# Supplementary material for: Examination of exhaustive cloning attempts reveals that C. elegans piRNAs, transposons, and repeat sequences are efficiently cloned in yeast, but not in bacteria
Source: Front Genet. 2014 Aug 28;5:275. doi: 10.3389/fgene.2014.00275 (PMC4148067; doi:10.3389/fgene.2014.00275)
Supplement: Table S1 — RepeatMasker results for the various groups of clones, averaged per clone for each clone type. [file Table_1.XLSX]

## Sheet: AverageResults
				Chromosomes					YACsWithoutOverlaps					Cosmid					YACsWithoutOverlaps-FirstAndLastQuarters					Cosmid-FirstAndLastQuarters					YACsWithoutOverlaps-MiddleHalfs					Cosmid-MiddleHalfs					YACsWithoutOverlaps-ShorterThanMedian					Cosmid-ShorterThanMedian					YACsWithoutOverlaps-LongerThanMedian
				--------					--------					--------					--------					--------					--------					--------					--------					--------					--------
sequences:				1					1					1					1					1					1					1					1					1					1
total length:				1.67121e+07					43355.1					30820.9					49361.4					30888.5					23367.6					30773.5					11601					22881					72849.5
total length excl N/X-runs:				1.67121e+07					43355.1					30820.9					49361.4					30888.5					23367.6					30773.5					11601					22881					72849.5
GC level %:				35.4717					35.1778					35.7144					35.2893					36.3721					34.8067					35.2966					35.4306					35.6884					34.9429
bases masked:				2127843					9420.19					3105.19					11120					4916.83					3763.71					1951.13					2199.51					2155.9					16127
bases masked %:				12.8317					21.4208					10.1483					22.8369					15.6903					16.7084					6.62022					20.3135					9.86815					22.4494
				--------					--------					--------					--------					--------					--------					--------					--------					--------					--------
				number of elements	length occupied bp	percentage of sequence %			number of elements	length occupied (bp)	percentage of sequence (%)			number of elements	length occupied (bp)	percentage of sequence (%)			number of elements	length occupied (bp)	percentage of sequence (%)			number of elements	length occupied (bp)	percentage of sequence (%)			number of elements	length occupied (bp)	percentage of sequence (%)			number of elements	length occupied (bp)	percentage of sequence (%)			number of elements	length occupied (bp)	percentage of sequence (%)			number of elements	length occupied (bp)	percentage of sequence (%)			number of elements
Retroelements:				248.83	147746	0.85			0.65	370.63	0.94			0.47	276.12	1.01			0.75	407.69	1.03			0.71	403.31	1.32			0.32	247.33	0.65			0.32	195.45	0.81			0.16	60.88	0.73			0.38	225.93	1.18			1.11
	SINEs:			85.67	14603	0.09			0.18	31.9	0.11			0.17	28.25	0.09			0.22	38.73	0.12			0.3	51.95	0.17			0.06	9.15	0.06			0.08	13.21	0.04			0.06	11.98	0.15			0.12	20.49	0.09			0.29
	Penelope:			0.33	30.83	0			0	0.36	0			0	0	0			0.01	0.47	0			0	0	0			0	0	0			0	0	0			0	0	0			0	0	0			0.01
	LINEs:			99	66789.7	0.39			0.25	204.72	0.44			0.19	115.65	0.38			0.27	221.15	0.48			0.24	154.9	0.5			0.21	150.08	0.33			0.16	90.78	0.3			0.04	21.61	0.24			0.16	103.88	0.43			0.45
CRE/SLACS:				0	0	0			0	0	0			0	0	0			0	0	0			0	0	0			0	0	0			0	0	0			0	0	0			0	0	0			0
L2/CR1/Rex:				72.67	43953.8	0.26			0.17	127.12	0.26			0.14	76.97	0.25			0.17	125.24	0.26			0.18	100.62	0.33			0.15	133.39	0.26			0.12	61.98	0.21			0.03	20.38	0.23			0.12	73.55	0.3			0.29
R1/LOA/Jockey:				5.83	3314.17	0.02			0.03	10.46	0.02			0.01	5.02	0.01			0.03	12.97	0.02			0.01	3.88	0.01			0.02	2.08	0.02			0.01	5.75	0.02			0.01	1	0.01			0	0.7	0			0.04
R2/R4/NeSL:				6	4408.17	0.02			0.02	25.27	0.1			0.01	4.93	0.02			0.03	32.34	0.13			0.02	8.82	0.03			0.01	1.73	0			0	2.47	0.01			0	0.23	0			0.01	3.14	0.01			0.04
RTE/Bov-B:				14.17	15082.7	0.09			0.04	41.52	0.06			0.03	28.73	0.09			0.04	50.13	0.07			0.04	41.58	0.13			0.03	12.87	0.05			0.03	20.58	0.07			0	0	0			0.03	26.5	0.11			0.07
L1/CIN4:				0	0	0			0	0	0			0	0	0			0	0	0			0	0	0			0	0	0			0	0	0			0	0	0			0	0	0			0
	LTR elements:			64.17	66353.8	0.38			0.22	134.02	0.4			0.11	132.22	0.54			0.27	147.81	0.43			0.17	196.46	0.66			0.05	88.1	0.27			0.08	91.46	0.46			0.06	27.29	0.33			0.09	101.55	0.66			0.36
BEL/Pao:				34.33	50663.5	0.28			0.12	98.14	0.34			0.06	101.65	0.45			0.14	101.83	0.36			0.1	161.24	0.55			0.04	85.84	0.26			0.04	63.84	0.38			0.03	22.38	0.3			0.05	89.73	0.6			0.2
Ty1/Copia:				0	0	0			0	0	0			0	0	0			0	0	0			0	0	0			0	0	0			0	0	0			0	0	0			0	0	0			0
Gypsy/DIRS1:				24	14358	0.09			0.08	31.03	0.05			0.04	28.21	0.08			0.1	40.35	0.07			0.05	31.5	0.09			0	0	0			0.03	26.13	0.08			0.02	4	0.02			0.03	9.3	0.05			0.13
Retroviral:				0	0	0			0	0	0			0	0	0			0	0	0			0	0	0			0	0	0			0	0	0			0	0	0			0	0	0			0
DNA transposons:				5603.17	1.16822e+06	7.04			22.48	4982.21	11.44			8.73	1743.45	5.69			27.51	6093.25	12.78			13.1	2647.75	8.49			5.76	1284.97	7.01			5.95	1169.25	3.91			4.85	1131.19	11.24			5.91	1203.97	5.49			38.86
hobo-Activator:				681.67	93132	0.56			2.57	359.36	0.79			1.09	147.15	0.47			3.16	443.59	0.92			2.03	278.78	0.88			0.62	79.05	0.35			0.49	63.55	0.21			0.56	73.02	0.72			0.7	96.45	0.44			4.45
	Tc1-IS630-Pogo:			1281.67	296843	1.78			5.02	1112.18	2.74			2	469.88	1.58			6.05	1324.7	2.78			2.81	650.89	2.14			1.57	404.99	2.61			1.49	355.11	1.22			1.14	262.04	2.79			1.32	321.38	1.56			8.61
	En-Spm:			0	0	0			0	0	0			0	0	0			0	0	0			0	0	0			0	0	0			0	0	0			0	0	0			0	0	0			0
	MuDR-IS905:			7.67	4165	0.02			0.03	13.51	0.06			0.01	7.34	0.03			0.03	11.01	0.06			0.02	11.96	0.04			0.03	21.84	0.06			0.01	4.4	0.02			0.01	5.79	0.08			0.01	8.74	0.03			0.05
	PiggyBac:			665.17	131644	0.79			3.36	754.67	1.53			0.88	154.71	0.48			4.26	959.01	1.93			1.6	288.18	0.89			0.35	74.66	0.2			0.42	69.96	0.23			0.58	131.4	1.19			0.57	100.75	0.44			5.93
	Tourist/Harbinger:			1.83	2952.33	0.02			0.01	3.8	0.04			0	6.23	0.02			0.01	2.61	0.01			0	12.28	0.04			0.01	7.77	0.15			0	2.39	0.01			0.01	6.65	0.09			0	5.75	0.02			0.01
	Other Mirage,:			0.17	95.33	0			0	0	0			0	0	0			0	0	0			0	0	0			0	0	0			0	0	0			0	0	0			0	0	0			0
	Rolling-circles:			0	0	0			0	0	0			0	0	0			0	0	0			0	0	0			0	0	0			0	0	0			0	0	0			0	0	0			0
Unclassified:				1896.33	416951	2.54			9.31	2306.15	4.65			2.57	510.22	1.58			11.79	2871.05	5.43			5.53	1069.36	3.3			1.06	426.33	2.08			0.69	151.46	0.47			1.92	514.59	4.11			1.55	305.54	1.33			16.17
Total interspersed repeats:				-1	1732922	10.43			-1	7659	17.04			-1	2529.79	8.27			-1	9371.98	19.23			-1	4120.42	13.11			-1	1958.63	9.74			-1	1516.15	5.19			-1	1706.66	16.08			-1	1735.44	8			-1
Small RNA:				89	7962.17	0.05			0.15	11.19	0.03			0.19	16.98	0.06			0.17	12.84	0.03			0.2	21.75	0.07			0.08	5.69	0.03			0.18	13.96	0.05			0.04	3.45	0.03			0.17	12.93	0.06			0.24
Satellites:				666.33	147730	0.9			3.11	942.26	2.52			0.93	156.76	0.51			3.74	809.91	1.75			1.82	287.71	0.92			1.03	1382.7	5.1			0.36	73.53	0.26			0.81	293.64	2.56			0.61	119.62	0.53			5.25
Simple repeats:				3712.17	199725	1.21			11.34	729.05	1.65			6.49	324.9	1.06			13.16	844.65	1.67			7.35	431.82	1.41			5.29	344.37	1.6			5.95	256.93	0.83			2.42	178.5	1.5			4.62	227.16	1.02			19.63
Low complexity:				1060.17	51241.2	0.31			2.83	140.12	0.31			1.93	92.55	0.3			3.22	158.12	0.31			1.77	85.62	0.27			1.51	80.22	0.27			2.03	97.02	0.31			0.65	32.58	0.28			1.45	68.86	0.29			4.85
[truncated: 26 more columns]
