# Supplementary material for: Examination of exhaustive cloning attempts reveals that C. elegans piRNAs, transposons, and repeat sequences are efficiently cloned in yeast, but not in bacteria
Source: Front Genet. 2014 Aug 28;5:275. doi: 10.3389/fgene.2014.00275 (PMC4148067; doi:10.3389/fgene.2014.00275)
Supplement: Table S2 — RepeatMasker results for the various groups of clones, median per clone for each clone type. [file Table_2.XLSX]

## Sheet: MedianResults
				Chromosomes					YACsWithoutOverlaps					Cosmid					YACsWithoutOverlaps-FirstAndLastQuarters					Cosmid-FirstAndLastQuarters					YACsWithoutOverlaps-MiddleHalfs					Cosmid-MiddleHalfs					YACsWithoutOverlaps-ShorterThanMedian					Cosmid-ShorterThanMedian					YACsWithoutOverlaps-LongerThanMedian
				--------					--------					--------					--------					--------					--------					--------					--------					--------					--------
sequences:				1					1					1					1					1					1					1					1					1					1
total length:				17493829					24550					32542					28795					33359					17417					32061					11079					24629					48523
total length excl N/X-runs:				17493829					24550					32542					28795					33359					17417					32061					11079					24629					48523
GC level %:				35.66					35.03					35.46					35.19					36.18					34.7					35.15					35.05					35.42					34.99
bases masked:				2080373					4701					2155					6246					4264					1901					1546					1604					1484					10872
bases masked %:				13.46					20.48					7.27					22.12					14.13					10.47					5.1					16.9					6.8					22.18
				--------					--------					--------					--------					--------					--------					--------					--------					--------					--------
				number of elements	length occupied bp	percentage of sequence %			number of elements	length occupied (bp)	percentage of sequence (%)			number of elements	length occupied (bp)	percentage of sequence (%)			number of elements	length occupied (bp)	percentage of sequence (%)			number of elements	length occupied (bp)	percentage of sequence (%)			number of elements	length occupied (bp)	percentage of sequence (%)			number of elements	length occupied (bp)	percentage of sequence (%)			number of elements	length occupied (bp)	percentage of sequence (%)			number of elements	length occupied (bp)	percentage of sequence (%)			number of elements
Retroelements:				254	131345	0.75			0	0	0			0	0	0			0	0	0			0	0	0			0	0	0			0	0	0			0	0	0			0	0	0			1
	SINEs:			62	9818	0.07			0	0	0			0	0	0			0	0	0			0	0	0			0	0	0			0	0	0			0	0	0			0	0	0			0
	Penelope:			0	0	0			0	0	0			0	0	0			0	0	0			0	0	0			0	0	0			0	0	0			0	0	0			0	0	0			0
	LINEs:			104	78722	0.44			0	0	0			0	0	0			0	0	0			0	0	0			0	0	0			0	0	0			0	0	0			0	0	0			0
CRE/SLACS:				0	0	0			0	0	0			0	0	0			0	0	0			0	0	0			0	0	0			0	0	0			0	0	0			0	0	0			0
L2/CR1/Rex:				73	49143	0.28			0	0	0			0	0	0			0	0	0			0	0	0			0	0	0			0	0	0			0	0	0			0	0	0			0
R1/LOA/Jockey:				6	3754	0.02			0	0	0			0	0	0			0	0	0			0	0	0			0	0	0			0	0	0			0	0	0			0	0	0			0
R2/R4/NeSL:				7	1173	0.01			0	0	0			0	0	0			0	0	0			0	0	0			0	0	0			0	0	0			0	0	0			0	0	0			0
RTE/Bov-B:				17	14958	0.08			0	0	0			0	0	0			0	0	0			0	0	0			0	0	0			0	0	0			0	0	0			0	0	0			0
L1/CIN4:				0	0	0			0	0	0			0	0	0			0	0	0			0	0	0			0	0	0			0	0	0			0	0	0			0	0	0			0
	LTR elements:			74	45007	0.31			0	0	0			0	0	0			0	0	0			0	0	0			0	0	0			0	0	0			0	0	0			0	0	0			0
BEL/Pao:				42	26730	0.18			0	0	0			0	0	0			0	0	0			0	0	0			0	0	0			0	0	0			0	0	0			0	0	0			0
Ty1/Copia:				0	0	0			0	0	0			0	0	0			0	0	0			0	0	0			0	0	0			0	0	0			0	0	0			0	0	0			0
Gypsy/DIRS1:				25	15837	0.09			0	0	0			0	0	0			0	0	0			0	0	0			0	0	0			0	0	0			0	0	0			0	0	0			0
Retroviral:				0	0	0			0	0	0			0	0	0			0	0	0			0	0	0			0	0	0			0	0	0			0	0	0			0	0	0			0
DNA transposons:				5705	1239775	7.09			10	2153	9.47			7	1254	4.18			13	2953	11.39			11	2218	7.27			4	836	4.41			5	905	3.07			4	739	7.7			5	804	3.73			27
hobo-Activator:				648	92423	0.57			1	88	0.35			0	0	0			2	171	0.51			1	171	0.54			0	0	0			0	0	0			0	0	0			0	0	0			3
	Tc1-IS630-Pogo:			1348	309375	1.9			2	415	1.67			1	213	0.69			3	631	2.05			2	337	1.07			1	136	0.48			1	152	0.5			1	83	0.66			1	104	0.42			5
	En-Spm:			0	0	0			0	0	0			0	0	0			0	0	0			0	0	0			0	0	0			0	0	0			0	0	0			0	0	0			0
	MuDR-IS905:			8	4116	0.02			0	0	0			0	0	0			0	0	0			0	0	0			0	0	0			0	0	0			0	0	0			0	0	0			0
	PiggyBac:			735	147300	0.92			1	58	0.11			0	0	0			1	263	0.61			0	0	0			0	0	0			0	0	0			0	0	0			0	0	0			3
	Tourist/Harbinger:			1	4694	0.03			0	0	0			0	0	0			0	0	0			0	0	0			0	0	0			0	0	0			0	0	0			0	0	0			0
	Other Mirage,:			0	0	0			0	0	0			0	0	0			0	0	0			0	0	0			0	0	0			0	0	0			0	0	0			0	0	0			0
	Rolling-circles:			0	0	0			0	0	0			0	0	0			0	0	0			0	0	0			0	0	0			0	0	0			0	0	0			0	0	0			0
Unclassified:				2030	450997	2.95			3	653	2.61			0	0	0			5	1097	3.9			3	502	1.78			0	0	0			0	0	0			0	0	0			0	0	0			9
Total interspersed repeats:				-1	1722798	11.24			-1	3416	15.84			-1	1646	5.69			-1	5108	17.9			-1	3438	11.56			-1	1101	6.74			-1	1130	3.64			-1	1229	12.99			-1	1119	5.2			-1
Small RNA:				63	5425	0.04			0	0	0			0	0	0			0	0	0			0	0	0			0	0	0			0	0	0			0	0	0			0	0	0			0
Satellites:				698	157797	0.97			1	132	0.43			0	0	0			1	236	0.61			1	97	0.34			0	0	0			0	0	0			0	0	0			0	0	0			3
Simple repeats:				3829	209629	1.29			5	258	0.92			6	242	0.78			6	319	1.01			6	305	0.99			3	147	0.69			5	217	0.7			2	64	0.55			4	165	0.73			12
Low complexity:				1081	51186	0.33			1	60	0.23			2	75	0.24			2	75	0.24			1	66	0.22			1	38	0.17			2	80	0.26			0	0	0			1	49	0.24			3
[truncated: 26 more columns]
