# Supplementary material for: Examination of exhaustive cloning attempts reveals that C. elegans piRNAs, transposons, and repeat sequences are efficiently cloned in yeast, but not in bacteria
Source: Front Genet. 2014 Aug 28;5:275. doi: 10.3389/fgene.2014.00275 (PMC4148067; doi:10.3389/fgene.2014.00275)
Supplement: Table S3 — RepeatMasker results for the various groups of clones, summed per clone for each clone type. [file Table_3.XLSX]

## Sheet: SumResults
				Chromosomes					YACsWithoutOverlaps					Cosmid					YACsWithoutOverlaps-FirstAndLastQuarters					Cosmid-FirstAndLastQuarters					YACsWithoutOverlaps-MiddleHalfs					Cosmid-MiddleHalfs					YACsWithoutOverlaps-ShorterThanMedian					Cosmid-ShorterThanMedian					YACsWithoutOverlaps-LongerThanMedian
				--------					--------					--------					--------					--------					--------					--------					--------					--------					--------
sequences:				6					515					2520					396					979					119					1540					248					1249					267
total length:				100272607					22327861					77668781					19547112					30239850					2780749					47391165					2877036					28578318					19450825
total length excl N/X-runs:				100272607					22327861					77668781					19547112					30239850					2780749					47391165					2877036					28578318					19450825
GC level %:				212.83					18116.6					90000.3					13974.6					35608.3					4142					54356.8					8786.8					44574.8					9329.76
bases masked:				12767058					4851396					7825069					4403515					4813576					447881					3004737					545479					2692713					4305917
bases masked %:				76.99					11031.7					25573.8					9043.42					15360.8					1988.3					10195.1					5037.74					12325.3					5993.98
				--------					--------					--------					--------					--------					--------					--------					--------					--------					--------
				number of elements	length occupied bp	percentage of sequence %			number of elements	length occupied (bp)	percentage of sequence (%)			number of elements	length occupied (bp)	percentage of sequence (%)			number of elements	length occupied (bp)	percentage of sequence (%)			number of elements	length occupied (bp)	percentage of sequence (%)			number of elements	length occupied (bp)	percentage of sequence (%)			number of elements	length occupied (bp)	percentage of sequence (%)			number of elements	length occupied (bp)	percentage of sequence (%)			number of elements	length occupied (bp)	percentage of sequence (%)			number of elements
Retroelements:				1493	886479	5.11			336	190877	485.66			1192	695825	2540.32			298	161445	407.8			695	394839	1294.22			38	29432	77.86			497	300986	1246.1			40	15099	179.99			469	282187	1470.82			296
	SINEs:			514	87618	0.51			94	16426	54.86			421	71197	230.25			87	15337	47.59			297	50860	163.81			7	1089	7.27			124	20337	66.44			16	2971	36.62			154	25593	111.29			78
	Penelope:			2	185	0			2	185	0.22			0	0	0			2	185	0.22			0	0	0			0	0	0			0	0	0			0	0	0			0	0	0			2
	LINEs:			594	400738	2.33			131	105433	227.19			484	291446	953.58			106	87574	188.15			236	151646	487.3			25	17859	39.04			248	139800	466.28			10	5360	60.42			206	129752	534.15			121
CRE/SLACS:				0	0	0			0	0	0			0	0	0			0	0	0			0	0	0			0	0	0			0	0	0			0	0	0			0	0	0			0
L2/CR1/Rex:				436	263723	1.54			85	65468	135.75			364	193956	640.51			67	49594	104.68			174	98506	324.66			18	15874	31.07			190	95450	315.85			7	5055	57.13			153	91865	377.96			78
R1/LOA/Jockey:				35	19885	0.11			14	5385	8.61			20	12652	35.67			12	5138	6.51			8	3801	9.82			2	247	2.1			12	8851	25.85			2	247	2.1			3	874	4.34			12
R2/R4/NeSL:				36	26449	0.15			11	13013	50.18			26	12432	38			10	12807	49.82			19	8631	25.58			1	206	0.36			7	3801	12.42			1	58	1.19			13	3920	13.99			10
RTE/Bov-B:				85	90496	0.53			19	21382	32.43			74	72406	239.4			15	19850	26.92			35	40708	127.23			4	1532	5.51			39	31698	112.17			0	0	0			37	33093	137.86			19
L1/CIN4:				0	0	0			0	0	0			0	0	0			0	0	0			0	0	0			0	0	0			0	0	0			0	0	0			0	0	0			0
	LTR elements:			385	398123	2.27			111	69018	203.7			287	333182	1356.57			105	58534	172.15			162	192333	643.2			6	10484	31.55			125	140849	713.37			14	6768	82.94			109	126842	825.41			97
BEL/Pao:				206	303981	1.68			61	50540	172.75			158	256164	1123.43			56	40325	141.45			95	157858	540.87			5	10215	31.3			63	98306	582.56			7	5549	74.47			60	112070	749.88			54
Ty1/Copia:				0	0	0			0	0	0			0	0	0			0	0	0			0	0	0			0	0	0			0	0	0			0	0	0			0	0	0			0
Gypsy/DIRS1:				144	86148	0.53			41	15979	26.74			102	71084	212.99			41	15979	26.74			52	30838	89.77			0	0	0			50	40246	123.22			6	993	6.06			35	11619	62.81			35
Retroviral:				0	0	0			0	0	0			0	0	0			0	0	0			0	0	0			0	0	0			0	0	0			0	0	0			0	0	0			0
DNA transposons:				33619	7009345	42.24			11579	2565838	5893.92			21989	4393485	14329.3			10894	2412926	5059.94			12824	2592144	8308.5			685	152912	833.98			9160	1800645	6018.93			1203	280534	2787.22			7384	1503757	6859.57			10376
hobo-Activator:				4090	558792	3.35			1326	185070	406.77			2739	370821	1187.26			1252	175663	365.62			1989	272923	861.94			74	9407	41.15			749	97874	325.26			139	18109	177.46			871	120461	544.53			1187
	Tc1-IS630-Pogo:			7690	1781056	10.69			2583	572774	1412.24			5044	1184087	3978.97			2396	524580	1101.74			2747	637219	2098.15			187	48194	310.5			2297	546868	1880.82			283	64986	691.3			1645	401409	1943.99			2300
	En-Spm:			0	0	0			0	0	0			0	0	0			0	0	0			0	0	0			0	0	0			0	0	0			0	0	0			0	0	0			0
	MuDR-IS905:			46	24990	0.13			15	6958	32.58			31	18496	63.91			11	4359	25.38			16	11713	40.41			4	2599	7.2			15	6783	23.5			2	1435	19.27			13	10920	43.2			13
	PiggyBac:			3991	789865	4.76			1728	388653	789.22			2222	389869	1221.52			1686	379768	765.81			1571	282125	872.6			42	8885	23.41			651	107744	348.92			144	32586	295.49			717	125831	552.49			1584
	Tourist/Harbinger:			11	17714	0.1			4	1958	22.1			7	15707	47.27			3	1033	3.83			2	12022	38.15			1	925	18.27			5	3685	9.12			2	1649	21.95			2	7181	24.47			2
	Other Mirage,:			1	572	0			0	0	0			0	0	0			0	0	0			0	0	0			0	0	0			0	0	0			0	0	0			0	0	0			0
	Rolling-circles:			0	0	0			0	0	0			0	0	0			0	0	0			0	0	0			0	0	0			0	0	0			0	0	0			0	0	0			0
Unclassified:				11378	2501708	15.25			4795	1187668	2395.36			6487	1285750	3971.25			4669	1136935	2148.41			5410	1046908	3230.63			126	50733	246.95			1064	233246	725.8			477	127619	1020.34			1935	381617	1655.58			4318
Total interspersed repeats:				-6	10397532	62.6			-515	3944383	8774.93			-2520	6375060	20841.1			-396	3711306	7616.11			-979	4033891	12833.5			-119	233077	1158.82			-1540	2334877	7990.91			-248	423252	3987.48			-1249	2167561	9986.03			-267
Small RNA:				534	47773	0.29			75	5763	14.74			471	42795	149.28			66	5086	11.39			200	21295	70.37			9	677	3.35			271	21500	78.91			11	856	6.5			208	16154	76.58			64
Satellites:				3998	886378	5.41			1602	485264	1299.4			2342	395027	1294.62			1480	320723	692.91			1780	281667	896.77			122	164541	606.49			561	113229	397.5			200	72823	634.74			762	149406	664.87			1402
Simple repeats:				22273	1198352	7.26			5842	375460	850.68			16363	818758	2660.24			5213	334480	660.39			7197	422748	1380.69			629	40980	190.29			9156	395677	1278.67			600	44267	371.62			5766	283724	1274.6			5242
Low complexity:				6361	307447	1.86			1456	72163	157.22			4865	233231	748.22			1276	62617	124.6			1735	83823	267.58			180	9546	32.62			3130	149408	480.64			160	8081	69.8			1807	86003	366.94			1296
[truncated: 26 more columns]
