# Supplementary material for: Examination of exhaustive cloning attempts reveals that C. elegans piRNAs, transposons, and repeat sequences are efficiently cloned in yeast, but not in bacteria
Source: Front Genet. 2014 Aug 28;5:275. doi: 10.3389/fgene.2014.00275 (PMC4148067; doi:10.3389/fgene.2014.00275)
Supplement: Table S4 — RepeatMasker results for the various groups of clones, number of clones for each clone type that are non-zero. [file Table_4.XLSX]

## Sheet: NonZeroResults
				Chromosomes					YACsWithoutOverlaps					Cosmid					YACsWithoutOverlaps-FirstAndLastQuarters					Cosmid-FirstAndLastQuarters					YACsWithoutOverlaps-MiddleHalfs					Cosmid-MiddleHalfs					YACsWithoutOverlaps-ShorterThanMedian					Cosmid-ShorterThanMedian					YACsWithoutOverlaps-LongerThanMedian
				--------					--------					--------					--------					--------					--------					--------					--------					--------					--------
sequences:				1					1					1					1					1					1					1					1					1					1
total length:				1					1					1					1					1					1					1					1					1					1
total length excl N/X-runs:				1					1					1					1					1					1					1					1					1					1
GC level %:				1					1					1					1					1					1					1					1					1					1
bases masked:				1					1					1					1					1					1					1					1					1					1
bases masked %:				1					1					1					1					1					1					1					1					1					1
				--------					--------					--------					--------					--------					--------					--------					--------					--------					--------
				number of elements	length occupied bp	percentage of sequence %			number of elements	length occupied (bp)	percentage of sequence (%)			number of elements	length occupied (bp)	percentage of sequence (%)			number of elements	length occupied (bp)	percentage of sequence (%)			number of elements	length occupied (bp)	percentage of sequence (%)			number of elements	length occupied (bp)	percentage of sequence (%)			number of elements	length occupied (bp)	percentage of sequence (%)			number of elements	length occupied (bp)	percentage of sequence (%)			number of elements	length occupied (bp)	percentage of sequence (%)			number of elements
Retroelements:				1	1	1			0.34	0.34	0.34			0.33	0.33	0.33			0.38	0.38	0.38			0.45	0.45	0.45			0.21	0.21	0.21			0.25	0.25	0.25			0.13	0.13	0.13			0.26	0.26	0.26			0.54
	SINEs:			1	1	1			0.14	0.14	0.14			0.14	0.14	0.14			0.17	0.17	0.17			0.23	0.23	0.23			0.06	0.06	0.06			0.07	0.07	0.07			0.05	0.05	0.05			0.1	0.1	0.1			0.23
	Penelope:			0.33	0.33	0			0	0	0			0	0	0			0.01	0.01	0.01			0	0	0			0	0	0			0	0	0			0	0	0			0	0	0			0.01
	LINEs:			1	1	1			0.17	0.17	0.17			0.16	0.16	0.16			0.18	0.18	0.18			0.19	0.19	0.19			0.16	0.16	0.16			0.14	0.14	0.14			0.04	0.04	0.04			0.13	0.13	0.13			0.3
CRE/SLACS:				0	0	0			0	0	0			0	0	0			0	0	0			0	0	0			0	0	0			0	0	0			0	0	0			0	0	0			0
L2/CR1/Rex:				1	1	1			0.12	0.12	0.12			0.12	0.12	0.12			0.13	0.13	0.13			0.15	0.15	0.15			0.11	0.11	0.11			0.11	0.11	0.11			0.02	0.02	0.02			0.1	0.1	0.1			0.21
R1/LOA/Jockey:				1	1	1			0.02	0.02	0.02			0.01	0.01	0.01			0.02	0.02	0.02			0.01	0.01	0.01			0.02	0.02	0.02			0.01	0.01	0.01			0.01	0.01	0.01			0	0	0			0.03
R2/R4/NeSL:				0.83	0.83	0.83			0.01	0.01	0.01			0.01	0.01	0.01			0.02	0.02	0.02			0.01	0.01	0.01			0.01	0.01	0.01			0	0	0			0	0	0			0.01	0.01	0.01			0.02
RTE/Bov-B:				1	1	1			0.03	0.03	0.03			0.03	0.03	0.03			0.03	0.03	0.03			0.03	0.03	0.03			0.03	0.03	0.03			0.02	0.02	0.02			0	0	0			0.03	0.03	0.03			0.06
L1/CIN4:				0	0	0			0	0	0			0	0	0			0	0	0			0	0	0			0	0	0			0	0	0			0	0	0			0	0	0			0
	LTR elements:			1	1	1			0.15	0.15	0.15			0.09	0.09	0.09			0.18	0.18	0.18			0.13	0.13	0.13			0.04	0.04	0.04			0.07	0.07	0.07			0.05	0.05	0.05			0.07	0.07	0.07			0.24
BEL/Pao:				1	1	1			0.09	0.09	0.09			0.05	0.05	0.05			0.1	0.1	0.1			0.08	0.08	0.08			0.03	0.03	0.03			0.03	0.03	0.03			0.02	0.02	0.02			0.03	0.03	0.03			0.14
Ty1/Copia:				0	0	0			0	0	0			0	0	0			0	0	0			0	0	0			0	0	0			0	0	0			0	0	0			0	0	0			0
Gypsy/DIRS1:				1	1	1			0.07	0.07	0.07			0.03	0.03	0.03			0.09	0.09	0.09			0.04	0.04	0.04			0	0	0			0.03	0.03	0.03			0.02	0.02	0.02			0.02	0.02	0.02			0.12
Retroviral:				0	0	0			0	0	0			0	0	0			0	0	0			0	0	0			0	0	0			0	0	0			0	0	0			0	0	0			0
DNA transposons:				1	1	1			0.95	0.95	0.95			0.96	0.96	0.96			0.96	0.96	0.96			0.98	0.98	0.98			0.92	0.92	0.92			0.95	0.95	0.95			0.92	0.92	0.92			0.93	0.93	0.93			0.99
hobo-Activator:				1	1	1			0.58	0.58	0.58			0.47	0.47	0.47			0.67	0.67	0.67			0.71	0.71	0.71			0.31	0.31	0.31			0.32	0.32	0.32			0.33	0.33	0.33			0.37	0.37	0.37			0.82
	Tc1-IS630-Pogo:			1	1	1			0.73	0.73	0.73			0.69	0.69	0.69			0.77	0.77	0.77			0.75	0.75	0.75			0.6	0.6	0.6			0.64	0.64	0.64			0.54	0.54	0.54			0.58	0.58	0.58			0.91
	En-Spm:			0	0	0			0	0	0			0	0	0			0	0	0			0	0	0			0	0	0			0	0	0			0	0	0			0	0	0			0
	MuDR-IS905:			1	1	0.83			0.03	0.03	0.03			0.01	0.01	0.01			0.03	0.03	0.03			0.02	0.02	0.02			0.03	0.04	0.04			0.01	0.01	0.01			0.01	0.01	0.01			0.01	0.01	0.01			0.05
	PiggyBac:			1	1	1			0.5	0.5	0.5			0.35	0.35	0.35			0.6	0.6	0.6			0.49	0.49	0.49			0.2	0.2	0.2			0.26	0.26	0.26			0.25	0.25	0.25			0.28	0.28	0.28			0.74
	Tourist/Harbinger:			0.67	0.67	0.5			0.01	0.01	0.01			0	0	0			0.01	0.01	0.01			0	0	0			0.01	0.01	0.01			0	0	0			0.01	0.01	0.01			0	0	0			0.01
	Other Mirage,:			0.17	0.17	0			0	0	0			0	0	0			0	0	0			0	0	0			0	0	0			0	0	0			0	0	0			0	0	0			0
	Rolling-circles:			0	0	0			0	0	0			0	0	0			0	0	0			0	0	0			0	0	0			0	0	0			0	0	0			0	0	0			0
Unclassified:				1	1	1			0.69	0.69	0.69			0.47	0.47	0.47			0.8	0.8	0.8			0.75	0.75	0.75			0.34	0.34	0.34			0.29	0.29	0.29			0.5	0.5	0.5			0.39	0.39	0.39			0.88
Total interspersed repeats:				1	1	1			1	0.98	0.98			1	0.97	0.97			1	0.99	0.99			1	0.99	0.99			1	0.94	0.94			1	0.96	0.96			1	0.96	0.96			1	0.95	0.95			1
Small RNA:				1	1	1			0.1	0.1	0.1			0.11	0.11	0.11			0.11	0.11	0.11			0.12	0.12	0.12			0.07	0.07	0.07			0.11	0.11	0.11			0.04	0.04	0.04			0.11	0.11	0.11			0.15
Satellites:				1	1	1			0.6	0.6	0.6			0.37	0.37	0.37			0.68	0.68	0.68			0.63	0.63	0.63			0.35	0.35	0.35			0.21	0.21	0.21			0.38	0.38	0.38			0.3	0.3	0.3			0.81
Simple repeats:				1	1	1			0.86	0.86	0.86			0.97	0.97	0.97			0.88	0.88	0.88			0.97	0.97	0.97			0.81	0.81	0.81			0.97	0.97	0.97			0.73	0.73	0.73			0.94	0.94	0.94			0.99
Low complexity:				1	1	1			0.67	0.67	0.67			0.79	0.79	0.79			0.7	0.7	0.7			0.76	0.76	0.76			0.55	0.55	0.55			0.82	0.82	0.82			0.41	0.41	0.41			0.7	0.7	0.7			0.9
[truncated: 26 more columns]
