# Supplementary material for: Examination of exhaustive cloning attempts reveals that C. elegans piRNAs, transposons, and repeat sequences are efficiently cloned in yeast, but not in bacteria
Source: Front Genet. 2014 Aug 28;5:275. doi: 10.3389/fgene.2014.00275 (PMC4148067; doi:10.3389/fgene.2014.00275)
Supplement: Table S5 — RepeatMasker results for the various groups of clones, the minimal result per clone for each clone type and the clones with that value. [file Table_5.XLSX]

## Sheet: MinResults
				Chromosomes					YACsWithoutOverlaps					Cosmid					YACsWithoutOverlaps-FirstAndLastQuarters					Cosmid-FirstAndLastQuarters					YACsWithoutOverlaps-MiddleHalfs					Cosmid-MiddleHalfs					YACsWithoutOverlaps-ShorterThanMedian					Cosmid-ShorterThanMedian					YACsWithoutOverlaps-LongerThanMedian
				--------					--------					--------					--------					--------					--------					--------					--------					--------					--------
sequences:				1					1					1					1					1					1					1					1					1					1
total length:				13783801					569					555					569					1160					1170					555					569					555					23700
total length excl N/X-runs:				13783801					569					555					569					1160					1170					555					569					555					23700
GC level %:				34.59					12.43					30					25.06					30.47					12.43					30					12.43					30					30.03
bases masked:				1687626					39					22					49					24					39					22					39					22					719
bases masked %:				9.52					0.57					0.15					1.17					0.38					0.57					0.15					0.57					0.15					2.89
				--------					--------					--------					--------					--------					--------					--------					--------					--------					--------
				number of elements	length occupied bp	percentage of sequence %			number of elements	length occupied (bp)	percentage of sequence (%)			number of elements	length occupied (bp)	percentage of sequence (%)			number of elements	length occupied (bp)	percentage of sequence (%)			number of elements	length occupied (bp)	percentage of sequence (%)			number of elements	length occupied (bp)	percentage of sequence (%)			number of elements	length occupied (bp)	percentage of sequence (%)			number of elements	length occupied (bp)	percentage of sequence (%)			number of elements	length occupied (bp)	percentage of sequence (%)			number of elements
Retroelements:				147 chromosomeIII	88413 chromosomeIII	0.62 chromosomeII			0 (Y43H11AL-withoutOverlaps, Y34D9B-withoutOverlaps, Y48A5A-withoutOverlaps, Y76G2A-withoutOverlaps, Y1B5A-withoutOverlaps, Y46H3A-withoutOverlaps, Y71H10A-withoutOverlaps, Y48G1C-withoutOverlaps, Y38B5A-withoutOverlaps, Y71G10AR-withoutOverlaps, Y74C10AR-withoutOverlaps, Y17D7B-withoutOverlaps, Y106G6D-withoutOverlaps, Y54G11B-withoutOverlaps, Y46G5A-withoutOverlaps, Y66D12A-withoutOverlaps, Y8A…	0 (Y43H11AL-withoutOverlaps, Y34D9B-withoutOverlaps, Y48A5A-withoutOverlaps, Y76G2A-withoutOverlaps, Y1B5A-withoutOverlaps, Y46H3A-withoutOverlaps, Y71H10A-withoutOverlaps, Y48G1C-withoutOverlaps, Y38B5A-withoutOverlaps, Y71G10AR-withoutOverlaps, Y74C10AR-withoutOverlaps, Y17D7B-withoutOverlaps, Y106G6D-withoutOverlaps, Y54G11B-withoutOverlaps, Y46G5A-withoutOverlaps, Y66D12A-withoutOverlaps, Y8A…	0.0 (Y43H11AL-withoutOverlaps, Y34D9B-withoutOverlaps, Y48A5A-withoutOverlaps, Y76G2A-withoutOverlaps, Y1B5A-withoutOverlaps, Y46H3A-withoutOverlaps, Y71H10A-withoutOverlaps, Y48G1C-withoutOverlaps, Y38B5A-withoutOverlaps, Y71G10AR-withoutOverlaps, Y74C10AR-withoutOverlaps, Y17D7B-withoutOverlaps, Y106G6D-withoutOverlaps, Y54G11B-withoutOverlaps, Y46G5A-withoutOverlaps, Y66D12A-withoutOverlaps, Y…			0 (K07F5, K11E4, F32D8, F47G9, F09E8, K02A11, T28F4, T07D10, ZK858, C28H8, C46E1, C27D9, W06H3, T11A5, C54G7, K01F9, B0284, F59D12, F38A5, T06D8, R102, M01B2, ZK938, F13D2, F02D10, C34E7, F20C5, F16H9, F01G4, F43E12, C36H8, T21E8, F13E6, K03B8, F29D11, T04F3, C32H11, C54D10, F08H9, ZC376, T09E8, F26A3, ZK622, F29G6, R04B3, C17E4, C15C6, T01G5, K09G1, D2030, F16H6, C12C8, F46F3, C24D10, T03F6, C13…	0 (K07F5, K11E4, F32D8, F47G9, F09E8, K02A11, T28F4, T07D10, ZK858, C28H8, C46E1, C27D9, W06H3, T11A5, C54G7, K01F9, B0284, F59D12, F38A5, T06D8, R102, M01B2, ZK938, F13D2, F02D10, C34E7, F20C5, F16H9, F01G4, F43E12, C36H8, T21E8, F13E6, K03B8, F29D11, T04F3, C32H11, C54D10, F08H9, ZC376, T09E8, F26A3, ZK622, F29G6, R04B3, C17E4, C15C6, T01G5, K09G1, D2030, F16H6, C12C8, F46F3, C24D10, T03F6, C13…	0.0 (K07F5, K11E4, F32D8, F47G9, F09E8, K02A11, T28F4, T07D10, ZK858, C28H8, C46E1, C27D9, W06H3, T11A5, C54G7, K01F9, B0284, F59D12, F38A5, T06D8, R102, M01B2, ZK938, F13D2, F02D10, C34E7, F20C5, F16H9, F01G4, F43E12, C36H8, T21E8, F13E6, K03B8, F29D11, T04F3, C32H11, C54D10, F08H9, ZC376, T09E8, F26A3, ZK622, F29G6, R04B3, C17E4, C15C6, T01G5, K09G1, D2030, F16H6, C12C8, F46F3, C24D10, T03F6, C…			0 (Y65B4BR-chromosomeIfirstQuarter, Y40B10B-chromosomeVfirstQuarter, Y59E1B-chromosomeXfirstQuarter, Y39H10A-chromosomeVfirstQuarter, Y55F3BM-chromosomeIVfirstQuarter, Y55H10B-chromosomeIVfirstQuarter, Y55B1BL-chromosomeIIIfirstQuarter, Y38C1AB-chromosomeIVfirstQuarter, Y54F10AR-chromosomeIIIfirstQuarter, Y53G8AL-chromosomeIIIfirstQuarter, Y32B12A-chromosomeVlastQuarter, Y34D9A-chromosomeIfirstQu…	0 (Y65B4BR-chromosomeIfirstQuarter, Y40B10B-chromosomeVfirstQuarter, Y59E1B-chromosomeXfirstQuarter, Y39H10A-chromosomeVfirstQuarter, Y55F3BM-chromosomeIVfirstQuarter, Y55H10B-chromosomeIVfirstQuarter, Y55B1BL-chromosomeIIIfirstQuarter, Y38C1AB-chromosomeIVfirstQuarter, Y54F10AR-chromosomeIIIfirstQuarter, Y53G8AL-chromosomeIIIfirstQuarter, Y32B12A-chromosomeVlastQuarter, Y34D9A-chromosomeIfirstQu…	0.0 (Y65B4BR-chromosomeIfirstQuarter, Y40B10B-chromosomeVfirstQuarter, Y59E1B-chromosomeXfirstQuarter, Y39H10A-chromosomeVfirstQuarter, Y55F3BM-chromosomeIVfirstQuarter, Y55H10B-chromosomeIVfirstQuarter, Y55B1BL-chromosomeIIIfirstQuarter, Y38C1AB-chromosomeIVfirstQuarter, Y54F10AR-chromosomeIIIfirstQuarter, Y53G8AL-chromosomeIIIfirstQuarter, Y32B12A-chromosomeVlastQuarter, Y34D9A-chromosomeIfirst…			0 (K04G11-chromosomeXlastQuarter, C18H7-chromosomeIVfirstQuarter, C23H3-chromosomeIIfirstQuarter, C18D4-chromosomeVlastQuarter, F58E2-chromosomeIVfirstQuarter, K11D2-chromosomeIlastQuarter, F54D12-chromosomeIIfirstQuarter, F53A10-chromosomeIIfirstQuarter, F52B10-chromosomeXfirstQuarter, F47H4-chromosomeVlastQuarter, F45D11-chromosomeIIfirstQuarter, F44E5-chromosomeIIlastQuarter, F40E3-chromosomeI…	0 (K04G11-chromosomeXlastQuarter, C18H7-chromosomeIVfirstQuarter, C23H3-chromosomeIIfirstQuarter, C18D4-chromosomeVlastQuarter, F58E2-chromosomeIVfirstQuarter, K11D2-chromosomeIlastQuarter, F54D12-chromosomeIIfirstQuarter, F53A10-chromosomeIIfirstQuarter, F52B10-chromosomeXfirstQuarter, F47H4-chromosomeVlastQuarter, F45D11-chromosomeIIfirstQuarter, F44E5-chromosomeIIlastQuarter, F40E3-chromosomeI…	0.0 (K04G11-chromosomeXlastQuarter, C18H7-chromosomeIVfirstQuarter, C23H3-chromosomeIIfirstQuarter, C18D4-chromosomeVlastQuarter, F58E2-chromosomeIVfirstQuarter, K11D2-chromosomeIlastQuarter, F54D12-chromosomeIIfirstQuarter, F53A10-chromosomeIIfirstQuarter, F52B10-chromosomeXfirstQuarter, F47H4-chromosomeVlastQuarter, F45D11-chromosomeIIfirstQuarter, F44E5-chromosomeIIlastQuarter, F40E3-chromosom…			0 (Y102F5A-chromosomeXmiddleHalf, Y106G6B-chromosomeImiddleHalf, Y106G6C-chromosomeImiddleHalf, Y106G6E-chromosomeImiddleHalf, Y119C1A-chromosomeImiddleHalf, Y17G9B-chromosomeIVmiddleHalf, Y19D2B-chromosomeIImiddleHalf, Y22F5B-chromosomeVmiddleHalf, Y23B4A-chromosomeXmiddleHalf, Y76G2A-chromosomeImiddleHalf, Y74E4A-chromosomeIImiddleHalf, Y36E3A-chromosomeVmiddleHalf, Y37B11A-chromosomeIIImiddleH…	0 (Y102F5A-chromosomeXmiddleHalf, Y106G6B-chromosomeImiddleHalf, Y106G6C-chromosomeImiddleHalf, Y106G6E-chromosomeImiddleHalf, Y119C1A-chromosomeImiddleHalf, Y17G9B-chromosomeIVmiddleHalf, Y19D2B-chromosomeIImiddleHalf, Y22F5B-chromosomeVmiddleHalf, Y23B4A-chromosomeXmiddleHalf, Y76G2A-chromosomeImiddleHalf, Y74E4A-chromosomeIImiddleHalf, Y36E3A-chromosomeVmiddleHalf, Y37B11A-chromosomeIIImiddleH…	0.0 (Y102F5A-chromosomeXmiddleHalf, Y106G6B-chromosomeImiddleHalf, Y106G6C-chromosomeImiddleHalf, Y106G6E-chromosomeImiddleHalf, Y119C1A-chromosomeImiddleHalf, Y17G9B-chromosomeIVmiddleHalf, Y19D2B-chromosomeIImiddleHalf, Y22F5B-chromosomeVmiddleHalf, Y23B4A-chromosomeXmiddleHalf, Y76G2A-chromosomeImiddleHalf, Y74E4A-chromosomeIImiddleHalf, Y36E3A-chromosomeVmiddleHalf, Y37B11A-chromosomeIIImiddl…			0 (R01H10-chromosomeIIImiddleHalf, C04F1-chromosomeImiddleHalf, C05C10-chromosomeIImiddleHalf, F56C4-chromosomeIVmiddleHalf, F55D1-chromosomeXmiddleHalf, T10B11-chromosomeImiddleHalf, C41C4-chromosomeIImiddleHalf, M02B1-chromosomeIVmiddleHalf, T05C12-chromosomeIImiddleHalf, F56D5-chromosomeIVmiddleHalf, M60-chromosomeXmiddleHalf, F53F1-chromosomeVmiddleHalf, C34B2-chromosomeImiddleHalf, K08E7-chr…
middleHalf, T23G5-chromosomeIIImiddleHalf, ZK686-chromosomeIIImiddleHalf, K03A1-chromosomeXmiddleHalf, K08A8-chromosomeXmiddleHalf, F34D10-chromosomeIIImiddleHalf, T17E9-chromosomeIIImiddleHalf, F25E5-chromosomeVmiddleHalf, F14A5-chromosomeIVmiddleHalf, T05A10-chromosomeXmiddleHalf, T19A6-chromosomeImiddleHalf, T27A3-chromosomeImiddleHalf, W03A3-chromosomeIIImiddleHalf, C05C9-chromosomeXmiddleHal…	0 (R01H10-chromosomeIIImiddleHalf, C04F1-chromosomeImiddleHalf, C05C10-chromosomeIImiddleHalf, F56C4-chromosomeIVmiddleHalf, F55D1-chromosomeXmiddleHalf, T10B11-chromosomeImiddleHalf, C41C4-chromosomeIImiddleHalf, M02B1-chromosomeIVmiddleHalf, T05C12-chromosomeIImiddleHalf, F56D5-chromosomeIVmiddleHalf, M60-chromosomeXmiddleHalf, F53F1-chromosomeVmiddleHalf, C34B2-chromosomeImiddleHalf, K08E7-chr…
middleHalf, T23G5-chromosomeIIImiddleHalf, ZK686-chromosomeIIImiddleHalf, K03A1-chromosomeXmiddleHalf, K08A8-chromosomeXmiddleHalf, F34D10-chromosomeIIImiddleHalf, T17E9-chromosomeIIImiddleHalf, F25E5-chromosomeVmiddleHalf, F14A5-chromosomeIVmiddleHalf, T05A10-chromosomeXmiddleHalf, T19A6-chromosomeImiddleHalf, T27A3-chromosomeImiddleHalf, W03A3-chromosomeIIImiddleHalf, C05C9-chromosomeXmiddleHal…	0.0 (R01H10-chromosomeIIImiddleHalf, C04F1-chromosomeImiddleHalf, C05C10-chromosomeIImiddleHalf, F56C4-chromosomeIVmiddleHalf, F55D1-chromosomeXmiddleHalf, T10B11-chromosomeImiddleHalf, C41C4-chromosomeIImiddleHalf, M02B1-chromosomeIVmiddleHalf, T05C12-chromosomeIImiddleHalf, F56D5-chromosomeIVmiddleHalf, M60-chromosomeXmiddleHalf, F53F1-chromosomeVmiddleHalf, C34B2-chromosomeImiddleHalf, K08E7-c…
eVmiddleHalf, T23G5-chromosomeIIImiddleHalf, ZK686-chromosomeIIImiddleHalf, K03A1-chromosomeXmiddleHalf, K08A8-chromosomeXmiddleHalf, F34D10-chromosomeIIImiddleHalf, T17E9-chromosomeIIImiddleHalf, F25E5-chromosomeVmiddleHalf, F14A5-chromosomeIVmiddleHalf, T05A10-chromosomeXmiddleHalf, T19A6-chromosomeImiddleHalf, T27A3-chromosomeImiddleHalf, W03A3-chromosomeIIImiddleHalf, C05C9-chromosomeXmiddleH…			0 (Y40B10B-shorterThanMedian, Y64F11A-shorterThanMedian, Y47H9B-shorterThanMedian, Y46H3A-shorterThanMedian, Y39G10AL-shorterThanMedian, Y47G7C-shorterThanMedian, Y75B12A-shorterThanMedian, Y39F10A-shorterThanMedian, Y54C5B-shorterThanMedian, Y67D11A-shorterThanMedian, Y39D8A-shorterThanMedian, Y66C5A-shorterThanMedian, Y74C10AR-shorterThanMedian, Y45G12A-shorterThanMedian, Y55H10B-shorterThanMed…	0 (Y40B10B-shorterThanMedian, Y64F11A-shorterThanMedian, Y47H9B-shorterThanMedian, Y46H3A-shorterThanMedian, Y39G10AL-shorterThanMedian, Y47G7C-shorterThanMedian, Y75B12A-shorterThanMedian, Y39F10A-shorterThanMedian, Y54C5B-shorterThanMedian, Y67D11A-shorterThanMedian, Y39D8A-shorterThanMedian, Y66C5A-shorterThanMedian, Y74C10AR-shorterThanMedian, Y45G12A-shorterThanMedian, Y55H10B-shorterThanMed…	0.0 (Y40B10B-shorterThanMedian, Y64F11A-shorterThanMedian, Y47H9B-shorterThanMedian, Y46H3A-shorterThanMedian, Y39G10AL-shorterThanMedian, Y47G7C-shorterThanMedian, Y75B12A-shorterThanMedian, Y39F10A-shorterThanMedian, Y54C5B-shorterThanMedian, Y67D11A-shorterThanMedian, Y39D8A-shorterThanMedian, Y66C5A-shorterThanMedian, Y74C10AR-shorterThanMedian, Y45G12A-shorterThanMedian, Y55H10B-shorterThanM…			0 (F35F11-shorterThanMedian, ZK816-shorterThanMedian, T06D8-shorterThanMedian, K01G5-shorterThanMedian, C12C8-shorterThanMedian, F07F6-shorterThanMedian, W07G9-shorterThanMedian, T01C2-shorterThanMedian, T10E10-shorterThanMedian, E03H12-shorterThanMedian, F53B6-shorterThanMedian, T23G5-shorterThanMedian, R07C12-shorterThanMedian, T12B3-shorterThanMedian, C09G9-shorterThanMedian, C50F2-shorterThan…	0 (F35F11-shorterThanMedian, ZK816-shorterThanMedian, T06D8-shorterThanMedian, K01G5-shorterThanMedian, C12C8-shorterThanMedian, F07F6-shorterThanMedian, W07G9-shorterThanMedian, T01C2-shorterThanMedian, T10E10-shorterThanMedian, E03H12-shorterThanMedian, F53B6-shorterThanMedian, T23G5-shorterThanMedian, R07C12-shorterThanMedian, T12B3-shorterThanMedian, C09G9-shorterThanMedian, C50F2-shorterThan…	0.0 (F35F11-shorterThanMedian, ZK816-shorterThanMedian, T06D8-shorterThanMedian, K01G5-shorterThanMedian, C12C8-shorterThanMedian, F07F6-shorterThanMedian, W07G9-shorterThanMedian, T01C2-shorterThanMedian, T10E10-shorterThanMedian, E03H12-shorterThanMedian, F53B6-shorterThanMedian, T23G5-shorterThanMedian, R07C12-shorterThanMedian, T12B3-shorterThanMedian, C09G9-shorterThanMedian, C50F2-shorterTh…			0 (Y67D2-longerThanMedian, Y41C4A-longerThanMedian, Y48B6A-longerThanMedian, Y97E10B-longerThanMedian, Y45F10A-longerThanMedian, Y54E10BL-longerThanMedian, Y34D9A-longerThanMedian, Y50D7A-longerThanMedian, Y60A9A-longerThanMedian, Y75B12B-longerThanMedian, Y106G6D-longerThanMedian, Y52B11B-longerThanMedian, Y25C1A-longerThanMedian, Y51H7C-longerThanMedian, Y47D3A-longerThanMedian, Y43H11AL-longer…	0 (Y67D2-longerThanMedian, Y41C4A-longerThanMedian, Y48B6A-longerThanMedian, Y97E10B-longerThanMedian, Y45F10A-longerThanMedian, Y54E10BL-longerThanMedian, Y34D9A-longerThanMedian, Y50D7A-longerThanMedian, Y60A9A-longerThanMedian, Y75B12B-longerThanMedian, Y106G6D-longerThanMedian, Y52B11B-longerThanMedian, Y25C1A-longerThanMedian, Y51H7C-longerThanMedian, Y47D3A-longerThanMedian, Y43H11AL-longer…	0.0 (Y67D2-longerThanMedian, Y41C4A-longerThanMedian, Y48B6A-longerThanMedian, Y97E10B-longerThanMedian, Y45F10A-longerThanMedian, Y54E10BL-longerThanMedian, Y34D9A-longerThanMedian, Y50D7A-longerThanMedian, Y60A9A-longerThanMedian, Y75B12B-longerThanMedian, Y106G6D-longerThanMedian, Y52B11B-longerThanMedian, Y25C1A-longerThanMedian, Y51H7C-longerThanMedian, Y47D3A-longerThanMedian, Y43H11AL-long…			0 (C10C5-longerThanMedian, C08G9-longerThanMedian, F29F11-longerThanMedian, C04F5-longerThanMedian, ZK829-longerThanMedian, ZK930-longerThanMedian, F26D12-longerThanMedian, ZK652-longerThanMedian, F10D2-longerThanMedian, W03F8-longerThanMedian, T28D6-longerThanMedian, T28C6-longerThanMedian, T28A8-longerThanMedian, T25E12-longerThanMedian, D1022-longerThanMedian, T22E5-longerThanMedian, C52D10-lo…	0 (C10C5-longerThanMedian, C08G9-longerThanMedian, F29F11-longerThanMedian, C04F5-longerThanMedian, ZK829-longerThanMedian, ZK930-longerThanMedian, F26D12-longerThanMedian, ZK652-longerThanMedian, F10D2-longerThanMedian, W03F8-longerThanMedian, T28D6-longerThanMedian, T28C6-longerThanMedian, T28A8-longerThanMedian, T25E12-longerThanMedian, D1022-longerThanMedian, T22E5-longerThanMedian, C52D10-lo…	0.0 (C10C5-longerThanMedian, C08G9-longerThanMedian, F29F11-longerThanMedian, C04F5-longerThanMedian, ZK829-longerThanMedian, ZK930-longerThanMedian, F26D12-longerThanMedian, ZK652-longerThanMedian, F10D2-longerThanMedian, W03F8-longerThanMedian, T28D6-longerThanMedian, T28C6-longerThanMedian, T28A8-longerThanMedian, T25E12-longerThanMedian, D1022-longerThanMedian, T22E5-longerThanMedian, C52D10-…			0 (Y70C5D, Y46G5A, Y106G6B, Y46D2A, Y70C5B, Y43C5B, Y57A10C, Y66C5A, Y32B12B, Y39A1A, Y102F5A, Y80E2A, Y54E5A, Y17D7C, Y76A2B, Y39H10A, Y39G8C, Y113G7B, Y56A3A, Y53G8AM, Y55F3AL, Y79H2A, Y104H12A, Y38F1A, Y37E11AM, Y12A6A, Y46E12A, Y19D2B, Y24E3A, Y37H2B, Y32B12C, Y102A5A, Y52B11B, Y55D9A, Y70G10A, Y55B1AM, Y17G7A, Y106G6E, Y37H9A, Y73B6BR, Y48G1BR, Y39F10A, Y59H11AL, Y60C6A, Y51H7D, Y34D9A, Y49G…	0 (Y70C5D, Y46G5A, Y106G6B, Y46D2A, Y70C5B, Y43C5B, Y57A10C, Y66C5A, Y32B12B, Y39A1A, Y102F5A, Y80E2A, Y54E5A, Y17D7C, Y76A2B, Y39H10A, Y39G8C, Y113G7B, Y56A3A, Y53G8AM, Y55F3AL, Y79H2A, Y104H12A, Y38F1A, Y37E11AM, Y12A6A, Y46E12A, Y19D2B, Y24E3A, Y37H2B, Y32B12C, Y102A5A, Y52B11B, Y55D9A, Y70G10A, Y55B1AM, Y17G7A, Y106G6E, Y37H9A, Y73B6BR, Y48G1BR, Y39F10A, Y59H11AL, Y60C6A, Y51H7D, Y34D9A, Y49G…	0.0 (Y70C5D, Y46G5A, Y106G6B, Y46D2A, Y70C5B, Y43C5B, Y57A10C, Y66C5A, Y32B12B, Y39A1A, Y102F5A, Y80E2A, Y54E5A, Y17D7C, Y76A2B, Y39H10A, Y39G8C, Y113G7B, Y56A3A, Y53G8AM, Y55F3AL, Y79H2A, Y104H12A, Y38F1A, Y37E11AM, Y12A6A, Y46E12A, Y19D2B, Y24E3A, Y37H2B, Y32B12C, Y102A5A, Y52B11B, Y55D9A, Y70G10A, Y55B1AM, Y17G7A, Y106G6E, Y37H9A, Y73B6BR, Y48G1BR, Y39F10A, Y59H11AL, Y60C6A, Y51H7D, Y34D9A, Y4…			0 (Y119C1B-endOverlap, Y37E11B-endOverlap, Y55D9A-endOverlap, Y40B1A-endOverlap, Y25C1A-endOverlap, Y47D7A-endOverlap, Y25C1A-startOverlap, Y92C3B-endOverlap, Y16E11A-startOverlap, Y47C4A-endOverlap, Y76G2A-endOverlap, Y116A8B-startOverlap, Y55F3BR-endOverlap, Y59E1A-startOverlap, Y26E6A-startOverlap, Y71H2B-endOverlap, Y73B6A-startOverlap, Y46H3D-endOverlap, Y76B12A-startOverlap, Y54G11B-startOv…	0 (Y119C1B-endOverlap, Y37E11B-endOverlap, Y55D9A-endOverlap, Y40B1A-endOverlap, Y25C1A-endOverlap, Y47D7A-endOverlap, Y25C1A-startOverlap, Y92C3B-endOverlap, Y16E11A-startOverlap, Y47C4A-endOverlap, Y76G2A-endOverlap, Y116A8B-startOverlap, Y55F3BR-endOverlap, Y59E1A-startOverlap, Y26E6A-startOverlap, Y71H2B-endOverlap, Y73B6A-startOverlap, Y46H3D-endOverlap, Y76B12A-startOverlap, Y54G11B-startOv…	0.0 (Y119C1B-endOverlap, Y37E11B-endOverlap, Y55D9A-endOverlap, Y40B1A-endOverlap, Y25C1A-endOverlap, Y47D7A-endOverlap, Y25C1A-startOverlap, Y92C3B-endOverlap, Y16E11A-startOverlap, Y47C4A-endOverlap, Y76G2A-endOverlap, Y116A8B-startOverlap, Y55F3BR-endOverlap, Y59E1A-startOverlap, Y26E6A-startOverlap, Y71H2B-endOverlap, Y73B6A-startOverlap, Y46H3D-endOverlap, Y76B12A-startOverlap, Y54G11B-start…			35 (chromosomeIII-lastQuarter)	14882 (chromosomeIII-firstQuarter)	0.4 (chromosomeII-lastQuarter)			55 (chromosomeII-middleHalf)	38281 (chromosomeII-middleHalf)	0.5 (chromosomeII-middleHalf)			0 (H09F14, H12D21, H32K16, H19N07, H15M21, H36L18, H39E23, H15N14, H21P03, H13N06, H12I19, H02I12, H40L08, H05G16, H06O01, H37N21, H10D18, H19M22, H04M03, H20J04, H05O09, H05C05, H36N01, H27M09, H17B01, H14N18, H14A12, H07I21, H06I04, H14E04, H01M10, H27O22, H03G13, H23L24, H43I07, H10E21, H42K12, H35B03, H22K11, H06H21, H22D07, H09I01, H09G03, H01M01, H12N23, H23N18, H11E01, H41F22, H27D07, H24G…	0 (H09F14, H12D21, H32K16, H19N07, H15M21, H36L18, H39E23, H15N14, H21P03, H13N06, H12I19, H02I12, H40L08, H05G16, H06O01, H37N21, H10D18, H19M22, H04M03, H20J04, H05O09, H05C05, H36N01, H27M09, H17B01, H14N18, H14A12, H07I21, H06I04, H14E04, H01M10, H27O22, H03G13, H23L24, H43I07, H10E21, H42K12, H35B03, H22K11, H06H21, H22D07, H09I01, H09G03, H01M01, H12N23, H23N18, H11E01, H41F22, H27D07, H24G…	0.0 (H09F14, H12D21, H32K16, H19N07, H15M21, H36L18, H39E23, H15N14, H21P03, H13N06, H12I19, H02I12, H40L08, H05G16, H06O01, H37N21, H10D18, H19M22, H04M03, H20J04, H05O09, H05C05, H36N01, H27M09, H17B01, H14N18, H14A12, H07I21, H06I04, H14E04, H01M10, H27O22, H03G13, H23L24, H43I07, H10E21, H42K12, H35B03, H22K11, H06H21, H22D07, H09I01, H09G03, H01M01, H12N23, H23N18, H11E01, H41F22, H27D07, H2…			0 (VF13D12L, VF39H2L, VT22E6R, VZC374L, VM02G9R, VC27A7L, VZK822L, VD1046R, VF54F7L, EGAP3, VK10D6R, VF36H2L, VY10G11R, cTel55X, EGAP1, cTel3X, cTel52S, EGAP1340, EGAP9, EGAP7, cTel33B, VC50H2R, VC5, EGAP2, VM106R, cTel4X, cTel7X, EGAP8, VH15N14R, VT23B5, VT21B10L, VF11C1L, cTel29B, VB0393L, cTel5, cTel79B, VW02B12L, VF23B12L)	0 (VF13D12L, VF39H2L, VT22E6R, VZC374L, VM02G9R, VC27A7L, VZK822L, VD1046R, VF54F7L, EGAP3, VK10D6R, VF36H2L, VY10G11R, cTel55X, EGAP1, cTel3X, cTel52S, EGAP1340, EGAP9, EGAP7, cTel33B, VC50H2R, VC5, EGAP2, VM106R, cTel4X, cTel7X, EGAP8, VH15N14R, VT23B5, VT21B10L, VF11C1L, cTel29B, VB0393L, cTel5, cTel79B, VW02B12L, VF23B12L)
	SINEs:			34 chromosomeIII	6029 chromosomeIII	0.04 chromosomeIII			0 (Y43H11AL-withoutOverlaps, Y34D9B-withoutOverlaps, Y48A5A-withoutOverlaps, Y76G2A-withoutOverlaps, Y1B5A-withoutOverlaps, Y46H3A-withoutOverlaps, Y71H10A-withoutOverlaps, Y48G1C-withoutOverlaps, Y38B5A-withoutOverlaps, Y71G10AR-withoutOverlaps, Y54E2A-withoutOverlaps, Y74C10AR-withoutOverlaps, Y17D7B-withoutOverlaps, Y106G6D-withoutOverlaps, Y54G11B-withoutOverlaps, Y50E8A-withoutOverlaps, Y46G…	0 (Y43H11AL-withoutOverlaps, Y34D9B-withoutOverlaps, Y48A5A-withoutOverlaps, Y76G2A-withoutOverlaps, Y1B5A-withoutOverlaps, Y46H3A-withoutOverlaps, Y71H10A-withoutOverlaps, Y48G1C-withoutOverlaps, Y38B5A-withoutOverlaps, Y71G10AR-withoutOverlaps, Y54E2A-withoutOverlaps, Y74C10AR-withoutOverlaps, Y17D7B-withoutOverlaps, Y106G6D-withoutOverlaps, Y54G11B-withoutOverlaps, Y50E8A-withoutOverlaps, Y46G…	0.0 (Y43H11AL-withoutOverlaps, Y34D9B-withoutOverlaps, Y48A5A-withoutOverlaps, Y76G2A-withoutOverlaps, Y1B5A-withoutOverlaps, Y46H3A-withoutOverlaps, Y71H10A-withoutOverlaps, Y48G1C-withoutOverlaps, Y38B5A-withoutOverlaps, Y71G10AR-withoutOverlaps, Y54E2A-withoutOverlaps, Y74C10AR-withoutOverlaps, Y17D7B-withoutOverlaps, Y106G6D-withoutOverlaps, Y54G11B-withoutOverlaps, Y50E8A-withoutOverlaps, Y4…			0 (K07F5, K11E4, F32D8, F47G9, F09E8, F30A10, F26E4, K02A11, F57B1, T28F4, T07D10, ZK858, C28H8, C46E1, C27D9, W06H3, T11A5, C54G7, K01F9, B0284, C07A9, F59D12, F38A5, T06D8, R102, M01B2, ZK938, F21D5, F13D2, F02D10, C34E7, F20C5, F16H9, F01G4, F43E12, C36H8, T21E8, F13E6, F07C6, F07C3, K03B8, F29D11, T04F3, C32H11, C54D10, C06A1, F08H9, ZC376, T09E8, C17D12, F26A3, ZK622, F29G6, F47D2, R04B3, C1…	0 (K07F5, K11E4, F32D8, F47G9, F09E8, F30A10, F26E4, K02A11, F57B1, T28F4, T07D10, ZK858, C28H8, C46E1, C27D9, W06H3, T11A5, C54G7, K01F9, B0284, C07A9, F59D12, F38A5, T06D8, R102, M01B2, ZK938, F21D5, F13D2, F02D10, C34E7, F20C5, F16H9, F01G4, F43E12, C36H8, T21E8, F13E6, F07C6, F07C3, K03B8, F29D11, T04F3, C32H11, C54D10, C06A1, F08H9, ZC376, T09E8, C17D12, F26A3, ZK622, F29G6, F47D2, R04B3, C1…	0.0 (K07F5, K11E4, F32D8, F47G9, F09E8, F30A10, F26E4, K02A11, F57B1, T28F4, T07D10, ZK858, C28H8, C46E1, C27D9, W06H3, T11A5, C54G7, K01F9, B0284, C07A9, F59D12, F38A5, T06D8, R102, M01B2, ZK938, F21D5, F13D2, F02D10, C34E7, F20C5, F16H9, F01G4, F43E12, C36H8, T21E8, F13E6, F07C6, F07C3, K03B8, F29D11, T04F3, C32H11, C54D10, C06A1, F08H9, ZC376, T09E8, C17D12, F26A3, ZK622, F29G6, F47D2, R04B3, …			0 (Y65B4BR-chromosomeIfirstQuarter, Y40B10B-chromosomeVfirstQuarter, Y62E10A-chromosomeIVlastQuarter, Y59E1B-chromosomeXfirstQuarter, Y39H10A-chromosomeVfirstQuarter, Y59A8B-chromosomeVlastQuarter, Y58G8A-chromosomeVfirstQuarter, Y55F3BM-chromosomeIVfirstQuarter, Y55H10B-chromosomeIVfirstQuarter, Y55B1BL-chromosomeIIIfirstQuarter, Y54G11A-chromosomeIIlastQuarter, Y54E5B-chromosomeIlastQuarter, Y3…	0 (Y65B4BR-chromosomeIfirstQuarter, Y40B10B-chromosomeVfirstQuarter, Y62E10A-chromosomeIVlastQuarter, Y59E1B-chromosomeXfirstQuarter, Y39H10A-chromosomeVfirstQuarter, Y59A8B-chromosomeVlastQuarter, Y58G8A-chromosomeVfirstQuarter, Y55F3BM-chromosomeIVfirstQuarter, Y55H10B-chromosomeIVfirstQuarter, Y55B1BL-chromosomeIIIfirstQuarter, Y54G11A-chromosomeIIlastQuarter, Y54E5B-chromosomeIlastQuarter, Y3…	0.0 (Y65B4BR-chromosomeIfirstQuarter, Y40B10B-chromosomeVfirstQuarter, Y62E10A-chromosomeIVlastQuarter, Y59E1B-chromosomeXfirstQuarter, Y39H10A-chromosomeVfirstQuarter, Y59A8B-chromosomeVlastQuarter, Y58G8A-chromosomeVfirstQuarter, Y55F3BM-chromosomeIVfirstQuarter, Y55H10B-chromosomeIVfirstQuarter, Y55B1BL-chromosomeIIIfirstQuarter, Y54G11A-chromosomeIIlastQuarter, Y54E5B-chromosomeIlastQuarter, …			0 (K09H9-chromosomeIfirstQuarter, K09E3-chromosomeXlastQuarter, K03D3-chromosomeIVlastQuarter, K04G11-chromosomeXlastQuarter, C18H7-chromosomeIVfirstQuarter, C23H3-chromosomeIIfirstQuarter, C24A1-chromosomeIIIfirstQuarter, C18D4-chromosomeVlastQuarter, F58E2-chromosomeIVfirstQuarter, K11D2-chromosomeIlastQuarter, F54D12-chromosomeIIfirstQuarter, F53A10-chromosomeIIfirstQuarter, F52B10-chromosomeX…	0 (K09H9-chromosomeIfirstQuarter, K09E3-chromosomeXlastQuarter, K03D3-chromosomeIVlastQuarter, K04G11-chromosomeXlastQuarter, C18H7-chromosomeIVfirstQuarter, C23H3-chromosomeIIfirstQuarter, C24A1-chromosomeIIIfirstQuarter, C18D4-chromosomeVlastQuarter, F58E2-chromosomeIVfirstQuarter, K11D2-chromosomeIlastQuarter, F54D12-chromosomeIIfirstQuarter, F53A10-chromosomeIIfirstQuarter, F52B10-chromosomeX…	0.0 (K09H9-chromosomeIfirstQuarter, K09E3-chromosomeXlastQuarter, K03D3-chromosomeIVlastQuarter, K04G11-chromosomeXlastQuarter, C18H7-chromosomeIVfirstQuarter, C23H3-chromosomeIIfirstQuarter, C24A1-chromosomeIIIfirstQuarter, C18D4-chromosomeVlastQuarter, F58E2-chromosomeIVfirstQuarter, K11D2-chromosomeIlastQuarter, F54D12-chromosomeIIfirstQuarter, F53A10-chromosomeIIfirstQuarter, F52B10-chromosom…			0 (Y102F5A-chromosomeXmiddleHalf, Y106G6B-chromosomeImiddleHalf, Y106G6C-chromosomeImiddleHalf, Y106G6E-chromosomeImiddleHalf, Y106G6H-chromosomeImiddleHalf, Y119C1A-chromosomeImiddleHalf, Y17G9B-chromosomeIVmiddleHalf, Y19D2B-chromosomeIImiddleHalf, Y22F5B-chromosomeVmiddleHalf, Y23B4A-chromosomeXmiddleHalf, Y76G2A-chromosomeImiddleHalf, Y32H12A-chromosomeIIImiddleHalf, Y74E4A-chromosomeIImiddle…	0 (Y102F5A-chromosomeXmiddleHalf, Y106G6B-chromosomeImiddleHalf, Y106G6C-chromosomeImiddleHalf, Y106G6E-chromosomeImiddleHalf, Y106G6H-chromosomeImiddleHalf, Y119C1A-chromosomeImiddleHalf, Y17G9B-chromosomeIVmiddleHalf, Y19D2B-chromosomeIImiddleHalf, Y22F5B-chromosomeVmiddleHalf, Y23B4A-chromosomeXmiddleHalf, Y76G2A-chromosomeImiddleHalf, Y32H12A-chromosomeIIImiddleHalf, Y74E4A-chromosomeIImiddle…	0.0 (Y102F5A-chromosomeXmiddleHalf, Y106G6B-chromosomeImiddleHalf, Y106G6C-chromosomeImiddleHalf, Y106G6E-chromosomeImiddleHalf, Y106G6H-chromosomeImiddleHalf, Y119C1A-chromosomeImiddleHalf, Y17G9B-chromosomeIVmiddleHalf, Y19D2B-chromosomeIImiddleHalf, Y22F5B-chromosomeVmiddleHalf, Y23B4A-chromosomeXmiddleHalf, Y76G2A-chromosomeImiddleHalf, Y32H12A-chromosomeIIImiddleHalf, Y74E4A-chromosomeIImidd…			0 (R13F6-chromosomeIIImiddleHalf, R01H10-chromosomeIIImiddleHalf, C04F1-chromosomeImiddleHalf, C05C10-chromosomeIImiddleHalf, R01H5-chromosomeXmiddleHalf, C54F6-chromosomeVmiddleHalf, F56C4-chromosomeIVmiddleHalf, F55D1-chromosomeXmiddleHalf, T10B11-chromosomeImiddleHalf, M88-chromosomeIIImiddleHalf, C41C4-chromosomeIImiddleHalf, M02B1-chromosomeIVmiddleHalf, ZC317-chromosomeVmiddleHalf, T05C12-c…
A8-chromosomeXmiddleHalf, W06H12-chromosomeImiddleHalf, R13A1-chromosomeIVmiddleHalf, W01A8-chromosomeImiddleHalf, C01F6-chromosomeIVmiddleHalf, M01H9-chromosomeIVmiddleHalf, F10C1-chromosomeIImiddleHalf, C06E1-chromosomeIIImiddleHalf, T26H10-chromosomeVmiddleHalf, F43D2-chromosomeVmiddleHalf, M176-chromosomeIImiddleHalf, C13B9-chromosomeIIImiddleHalf, T10G3-chromosomeVmiddleHalf, R173-chromosome…	0 (R13F6-chromosomeIIImiddleHalf, R01H10-chromosomeIIImiddleHalf, C04F1-chromosomeImiddleHalf, C05C10-chromosomeIImiddleHalf, R01H5-chromosomeXmiddleHalf, C54F6-chromosomeVmiddleHalf, F56C4-chromosomeIVmiddleHalf, F55D1-chromosomeXmiddleHalf, T10B11-chromosomeImiddleHalf, M88-chromosomeIIImiddleHalf, C41C4-chromosomeIImiddleHalf, M02B1-chromosomeIVmiddleHalf, ZC317-chromosomeVmiddleHalf, T05C12-c…
A8-chromosomeXmiddleHalf, W06H12-chromosomeImiddleHalf, R13A1-chromosomeIVmiddleHalf, W01A8-chromosomeImiddleHalf, C01F6-chromosomeIVmiddleHalf, M01H9-chromosomeIVmiddleHalf, F10C1-chromosomeIImiddleHalf, C06E1-chromosomeIIImiddleHalf, T26H10-chromosomeVmiddleHalf, F43D2-chromosomeVmiddleHalf, M176-chromosomeIImiddleHalf, C13B9-chromosomeIIImiddleHalf, T10G3-chromosomeVmiddleHalf, R173-chromosome…	0.0 (R13F6-chromosomeIIImiddleHalf, R01H10-chromosomeIIImiddleHalf, C04F1-chromosomeImiddleHalf, C05C10-chromosomeIImiddleHalf, R01H5-chromosomeXmiddleHalf, C54F6-chromosomeVmiddleHalf, F56C4-chromosomeIVmiddleHalf, F55D1-chromosomeXmiddleHalf, T10B11-chromosomeImiddleHalf, M88-chromosomeIIImiddleHalf, C41C4-chromosomeIImiddleHalf, M02B1-chromosomeIVmiddleHalf, ZC317-chromosomeVmiddleHalf, T05C12…
09A8-chromosomeXmiddleHalf, W06H12-chromosomeImiddleHalf, R13A1-chromosomeIVmiddleHalf, W01A8-chromosomeImiddleHalf, C01F6-chromosomeIVmiddleHalf, M01H9-chromosomeIVmiddleHalf, F10C1-chromosomeIImiddleHalf, C06E1-chromosomeIIImiddleHalf, T26H10-chromosomeVmiddleHalf, F43D2-chromosomeVmiddleHalf, M176-chromosomeIImiddleHalf, C13B9-chromosomeIIImiddleHalf, T10G3-chromosomeVmiddleHalf, R173-chromoso…			0 (Y40B10B-shorterThanMedian, Y64F11A-shorterThanMedian, Y47H9B-shorterThanMedian, Y46H3A-shorterThanMedian, Y39G10AL-shorterThanMedian, Y47G7C-shorterThanMedian, Y75B12A-shorterThanMedian, Y39F10A-shorterThanMedian, Y54C5B-shorterThanMedian, Y67D11A-shorterThanMedian, Y39D8A-shorterThanMedian, Y66C5A-shorterThanMedian, Y74C10AR-shorterThanMedian, Y45G12A-shorterThanMedian, Y55H10B-shorterThanMed…	0 (Y40B10B-shorterThanMedian, Y64F11A-shorterThanMedian, Y47H9B-shorterThanMedian, Y46H3A-shorterThanMedian, Y39G10AL-shorterThanMedian, Y47G7C-shorterThanMedian, Y75B12A-shorterThanMedian, Y39F10A-shorterThanMedian, Y54C5B-shorterThanMedian, Y67D11A-shorterThanMedian, Y39D8A-shorterThanMedian, Y66C5A-shorterThanMedian, Y74C10AR-shorterThanMedian, Y45G12A-shorterThanMedian, Y55H10B-shorterThanMed…	0.0 (Y40B10B-shorterThanMedian, Y64F11A-shorterThanMedian, Y47H9B-shorterThanMedian, Y46H3A-shorterThanMedian, Y39G10AL-shorterThanMedian, Y47G7C-shorterThanMedian, Y75B12A-shorterThanMedian, Y39F10A-shorterThanMedian, Y54C5B-shorterThanMedian, Y67D11A-shorterThanMedian, Y39D8A-shorterThanMedian, Y66C5A-shorterThanMedian, Y74C10AR-shorterThanMedian, Y45G12A-shorterThanMedian, Y55H10B-shorterThanM…			0 (F35F11-shorterThanMedian, ZK816-shorterThanMedian, T06D8-shorterThanMedian, K01G5-shorterThanMedian, C12C8-shorterThanMedian, F07F6-shorterThanMedian, W07G9-shorterThanMedian, T01C2-shorterThanMedian, T10E10-shorterThanMedian, E03H12-shorterThanMedian, F53B6-shorterThanMedian, T23G5-shorterThanMedian, R07C12-shorterThanMedian, T12B3-shorterThanMedian, C09G9-shorterThanMedian, C50F2-shorterThan…	0 (F35F11-shorterThanMedian, ZK816-shorterThanMedian, T06D8-shorterThanMedian, K01G5-shorterThanMedian, C12C8-shorterThanMedian, F07F6-shorterThanMedian, W07G9-shorterThanMedian, T01C2-shorterThanMedian, T10E10-shorterThanMedian, E03H12-shorterThanMedian, F53B6-shorterThanMedian, T23G5-shorterThanMedian, R07C12-shorterThanMedian, T12B3-shorterThanMedian, C09G9-shorterThanMedian, C50F2-shorterThan…	0.0 (F35F11-shorterThanMedian, ZK816-shorterThanMedian, T06D8-shorterThanMedian, K01G5-shorterThanMedian, C12C8-shorterThanMedian, F07F6-shorterThanMedian, W07G9-shorterThanMedian, T01C2-shorterThanMedian, T10E10-shorterThanMedian, E03H12-shorterThanMedian, F53B6-shorterThanMedian, T23G5-shorterThanMedian, R07C12-shorterThanMedian, T12B3-shorterThanMedian, C09G9-shorterThanMedian, C50F2-shorterTh…			0 (Y75D11A-longerThanMedian, Y67D2-longerThanMedian, Y45G5AM-longerThanMedian, Y41C4A-longerThanMedian, Y48B6A-longerThanMedian, Y97E10B-longerThanMedian, Y45F10A-longerThanMedian, Y73E7A-longerThanMedian, Y54E10BL-longerThanMedian, Y34D9A-longerThanMedian, Y50D7A-longerThanMedian, Y82E9BR-longerThanMedian, Y54E10A-longerThanMedian, Y61A9LA-longerThanMedian, Y53F4A-longerThanMedian, Y60A9A-longer…	0 (Y75D11A-longerThanMedian, Y67D2-longerThanMedian, Y45G5AM-longerThanMedian, Y41C4A-longerThanMedian, Y48B6A-longerThanMedian, Y97E10B-longerThanMedian, Y45F10A-longerThanMedian, Y73E7A-longerThanMedian, Y54E10BL-longerThanMedian, Y34D9A-longerThanMedian, Y50D7A-longerThanMedian, Y82E9BR-longerThanMedian, Y54E10A-longerThanMedian, Y61A9LA-longerThanMedian, Y53F4A-longerThanMedian, Y60A9A-longer…	0.0 (Y75D11A-longerThanMedian, Y67D2-longerThanMedian, Y45G5AM-longerThanMedian, Y41C4A-longerThanMedian, Y48B6A-longerThanMedian, Y97E10B-longerThanMedian, Y45F10A-longerThanMedian, Y73E7A-longerThanMedian, Y54E10BL-longerThanMedian, Y34D9A-longerThanMedian, Y50D7A-longerThanMedian, Y82E9BR-longerThanMedian, Y54E10A-longerThanMedian, Y61A9LA-longerThanMedian, Y53F4A-longerThanMedian, Y60A9A-long…			0 (C10C5-longerThanMedian, F44G3-longerThanMedian, C08G5-longerThanMedian, C08G9-longerThanMedian, F33D11-longerThanMedian, F30A10-longerThanMedian, F29F11-longerThanMedian, C04F5-longerThanMedian, ZK829-longerThanMedian, ZK930-longerThanMedian, F26D12-longerThanMedian, F26D10-longerThanMedian, ZK652-longerThanMedian, F14D2-longerThanMedian, ZK1025-longerThanMedian, ZK1073-longerThanMedian, ZK616…	0 (C10C5-longerThanMedian, F44G3-longerThanMedian, C08G5-longerThanMedian, C08G9-longerThanMedian, F33D11-longerThanMedian, F30A10-longerThanMedian, F29F11-longerThanMedian, C04F5-longerThanMedian, ZK829-longerThanMedian, ZK930-longerThanMedian, F26D12-longerThanMedian, F26D10-longerThanMedian, ZK652-longerThanMedian, F14D2-longerThanMedian, ZK1025-longerThanMedian, ZK1073-longerThanMedian, ZK616…	0.0 (C10C5-longerThanMedian, F44G3-longerThanMedian, C08G5-longerThanMedian, C08G9-longerThanMedian, F33D11-longerThanMedian, F30A10-longerThanMedian, F29F11-longerThanMedian, C04F5-longerThanMedian, ZK829-longerThanMedian, ZK930-longerThanMedian, F26D12-longerThanMedian, F26D10-longerThanMedian, ZK652-longerThanMedian, F14D2-longerThanMedian, ZK1025-longerThanMedian, ZK1073-longerThanMedian, ZK6…			0 (Y116A8B, Y43F4B, Y70C5D, Y46G5A, Y106G6B, Y46D2A, Y70C5B, Y43C5B, Y57A10C, Y66C5A, Y32B12B, Y39A1A, Y102F5A, Y80E2A, Y54E5A, Y17D7C, Y76A2B, Y39H10A, Y39G8C, Y55F3C, Y113G7B, Y56A3A, Y32F6A, Y53G8AM, Y55F3AL, Y47H9A, Y79H2A, Y104H12A, Y38F1A, Y37E11AM, Y12A6A, Y46E12A, Y19D2B, Y24E3A, Y52E8A, Y37H2B, Y32B12C, Y102A5A, Y52B11B, Y55D9A, Y71F9AR, Y70G10A, Y55B1AM, Y17G7A, Y106G6E, Y37H9A, Y73B6BR…	0 (Y116A8B, Y43F4B, Y70C5D, Y46G5A, Y106G6B, Y46D2A, Y70C5B, Y43C5B, Y57A10C, Y66C5A, Y32B12B, Y39A1A, Y102F5A, Y80E2A, Y54E5A, Y17D7C, Y76A2B, Y39H10A, Y39G8C, Y55F3C, Y113G7B, Y56A3A, Y32F6A, Y53G8AM, Y55F3AL, Y47H9A, Y79H2A, Y104H12A, Y38F1A, Y37E11AM, Y12A6A, Y46E12A, Y19D2B, Y24E3A, Y52E8A, Y37H2B, Y32B12C, Y102A5A, Y52B11B, Y55D9A, Y71F9AR, Y70G10A, Y55B1AM, Y17G7A, Y106G6E, Y37H9A, Y73B6BR…	0.0 (Y116A8B, Y43F4B, Y70C5D, Y46G5A, Y106G6B, Y46D2A, Y70C5B, Y43C5B, Y57A10C, Y66C5A, Y32B12B, Y39A1A, Y102F5A, Y80E2A, Y54E5A, Y17D7C, Y76A2B, Y39H10A, Y39G8C, Y55F3C, Y113G7B, Y56A3A, Y32F6A, Y53G8AM, Y55F3AL, Y47H9A, Y79H2A, Y104H12A, Y38F1A, Y37E11AM, Y12A6A, Y46E12A, Y19D2B, Y24E3A, Y52E8A, Y37H2B, Y32B12C, Y102A5A, Y52B11B, Y55D9A, Y71F9AR, Y70G10A, Y55B1AM, Y17G7A, Y106G6E, Y37H9A, Y73B6…			0 (Y119C1B-endOverlap, Y37E11B-endOverlap, Y102A5D-endOverlap, Y55D9A-endOverlap, Y40B1A-endOverlap, Y25C1A-endOverlap, Y47D7A-endOverlap, Y25C1A-startOverlap, Y92C3B-endOverlap, Y16E11A-startOverlap, Y47C4A-endOverlap, Y76G2A-endOverlap, Y116A8B-startOverlap, Y55F3BR-endOverlap, Y17G9B-endOverlap, Y7A9B-startOverlap, Y59E1A-startOverlap, Y26E6A-startOverlap, Y71H2B-endOverlap, Y73B6A-startOverla…	0 (Y119C1B-endOverlap, Y37E11B-endOverlap, Y102A5D-endOverlap, Y55D9A-endOverlap, Y40B1A-endOverlap, Y25C1A-endOverlap, Y47D7A-endOverlap, Y25C1A-startOverlap, Y92C3B-endOverlap, Y16E11A-startOverlap, Y47C4A-endOverlap, Y76G2A-endOverlap, Y116A8B-startOverlap, Y55F3BR-endOverlap, Y17G9B-endOverlap, Y7A9B-startOverlap, Y59E1A-startOverlap, Y26E6A-startOverlap, Y71H2B-endOverlap, Y73B6A-startOverla…	0.0 (Y119C1B-endOverlap, Y37E11B-endOverlap, Y102A5D-endOverlap, Y55D9A-endOverlap, Y40B1A-endOverlap, Y25C1A-endOverlap, Y47D7A-endOverlap, Y25C1A-startOverlap, Y92C3B-endOverlap, Y16E11A-startOverlap, Y47C4A-endOverlap, Y76G2A-endOverlap, Y116A8B-startOverlap, Y55F3BR-endOverlap, Y17G9B-endOverlap, Y7A9B-startOverlap, Y59E1A-startOverlap, Y26E6A-startOverlap, Y71H2B-endOverlap, Y73B6A-startOver…			7 (chromosomeIII-firstQuarter)	1086 (chromosomeIII-firstQuarter)	0.03 (chromosomeIII-firstQuarter)			11 (chromosomeII-middleHalf)	2062 (chromosomeII-middleHalf)	0.03 (chromosomeII-middleHalf, chromosomeIII-middleHalf, chromosomeIV-middleHalf, chromosomeV-middleHalf)			0 (H09F14, H25K10, H12D21, H32K16, H06A10, H19N07, H15M21, H36L18, H39E23, H15N14, H21P03, H13N06, H05L14, H08M01, H12I19, H02I12, H40L08, H05G16, H06O01, H37N21, H10D18, H19M22, H24K24, H04M03, H20J04, H05O09, H05C05, H16O14, H36N01, H02F09, H11L12, H32C10, H27M09, H17B01, H14N18, H14A12, H07I21, H06I04, H14E04, H01M10, H27O22, H03G13, H12I13, H23L24, H43I07, H10E21, H42K12, H35B03, H22K11, H18N…	0 (H09F14, H25K10, H12D21, H32K16, H06A10, H19N07, H15M21, H36L18, H39E23, H15N14, H21P03, H13N06, H05L14, H08M01, H12I19, H02I12, H40L08, H05G16, H06O01, H37N21, H10D18, H19M22, H24K24, H04M03, H20J04, H05O09, H05C05, H16O14, H36N01, H02F09, H11L12, H32C10, H27M09, H17B01, H14N18, H14A12, H07I21, H06I04, H14E04, H01M10, H27O22, H03G13, H12I13, H23L24, H43I07, H10E21, H42K12, H35B03, H22K11, H18N…	0.0 (H09F14, H25K10, H12D21, H32K16, H06A10, H19N07, H15M21, H36L18, H39E23, H15N14, H21P03, H13N06, H05L14, H08M01, H12I19, H02I12, H40L08, H05G16, H06O01, H37N21, H10D18, H19M22, H24K24, H04M03, H20J04, H05O09, H05C05, H16O14, H36N01, H02F09, H11L12, H32C10, H27M09, H17B01, H14N18, H14A12, H07I21, H06I04, H14E04, H01M10, H27O22, H03G13, H12I13, H23L24, H43I07, H10E21, H42K12, H35B03, H22K11, H1…			0 (VF13D12L, VF39H2L, VT22E6R, VZC374L, VM02G9R, VC27A7L, VZK822L, VD1046R, VF54F7L, EGAP3, VK10D6R, VF36H2L, VY10G11R, cTel55X, EGAP1, cTel3X, cTel52S, EGAP1340, EGAP9, EGAP7, cTel33B, VC50H2R, VC5, EGAP2, VM106R, EGAP798, EGAP4, cTel54X, cTel4X, cTel7X, EGAP8, VH15N14R, VT23B5, VT21B10L, VF11C1L, cTel29B, VB0393L, cTel17, cTel5, cTel79B, VW02B12L, VF23B12L)	0 (VF13D12L, VF39H2L, VT22E6R, VZC374L, VM02G9R, VC27A7L, VZK822L, VD1046R, VF54F7L, EGAP3, VK10D6R, VF36H2L, VY10G11R, cTel55X, EGAP1, cTel3X, cTel52S, EGAP1340, EGAP9, EGAP7, cTel33B, VC50H2R, VC5, EGAP2, VM106R, EGAP798, EGAP4, cTel54X, cTel4X, cTel7X, EGAP8, VH15N14R, VT23B5, VT21B10L, VF11C1L, cTel29B, VB0393L, cTel17, cTel5, cTel79B, VW02B12L, VF23B12L)
	Penelope:			0 chromosomeX, chromosomeII, chromosomeIV, chromosomeV	0 chromosomeX, chromosomeII, chromosomeIV, chromosomeV	0.0 chromosomeX, chromosomeII, chromosomeIII, chromosomeI, chromosomeIV, chromosomeV			0 (Y43H11AL-withoutOverlaps, Y34D9B-withoutOverlaps, Y48A5A-withoutOverlaps, Y76G2A-withoutOverlaps, Y1B5A-withoutOverlaps, Y46H3A-withoutOverlaps, Y71H10A-withoutOverlaps, Y48G1C-withoutOverlaps, Y38B5A-withoutOverlaps, Y71G10AR-withoutOverlaps, Y54E2A-withoutOverlaps, Y74C10AR-withoutOverlaps, Y17D7B-withoutOverlaps, Y105C5B-withoutOverlaps, Y106G6D-withoutOverlaps, Y54G11B-withoutOverlaps, Y50…	0 (Y43H11AL-withoutOverlaps, Y34D9B-withoutOverlaps, Y48A5A-withoutOverlaps, Y76G2A-withoutOverlaps, Y1B5A-withoutOverlaps, Y46H3A-withoutOverlaps, Y71H10A-withoutOverlaps, Y48G1C-withoutOverlaps, Y38B5A-withoutOverlaps, Y71G10AR-withoutOverlaps, Y54E2A-withoutOverlaps, Y74C10AR-withoutOverlaps, Y17D7B-withoutOverlaps, Y105C5B-withoutOverlaps, Y106G6D-withoutOverlaps, Y54G11B-withoutOverlaps, Y50…	0.0 (Y43H11AL-withoutOverlaps, Y34D9B-withoutOverlaps, Y48A5A-withoutOverlaps, Y76G2A-withoutOverlaps, Y1B5A-withoutOverlaps, Y46H3A-withoutOverlaps, Y71H10A-withoutOverlaps, Y48G1C-withoutOverlaps, Y38B5A-withoutOverlaps, Y71G10AR-withoutOverlaps, Y54E2A-withoutOverlaps, Y74C10AR-withoutOverlaps, Y17D7B-withoutOverlaps, Y105C5B-withoutOverlaps, Y106G6D-withoutOverlaps, Y54G11B-withoutOverlaps, Y…			0 (K07F5, K11E4, F32D8, F47G9, F09E8, F30A10, F26E4, K02A11, F57B1, T28F4, T07D10, ZK858, C28H8, C46E1, C27D9, W06H3, T11A5, R02F11, C54G7, W03D2, K01F9, B0284, C07A9, F59D12, F38A5, T06D8, R102, M01B2, ZK938, F21D5, F13D2, F02D10, C34E7, F20C5, F16H9, F01G4, F43E12, F39D8, C36H8, T21E8, F13E6, F07C6, F07C3, R12A1, K03B8, F29D11, T04F3, C32H11, C11G10, C54D10, C06A1, F08H9, ZC376, T09E8, C17D12, …	0 (K07F5, K11E4, F32D8, F47G9, F09E8, F30A10, F26E4, K02A11, F57B1, T28F4, T07D10, ZK858, C28H8, C46E1, C27D9, W06H3, T11A5, R02F11, C54G7, W03D2, K01F9, B0284, C07A9, F59D12, F38A5, T06D8, R102, M01B2, ZK938, F21D5, F13D2, F02D10, C34E7, F20C5, F16H9, F01G4, F43E12, F39D8, C36H8, T21E8, F13E6, F07C6, F07C3, R12A1, K03B8, F29D11, T04F3, C32H11, C11G10, C54D10, C06A1, F08H9, ZC376, T09E8, C17D12, …	0.0 (K07F5, K11E4, F32D8, F47G9, F09E8, F30A10, F26E4, K02A11, F57B1, T28F4, T07D10, ZK858, C28H8, C46E1, C27D9, W06H3, T11A5, R02F11, C54G7, W03D2, K01F9, B0284, C07A9, F59D12, F38A5, T06D8, R102, M01B2, ZK938, F21D5, F13D2, F02D10, C34E7, F20C5, F16H9, F01G4, F43E12, F39D8, C36H8, T21E8, F13E6, F07C6, F07C3, R12A1, K03B8, F29D11, T04F3, C32H11, C11G10, C54D10, C06A1, F08H9, ZC376, T09E8, C17D12…			0 (Y65B4BR-chromosomeIfirstQuarter, Y40B10B-chromosomeVfirstQuarter, Y62E10A-chromosomeIVlastQuarter, Y59E1B-chromosomeXfirstQuarter, Y39G8B-chromosomeIIlastQuarter, Y39H10A-chromosomeVfirstQuarter, Y59A8B-chromosomeVlastQuarter, Y58G8A-chromosomeVfirstQuarter, Y55F3BM-chromosomeIVfirstQuarter, Y55H10B-chromosomeIVfirstQuarter, Y55B1BL-chromosomeIIIfirstQuarter, Y54G11A-chromosomeIIlastQuarter, Y…	0 (Y65B4BR-chromosomeIfirstQuarter, Y40B10B-chromosomeVfirstQuarter, Y62E10A-chromosomeIVlastQuarter, Y59E1B-chromosomeXfirstQuarter, Y39G8B-chromosomeIIlastQuarter, Y39H10A-chromosomeVfirstQuarter, Y59A8B-chromosomeVlastQuarter, Y58G8A-chromosomeVfirstQuarter, Y55F3BM-chromosomeIVfirstQuarter, Y55H10B-chromosomeIVfirstQuarter, Y55B1BL-chromosomeIIIfirstQuarter, Y54G11A-chromosomeIIlastQuarter, Y…	0.0 (Y65B4BR-chromosomeIfirstQuarter, Y40B10B-chromosomeVfirstQuarter, Y62E10A-chromosomeIVlastQuarter, Y59E1B-chromosomeXfirstQuarter, Y39G8B-chromosomeIIlastQuarter, Y39H10A-chromosomeVfirstQuarter, Y59A8B-chromosomeVlastQuarter, Y58G8A-chromosomeVfirstQuarter, Y55F3BM-chromosomeIVfirstQuarter, Y55H10B-chromosomeIVfirstQuarter, Y55B1BL-chromosomeIIIfirstQuarter, Y54G11A-chromosomeIIlastQuarter,…			0 (K10E9-chromosomeIfirstQuarter, K09H9-chromosomeIfirstQuarter, K09E3-chromosomeXlastQuarter, C33G3-chromosomeXlastQuarter, K03H6-chromosomeIVfirstQuarter, K03D3-chromosomeIVlastQuarter, K04G11-chromosomeXlastQuarter, C18H7-chromosomeIVfirstQuarter, C23H3-chromosomeIIfirstQuarter, C24A1-chromosomeIIIfirstQuarter, C18D4-chromosomeVlastQuarter, F58E2-chromosomeIVfirstQuarter, K11D2-chromosomeIlast…	0 (K10E9-chromosomeIfirstQuarter, K09H9-chromosomeIfirstQuarter, K09E3-chromosomeXlastQuarter, C33G3-chromosomeXlastQuarter, K03H6-chromosomeIVfirstQuarter, K03D3-chromosomeIVlastQuarter, K04G11-chromosomeXlastQuarter, C18H7-chromosomeIVfirstQuarter, C23H3-chromosomeIIfirstQuarter, C24A1-chromosomeIIIfirstQuarter, C18D4-chromosomeVlastQuarter, F58E2-chromosomeIVfirstQuarter, K11D2-chromosomeIlast…	0.0 (K10E9-chromosomeIfirstQuarter, K09H9-chromosomeIfirstQuarter, K09E3-chromosomeXlastQuarter, C33G3-chromosomeXlastQuarter, K03H6-chromosomeIVfirstQuarter, K03D3-chromosomeIVlastQuarter, K04G11-chromosomeXlastQuarter, C18H7-chromosomeIVfirstQuarter, C23H3-chromosomeIIfirstQuarter, C24A1-chromosomeIIIfirstQuarter, C18D4-chromosomeVlastQuarter, F58E2-chromosomeIVfirstQuarter, K11D2-chromosomeIla…			0 (Y102F5A-chromosomeXmiddleHalf, Y106G6B-chromosomeImiddleHalf, Y106G6C-chromosomeImiddleHalf, Y106G6E-chromosomeImiddleHalf, Y106G6H-chromosomeImiddleHalf, Y119C1A-chromosomeImiddleHalf, Y17G9B-chromosomeIVmiddleHalf, Y19D2B-chromosomeIImiddleHalf, Y22F5B-chromosomeVmiddleHalf, Y23B4A-chromosomeXmiddleHalf, Y76G2A-chromosomeImiddleHalf, Y32H12A-chromosomeIIImiddleHalf, Y34B4A-chromosomeXmiddleH…	0 (Y102F5A-chromosomeXmiddleHalf, Y106G6B-chromosomeImiddleHalf, Y106G6C-chromosomeImiddleHalf, Y106G6E-chromosomeImiddleHalf, Y106G6H-chromosomeImiddleHalf, Y119C1A-chromosomeImiddleHalf, Y17G9B-chromosomeIVmiddleHalf, Y19D2B-chromosomeIImiddleHalf, Y22F5B-chromosomeVmiddleHalf, Y23B4A-chromosomeXmiddleHalf, Y76G2A-chromosomeImiddleHalf, Y32H12A-chromosomeIIImiddleHalf, Y34B4A-chromosomeXmiddleH…	0.0 (Y102F5A-chromosomeXmiddleHalf, Y106G6B-chromosomeImiddleHalf, Y106G6C-chromosomeImiddleHalf, Y106G6E-chromosomeImiddleHalf, Y106G6H-chromosomeImiddleHalf, Y119C1A-chromosomeImiddleHalf, Y17G9B-chromosomeIVmiddleHalf, Y19D2B-chromosomeIImiddleHalf, Y22F5B-chromosomeVmiddleHalf, Y23B4A-chromosomeXmiddleHalf, Y76G2A-chromosomeImiddleHalf, Y32H12A-chromosomeIIImiddleHalf, Y34B4A-chromosomeXmiddl…			0 (R13F6-chromosomeIIImiddleHalf, R01H10-chromosomeIIImiddleHalf, C04F1-chromosomeImiddleHalf, C05C10-chromosomeIImiddleHalf, R01H5-chromosomeXmiddleHalf, C02B8-chromosomeXmiddleHalf, C54F6-chromosomeVmiddleHalf, F56C4-chromosomeIVmiddleHalf, F55D1-chromosomeXmiddleHalf, T10B11-chromosomeImiddleHalf, M88-chromosomeIIImiddleHalf, C41C4-chromosomeIImiddleHalf, M02B1-chromosomeIVmiddleHalf, ZC317-ch…
alf, F09G8-chromosomeIIImiddleHalf, K08E5-chromosomeIIImiddleHalf, F44D12-chromosomeIVmiddleHalf, W02D7-chromosomeVmiddleHalf, T19C4-chromosomeVmiddleHalf, F26H9-chromosomeImiddleHalf, ZC374-chromosomeXmiddleHalf, C07G1-chromosomeIVmiddleHalf, C46G7-chromosomeIVmiddleHalf, F07G11-chromosomeVmiddleHalf, T19B10-chromosomeVmiddleHalf, K08B12-chromosomeVmiddleHalf, B0240-chromosomeVmiddleHalf, ZK652-…	0 (R13F6-chromosomeIIImiddleHalf, R01H10-chromosomeIIImiddleHalf, C04F1-chromosomeImiddleHalf, C05C10-chromosomeIImiddleHalf, R01H5-chromosomeXmiddleHalf, C02B8-chromosomeXmiddleHalf, C54F6-chromosomeVmiddleHalf, F56C4-chromosomeIVmiddleHalf, F55D1-chromosomeXmiddleHalf, T10B11-chromosomeImiddleHalf, M88-chromosomeIIImiddleHalf, C41C4-chromosomeIImiddleHalf, M02B1-chromosomeIVmiddleHalf, ZC317-ch…
alf, F09G8-chromosomeIIImiddleHalf, K08E5-chromosomeIIImiddleHalf, F44D12-chromosomeIVmiddleHalf, W02D7-chromosomeVmiddleHalf, T19C4-chromosomeVmiddleHalf, F26H9-chromosomeImiddleHalf, ZC374-chromosomeXmiddleHalf, C07G1-chromosomeIVmiddleHalf, C46G7-chromosomeIVmiddleHalf, F07G11-chromosomeVmiddleHalf, T19B10-chromosomeVmiddleHalf, K08B12-chromosomeVmiddleHalf, B0240-chromosomeVmiddleHalf, ZK652-…	0.0 (R13F6-chromosomeIIImiddleHalf, R01H10-chromosomeIIImiddleHalf, C04F1-chromosomeImiddleHalf, C05C10-chromosomeIImiddleHalf, R01H5-chromosomeXmiddleHalf, C02B8-chromosomeXmiddleHalf, C54F6-chromosomeVmiddleHalf, F56C4-chromosomeIVmiddleHalf, F55D1-chromosomeXmiddleHalf, T10B11-chromosomeImiddleHalf, M88-chromosomeIIImiddleHalf, C41C4-chromosomeIImiddleHalf, M02B1-chromosomeIVmiddleHalf, ZC317-…
eHalf, F09G8-chromosomeIIImiddleHalf, K08E5-chromosomeIIImiddleHalf, F44D12-chromosomeIVmiddleHalf, W02D7-chromosomeVmiddleHalf, T19C4-chromosomeVmiddleHalf, F26H9-chromosomeImiddleHalf, ZC374-chromosomeXmiddleHalf, C07G1-chromosomeIVmiddleHalf, C46G7-chromosomeIVmiddleHalf, F07G11-chromosomeVmiddleHalf, T19B10-chromosomeVmiddleHalf, K08B12-chromosomeVmiddleHalf, B0240-chromosomeVmiddleHalf, ZK65…			0 (Y40B10B-shorterThanMedian, Y64F11A-shorterThanMedian, Y40A1A-shorterThanMedian, Y47H9B-shorterThanMedian, Y46H3A-shorterThanMedian, Y39G10AL-shorterThanMedian, Y47G7C-shorterThanMedian, Y75B12A-shorterThanMedian, Y39F10A-shorterThanMedian, Y54C5B-shorterThanMedian, Y67D11A-shorterThanMedian, Y39D8A-shorterThanMedian, Y66C5A-shorterThanMedian, Y74C10AR-shorterThanMedian, Y45G12A-shorterThanMedi…	0 (Y40B10B-shorterThanMedian, Y64F11A-shorterThanMedian, Y40A1A-shorterThanMedian, Y47H9B-shorterThanMedian, Y46H3A-shorterThanMedian, Y39G10AL-shorterThanMedian, Y47G7C-shorterThanMedian, Y75B12A-shorterThanMedian, Y39F10A-shorterThanMedian, Y54C5B-shorterThanMedian, Y67D11A-shorterThanMedian, Y39D8A-shorterThanMedian, Y66C5A-shorterThanMedian, Y74C10AR-shorterThanMedian, Y45G12A-shorterThanMedi…	0.0 (Y40B10B-shorterThanMedian, Y64F11A-shorterThanMedian, Y40A1A-shorterThanMedian, Y47H9B-shorterThanMedian, Y46H3A-shorterThanMedian, Y39G10AL-shorterThanMedian, Y47G7C-shorterThanMedian, Y75B12A-shorterThanMedian, Y39F10A-shorterThanMedian, Y54C5B-shorterThanMedian, Y67D11A-shorterThanMedian, Y39D8A-shorterThanMedian, Y66C5A-shorterThanMedian, Y74C10AR-shorterThanMedian, Y45G12A-shorterThanMe…			0 (F35F11-shorterThanMedian, ZK816-shorterThanMedian, T06D8-shorterThanMedian, K01G5-shorterThanMedian, C12C8-shorterThanMedian, F07F6-shorterThanMedian, W07G9-shorterThanMedian, T01C2-shorterThanMedian, T10E10-shorterThanMedian, E03H12-shorterThanMedian, F53B6-shorterThanMedian, T23G5-shorterThanMedian, R07C12-shorterThanMedian, F46A8-shorterThanMedian, F49E7-shorterThanMedian, T12B3-shorterThan…	0 (F35F11-shorterThanMedian, ZK816-shorterThanMedian, T06D8-shorterThanMedian, K01G5-shorterThanMedian, C12C8-shorterThanMedian, F07F6-shorterThanMedian, W07G9-shorterThanMedian, T01C2-shorterThanMedian, T10E10-shorterThanMedian, E03H12-shorterThanMedian, F53B6-shorterThanMedian, T23G5-shorterThanMedian, R07C12-shorterThanMedian, F46A8-shorterThanMedian, F49E7-shorterThanMedian, T12B3-shorterThan…	0.0 (F35F11-shorterThanMedian, ZK816-shorterThanMedian, T06D8-shorterThanMedian, K01G5-shorterThanMedian, C12C8-shorterThanMedian, F07F6-shorterThanMedian, W07G9-shorterThanMedian, T01C2-shorterThanMedian, T10E10-shorterThanMedian, E03H12-shorterThanMedian, F53B6-shorterThanMedian, T23G5-shorterThanMedian, R07C12-shorterThanMedian, F46A8-shorterThanMedian, F49E7-shorterThanMedian, T12B3-shorterTh…			0 (Y71F9B-longerThanMedian, Y75D11A-longerThanMedian, Y67D2-longerThanMedian, Y45G5AM-longerThanMedian, Y41C4A-longerThanMedian, Y48B6A-longerThanMedian, Y17G7B-longerThanMedian, Y97E10B-longerThanMedian, Y45F10A-longerThanMedian, Y73E7A-longerThanMedian, Y54E10BL-longerThanMedian, Y34D9A-longerThanMedian, Y50D7A-longerThanMedian, Y82E9BR-longerThanMedian, Y54E10A-longerThanMedian, Y55F3AM-longer…	0 (Y71F9B-longerThanMedian, Y75D11A-longerThanMedian, Y67D2-longerThanMedian, Y45G5AM-longerThanMedian, Y41C4A-longerThanMedian, Y48B6A-longerThanMedian, Y17G7B-longerThanMedian, Y97E10B-longerThanMedian, Y45F10A-longerThanMedian, Y73E7A-longerThanMedian, Y54E10BL-longerThanMedian, Y34D9A-longerThanMedian, Y50D7A-longerThanMedian, Y82E9BR-longerThanMedian, Y54E10A-longerThanMedian, Y55F3AM-longer…	0.0 (Y71F9B-longerThanMedian, Y75D11A-longerThanMedian, Y67D2-longerThanMedian, Y45G5AM-longerThanMedian, Y41C4A-longerThanMedian, Y48B6A-longerThanMedian, Y17G7B-longerThanMedian, Y97E10B-longerThanMedian, Y45F10A-longerThanMedian, Y73E7A-longerThanMedian, Y54E10BL-longerThanMedian, Y34D9A-longerThanMedian, Y50D7A-longerThanMedian, Y82E9BR-longerThanMedian, Y54E10A-longerThanMedian, Y55F3AM-long…			0 (C10C5-longerThanMedian, F44G3-longerThanMedian, C08G5-longerThanMedian, C08G9-longerThanMedian, F33D11-longerThanMedian, F30A10-longerThanMedian, F29F11-longerThanMedian, C04F5-longerThanMedian, ZK829-longerThanMedian, ZK930-longerThanMedian, F26D12-longerThanMedian, F26D10-longerThanMedian, ZK652-longerThanMedian, F14D2-longerThanMedian, ZK1025-longerThanMedian, ZK1073-longerThanMedian, ZK616…	0 (C10C5-longerThanMedian, F44G3-longerThanMedian, C08G5-longerThanMedian, C08G9-longerThanMedian, F33D11-longerThanMedian, F30A10-longerThanMedian, F29F11-longerThanMedian, C04F5-longerThanMedian, ZK829-longerThanMedian, ZK930-longerThanMedian, F26D12-longerThanMedian, F26D10-longerThanMedian, ZK652-longerThanMedian, F14D2-longerThanMedian, ZK1025-longerThanMedian, ZK1073-longerThanMedian, ZK616…	0.0 (C10C5-longerThanMedian, F44G3-longerThanMedian, C08G5-longerThanMedian, C08G9-longerThanMedian, F33D11-longerThanMedian, F30A10-longerThanMedian, F29F11-longerThanMedian, C04F5-longerThanMedian, ZK829-longerThanMedian, ZK930-longerThanMedian, F26D12-longerThanMedian, F26D10-longerThanMedian, ZK652-longerThanMedian, F14D2-longerThanMedian, ZK1025-longerThanMedian, ZK1073-longerThanMedian, ZK6…			0 (Y116A8B, Y43F4B, Y70C5D, Y105E8A, Y46G5A, Y106G6B, Y46D2A, Y70C5B, Y48G1A, Y43C5B, Y57A10C, Y66C5A, Y32B12B, Y39A1A, Y102F5A, Y80E2A, Y54E5A, Y17D7C, Y76A2B, Y39H10A, Y48G8AL, Y39G8C, Y55F3C, Y113G7B, Y56A3A, Y32F6A, Y53G8AM, Y55F3AL, Y47H9A, Y79H2A, Y104H12A, Y38F1A, Y37E11AM, Y12A6A, Y46E12A, Y19D2B, Y24E3A, Y52E8A, Y37H2B, Y32B12C, Y102A5A, Y17G7B, Y52B11B, Y55D9A, Y70G10A, Y55B1AM, Y39G8B,…	0 (Y116A8B, Y43F4B, Y70C5D, Y105E8A, Y46G5A, Y106G6B, Y46D2A, Y70C5B, Y48G1A, Y43C5B, Y57A10C, Y66C5A, Y32B12B, Y39A1A, Y102F5A, Y80E2A, Y54E5A, Y17D7C, Y76A2B, Y39H10A, Y48G8AL, Y39G8C, Y55F3C, Y113G7B, Y56A3A, Y32F6A, Y53G8AM, Y55F3AL, Y47H9A, Y79H2A, Y104H12A, Y38F1A, Y37E11AM, Y12A6A, Y46E12A, Y19D2B, Y24E3A, Y52E8A, Y37H2B, Y32B12C, Y102A5A, Y17G7B, Y52B11B, Y55D9A, Y70G10A, Y55B1AM, Y39G8B,…	0.0 (Y116A8B, Y43F4B, Y70C5D, Y105E8A, Y46G5A, Y106G6B, Y46D2A, Y70C5B, Y48G1A, Y43C5B, Y57A10C, Y66C5A, Y32B12B, Y39A1A, Y102F5A, Y80E2A, Y54E5A, Y17D7C, Y76A2B, Y39H10A, Y48G8AL, Y39G8C, Y55F3C, Y113G7B, Y56A3A, Y32F6A, Y53G8AM, Y55F3AL, Y47H9A, Y79H2A, Y104H12A, Y38F1A, Y37E11AM, Y12A6A, Y46E12A, Y19D2B, Y24E3A, Y52E8A, Y37H2B, Y32B12C, Y102A5A, Y17G7B, Y52B11B, Y55D9A, Y70G10A, Y55B1AM, Y39G8…			0 (Y119C1B-endOverlap, Y37E11B-endOverlap, Y102A5D-endOverlap, Y55D9A-endOverlap, Y40B1A-endOverlap, Y25C1A-endOverlap, Y47D7A-endOverlap, Y25C1A-startOverlap, Y92C3B-endOverlap, Y16E11A-startOverlap, Y47C4A-endOverlap, Y76G2A-endOverlap, Y116A8B-startOverlap, Y55F3BR-endOverlap, Y17G9B-endOverlap, Y7A9B-startOverlap, Y59E1A-startOverlap, Y26E6A-startOverlap, Y71H2B-endOverlap, Y73B6A-startOverla…	0 (Y119C1B-endOverlap, Y37E11B-endOverlap, Y102A5D-endOverlap, Y55D9A-endOverlap, Y40B1A-endOverlap, Y25C1A-endOverlap, Y47D7A-endOverlap, Y25C1A-startOverlap, Y92C3B-endOverlap, Y16E11A-startOverlap, Y47C4A-endOverlap, Y76G2A-endOverlap, Y116A8B-startOverlap, Y55F3BR-endOverlap, Y17G9B-endOverlap, Y7A9B-startOverlap, Y59E1A-startOverlap, Y26E6A-startOverlap, Y71H2B-endOverlap, Y73B6A-startOverla…	0.0 (Y119C1B-endOverlap, Y37E11B-endOverlap, Y102A5D-endOverlap, Y55D9A-endOverlap, Y40B1A-endOverlap, Y25C1A-endOverlap, Y47D7A-endOverlap, Y25C1A-startOverlap, Y92C3B-endOverlap, Y16E11A-startOverlap, Y47C4A-endOverlap, Y76G2A-endOverlap, Y116A8B-startOverlap, Y55F3BR-endOverlap, Y17G9B-endOverlap, Y7A9B-startOverlap, Y59E1A-startOverlap, Y26E6A-startOverlap, Y71H2B-endOverlap, Y73B6A-startOver…			0 (chromosomeII-firstQuarter, chromosomeIII-firstQuarter, chromosomeIV-firstQuarter, chromosomeV-firstQuarter, chromosomeX-firstQuarter, chromosomeI-lastQuarter, chromosomeII-lastQuarter, chromosomeIV-lastQuarter, chromosomeV-lastQuarter, chromosomeX-lastQuarter)	0 (chromosomeII-firstQuarter, chromosomeIII-firstQuarter, chromosomeIV-firstQuarter, chromosomeV-firstQuarter, chromosomeX-firstQuarter, chromosomeI-lastQuarter, chromosomeII-lastQuarter, chromosomeIV-lastQuarter, chromosomeV-lastQuarter, chromosomeX-lastQuarter)	0.0 (chromosomeI-firstQuarter, chromosomeII-firstQuarter, chromosomeIII-firstQuarter, chromosomeIV-firstQuarter, chromosomeV-firstQuarter, chromosomeX-firstQuarter, chromosomeI-lastQuarter, chromosomeII-lastQuarter, chromosomeIII-lastQuarter, chromosomeIV-lastQuarter, chromosomeV-lastQuarter, chromosomeX-lastQuarter)			0 (chromosomeI-middleHalf, chromosomeII-middleHalf, chromosomeIII-middleHalf, chromosomeIV-middleHalf, chromosomeV-middleHalf, chromosomeX-middleHalf)	0 (chromosomeI-middleHalf, chromosomeII-middleHalf, chromosomeIII-middleHalf, chromosomeIV-middleHalf, chromosomeV-middleHalf, chromosomeX-middleHalf)	0.0 (chromosomeI-middleHalf, chromosomeII-middleHalf, chromosomeIII-middleHalf, chromosomeIV-middleHalf, chromosomeV-middleHalf, chromosomeX-middleHalf)			0 (H03A11, H09F14, H25K10, H12D21, H32K16, H25P06, H06A10, H03G16, H19N07, H15M21, H36L18, H39E23, H15N14, H21P03, H13N06, H05L14, H08M01, H12I19, H02I12, H40L08, H05G16, H01G02, H06O01, H37N21, H10D18, H19M22, H24K24, H04M03, H30A04, H20J04, H05O09, H05C05, H16O14, H36N01, H02F09, H11L12, H32C10, H27M09, H17B01, H14N18, H14A12, H07I21, H06I04, H14E04, H01M10, H27O22, H03G13, H12I13, H23L24, H43I…	0 (H03A11, H09F14, H25K10, H12D21, H32K16, H25P06, H06A10, H03G16, H19N07, H15M21, H36L18, H39E23, H15N14, H21P03, H13N06, H05L14, H08M01, H12I19, H02I12, H40L08, H05G16, H01G02, H06O01, H37N21, H10D18, H19M22, H24K24, H04M03, H30A04, H20J04, H05O09, H05C05, H16O14, H36N01, H02F09, H11L12, H32C10, H27M09, H17B01, H14N18, H14A12, H07I21, H06I04, H14E04, H01M10, H27O22, H03G13, H12I13, H23L24, H43I…	0.0 (H03A11, H09F14, H25K10, H12D21, H32K16, H25P06, H06A10, H03G16, H19N07, H15M21, H36L18, H39E23, H15N14, H21P03, H13N06, H05L14, H08M01, H12I19, H02I12, H40L08, H05G16, H01G02, H06O01, H37N21, H10D18, H19M22, H24K24, H04M03, H30A04, H20J04, H05O09, H05C05, H16O14, H36N01, H02F09, H11L12, H32C10, H27M09, H17B01, H14N18, H14A12, H07I21, H06I04, H14E04, H01M10, H27O22, H03G13, H12I13, H23L24, H4…			0 (VF13D12L, VF39H2L, VT22E6R, VZC374L, VM02G9R, VC27A7L, VZK822L, VD1046R, VF54F7L, EGAP3, VK10D6R, VF36H2L, VY10G11R, cTel55X, EGAP1, cTel3X, cTel52S, EGAP1340, EGAP9, EGAP7, cTel33B, VC50H2R, VC5, EGAP2, VM106R, EGAP798, EGAP4, cTel54X, cTel4X, cTel7X, EGAP8, VH15N14R, VT23B5, VK04G11, VT21B10L, VF11C1L, cTel29B, VB0393L, cTel17, cTel5, cTel79B, VW02B12L, VF23B12L)	0 (VF13D12L, VF39H2L, VT22E6R, VZC374L, VM02G9R, VC27A7L, VZK822L, VD1046R, VF54F7L, EGAP3, VK10D6R, VF36H2L, VY10G11R, cTel55X, EGAP1, cTel3X, cTel52S, EGAP1340, EGAP9, EGAP7, cTel33B, VC50H2R, VC5, EGAP2, VM106R, EGAP798, EGAP4, cTel54X, cTel4X, cTel7X, EGAP8, VH15N14R, VT23B5, VK04G11, VT21B10L, VF11C1L, cTel29B, VB0393L, cTel17, cTel5, cTel79B, VW02B12L, VF23B12L)
	LINEs:			63 chromosomeIII	40299 chromosomeIII	0.27 chromosomeII			0 (Y43H11AL-withoutOverlaps, Y34D9B-withoutOverlaps, Y48A5A-withoutOverlaps, Y76G2A-withoutOverlaps, Y1B5A-withoutOverlaps, Y46H3A-withoutOverlaps, Y71H10A-withoutOverlaps, Y48G1C-withoutOverlaps, Y38B5A-withoutOverlaps, Y71G10AR-withoutOverlaps, Y74C10AR-withoutOverlaps, Y17D7B-withoutOverlaps, Y106G6D-withoutOverlaps, Y54G11B-withoutOverlaps, Y46G5A-withoutOverlaps, Y66D12A-withoutOverlaps, Y55…	0 (Y43H11AL-withoutOverlaps, Y34D9B-withoutOverlaps, Y48A5A-withoutOverlaps, Y76G2A-withoutOverlaps, Y1B5A-withoutOverlaps, Y46H3A-withoutOverlaps, Y71H10A-withoutOverlaps, Y48G1C-withoutOverlaps, Y38B5A-withoutOverlaps, Y71G10AR-withoutOverlaps, Y74C10AR-withoutOverlaps, Y17D7B-withoutOverlaps, Y106G6D-withoutOverlaps, Y54G11B-withoutOverlaps, Y46G5A-withoutOverlaps, Y66D12A-withoutOverlaps, Y55…	0.0 (Y43H11AL-withoutOverlaps, Y34D9B-withoutOverlaps, Y48A5A-withoutOverlaps, Y76G2A-withoutOverlaps, Y1B5A-withoutOverlaps, Y46H3A-withoutOverlaps, Y71H10A-withoutOverlaps, Y48G1C-withoutOverlaps, Y38B5A-withoutOverlaps, Y71G10AR-withoutOverlaps, Y74C10AR-withoutOverlaps, Y17D7B-withoutOverlaps, Y106G6D-withoutOverlaps, Y54G11B-withoutOverlaps, Y46G5A-withoutOverlaps, Y66D12A-withoutOverlaps, Y…			0 (K07F5, K11E4, F32D8, F47G9, F09E8, F30A10, K02A11, T28F4, T07D10, ZK858, C28H8, C46E1, C27D9, W06H3, T11A5, R02F11, C54G7, W03D2, K01F9, B0284, F59D12, F38A5, T06D8, R102, M01B2, ZK938, F21D5, F13D2, F02D10, C34E7, F20C5, F16H9, F01G4, F43E12, C36H8, T21E8, F13E6, R12A1, K03B8, F29D11, T04F3, C32H11, C11G10, C54D10, C06A1, F08H9, ZC376, T09E8, C17D12, F26A3, ZK622, F29G6, R04B3, C17E4, C15C6, …	0 (K07F5, K11E4, F32D8, F47G9, F09E8, F30A10, K02A11, T28F4, T07D10, ZK858, C28H8, C46E1, C27D9, W06H3, T11A5, R02F11, C54G7, W03D2, K01F9, B0284, F59D12, F38A5, T06D8, R102, M01B2, ZK938, F21D5, F13D2, F02D10, C34E7, F20C5, F16H9, F01G4, F43E12, C36H8, T21E8, F13E6, R12A1, K03B8, F29D11, T04F3, C32H11, C11G10, C54D10, C06A1, F08H9, ZC376, T09E8, C17D12, F26A3, ZK622, F29G6, R04B3, C17E4, C15C6, …	0.0 (K07F5, K11E4, F32D8, F47G9, F09E8, F30A10, K02A11, T28F4, T07D10, ZK858, C28H8, C46E1, C27D9, W06H3, T11A5, R02F11, C54G7, W03D2, K01F9, B0284, F59D12, F38A5, T06D8, R102, M01B2, ZK938, F21D5, F13D2, F02D10, C34E7, F20C5, F16H9, F01G4, F43E12, C36H8, T21E8, F13E6, R12A1, K03B8, F29D11, T04F3, C32H11, C11G10, C54D10, C06A1, F08H9, ZC376, T09E8, C17D12, F26A3, ZK622, F29G6, R04B3, C17E4, C15C6…			0 (Y65B4BR-chromosomeIfirstQuarter, Y40B10B-chromosomeVfirstQuarter, Y62E10A-chromosomeIVlastQuarter, Y59E1B-chromosomeXfirstQuarter, Y39G8B-chromosomeIIlastQuarter, Y39H10A-chromosomeVfirstQuarter, Y55F3BM-chromosomeIVfirstQuarter, Y55H10B-chromosomeIVfirstQuarter, Y55B1BL-chromosomeIIIfirstQuarter, Y38C1AB-chromosomeIVfirstQuarter, Y54F10AR-chromosomeIIIfirstQuarter, Y38C1BA-chromosomeIVfirstQu…	0 (Y65B4BR-chromosomeIfirstQuarter, Y40B10B-chromosomeVfirstQuarter, Y62E10A-chromosomeIVlastQuarter, Y59E1B-chromosomeXfirstQuarter, Y39G8B-chromosomeIIlastQuarter, Y39H10A-chromosomeVfirstQuarter, Y55F3BM-chromosomeIVfirstQuarter, Y55H10B-chromosomeIVfirstQuarter, Y55B1BL-chromosomeIIIfirstQuarter, Y38C1AB-chromosomeIVfirstQuarter, Y54F10AR-chromosomeIIIfirstQuarter, Y38C1BA-chromosomeIVfirstQu…	0.0 (Y65B4BR-chromosomeIfirstQuarter, Y40B10B-chromosomeVfirstQuarter, Y62E10A-chromosomeIVlastQuarter, Y59E1B-chromosomeXfirstQuarter, Y39G8B-chromosomeIIlastQuarter, Y39H10A-chromosomeVfirstQuarter, Y55F3BM-chromosomeIVfirstQuarter, Y55H10B-chromosomeIVfirstQuarter, Y55B1BL-chromosomeIIIfirstQuarter, Y38C1AB-chromosomeIVfirstQuarter, Y54F10AR-chromosomeIIIfirstQuarter, Y38C1BA-chromosomeIVfirst…			0 (K10E9-chromosomeIfirstQuarter, K09E3-chromosomeXlastQuarter, C33G3-chromosomeXlastQuarter, K03H6-chromosomeIVfirstQuarter, K03D3-chromosomeIVlastQuarter, K04G11-chromosomeXlastQuarter, C18H7-chromosomeIVfirstQuarter, C23H3-chromosomeIIfirstQuarter, C18D4-chromosomeVlastQuarter, F58E2-chromosomeIVfirstQuarter, K11D2-chromosomeIlastQuarter, F56F11-chromosomeIIIfirstQuarter, F54D12-chromosomeIIfi…	0 (K10E9-chromosomeIfirstQuarter, K09E3-chromosomeXlastQuarter, C33G3-chromosomeXlastQuarter, K03H6-chromosomeIVfirstQuarter, K03D3-chromosomeIVlastQuarter, K04G11-chromosomeXlastQuarter, C18H7-chromosomeIVfirstQuarter, C23H3-chromosomeIIfirstQuarter, C18D4-chromosomeVlastQuarter, F58E2-chromosomeIVfirstQuarter, K11D2-chromosomeIlastQuarter, F56F11-chromosomeIIIfirstQuarter, F54D12-chromosomeIIfi…	0.0 (K10E9-chromosomeIfirstQuarter, K09E3-chromosomeXlastQuarter, C33G3-chromosomeXlastQuarter, K03H6-chromosomeIVfirstQuarter, K03D3-chromosomeIVlastQuarter, K04G11-chromosomeXlastQuarter, C18H7-chromosomeIVfirstQuarter, C23H3-chromosomeIIfirstQuarter, C18D4-chromosomeVlastQuarter, F58E2-chromosomeIVfirstQuarter, K11D2-chromosomeIlastQuarter, F56F11-chromosomeIIIfirstQuarter, F54D12-chromosomeII…			0 (Y102F5A-chromosomeXmiddleHalf, Y106G6B-chromosomeImiddleHalf, Y106G6C-chromosomeImiddleHalf, Y106G6E-chromosomeImiddleHalf, Y119C1A-chromosomeImiddleHalf, Y17G9B-chromosomeIVmiddleHalf, Y19D2B-chromosomeIImiddleHalf, Y22F5B-chromosomeVmiddleHalf, Y23B4A-chromosomeXmiddleHalf, Y76G2A-chromosomeImiddleHalf, Y34B4A-chromosomeXmiddleHalf, Y74E4A-chromosomeIImiddleHalf, Y36E3A-chromosomeVmiddleHalf…	0 (Y102F5A-chromosomeXmiddleHalf, Y106G6B-chromosomeImiddleHalf, Y106G6C-chromosomeImiddleHalf, Y106G6E-chromosomeImiddleHalf, Y119C1A-chromosomeImiddleHalf, Y17G9B-chromosomeIVmiddleHalf, Y19D2B-chromosomeIImiddleHalf, Y22F5B-chromosomeVmiddleHalf, Y23B4A-chromosomeXmiddleHalf, Y76G2A-chromosomeImiddleHalf, Y34B4A-chromosomeXmiddleHalf, Y74E4A-chromosomeIImiddleHalf, Y36E3A-chromosomeVmiddleHalf…	0.0 (Y102F5A-chromosomeXmiddleHalf, Y106G6B-chromosomeImiddleHalf, Y106G6C-chromosomeImiddleHalf, Y106G6E-chromosomeImiddleHalf, Y119C1A-chromosomeImiddleHalf, Y17G9B-chromosomeIVmiddleHalf, Y19D2B-chromosomeIImiddleHalf, Y22F5B-chromosomeVmiddleHalf, Y23B4A-chromosomeXmiddleHalf, Y76G2A-chromosomeImiddleHalf, Y34B4A-chromosomeXmiddleHalf, Y74E4A-chromosomeIImiddleHalf, Y36E3A-chromosomeVmiddleHa…			0 (R01H10-chromosomeIIImiddleHalf, C04F1-chromosomeImiddleHalf, C05C10-chromosomeIImiddleHalf, R01H5-chromosomeXmiddleHalf, C02B8-chromosomeXmiddleHalf, C54F6-chromosomeVmiddleHalf, F56C4-chromosomeIVmiddleHalf, F55D1-chromosomeXmiddleHalf, T10B11-chromosomeImiddleHalf, C41C4-chromosomeIImiddleHalf, M02B1-chromosomeIVmiddleHalf, T05C12-chromosomeIImiddleHalf, F56D5-chromosomeIVmiddleHalf, M60-chr…
osomeIVmiddleHalf, F21D5-chromosomeIVmiddleHalf, T19H5-chromosomeIImiddleHalf, T07A5-chromosomeIIImiddleHalf, F58B3-chromosomeIVmiddleHalf, F08B4-chromosomeIVmiddleHalf, R31-chromosomeVmiddleHalf, R153-chromosomeIImiddleHalf, F01F1-chromosomeIIImiddleHalf, W05B10-chromosomeVmiddleHalf, D2023-chromosomeVmiddleHalf, F56D2-chromosomeIIImiddleHalf, K12H4-chromosomeIIImiddleHalf, F13D11-chromosomeXmid…	0 (R01H10-chromosomeIIImiddleHalf, C04F1-chromosomeImiddleHalf, C05C10-chromosomeIImiddleHalf, R01H5-chromosomeXmiddleHalf, C02B8-chromosomeXmiddleHalf, C54F6-chromosomeVmiddleHalf, F56C4-chromosomeIVmiddleHalf, F55D1-chromosomeXmiddleHalf, T10B11-chromosomeImiddleHalf, C41C4-chromosomeIImiddleHalf, M02B1-chromosomeIVmiddleHalf, T05C12-chromosomeIImiddleHalf, F56D5-chromosomeIVmiddleHalf, M60-chr…
osomeIVmiddleHalf, F21D5-chromosomeIVmiddleHalf, T19H5-chromosomeIImiddleHalf, T07A5-chromosomeIIImiddleHalf, F58B3-chromosomeIVmiddleHalf, F08B4-chromosomeIVmiddleHalf, R31-chromosomeVmiddleHalf, R153-chromosomeIImiddleHalf, F01F1-chromosomeIIImiddleHalf, W05B10-chromosomeVmiddleHalf, D2023-chromosomeVmiddleHalf, F56D2-chromosomeIIImiddleHalf, K12H4-chromosomeIIImiddleHalf, F13D11-chromosomeXmid…	0.0 (R01H10-chromosomeIIImiddleHalf, C04F1-chromosomeImiddleHalf, C05C10-chromosomeIImiddleHalf, R01H5-chromosomeXmiddleHalf, C02B8-chromosomeXmiddleHalf, C54F6-chromosomeVmiddleHalf, F56C4-chromosomeIVmiddleHalf, F55D1-chromosomeXmiddleHalf, T10B11-chromosomeImiddleHalf, C41C4-chromosomeIImiddleHalf, M02B1-chromosomeIVmiddleHalf, T05C12-chromosomeIImiddleHalf, F56D5-chromosomeIVmiddleHalf, M60-c…
omosomeIVmiddleHalf, F21D5-chromosomeIVmiddleHalf, T19H5-chromosomeIImiddleHalf, T07A5-chromosomeIIImiddleHalf, F58B3-chromosomeIVmiddleHalf, F08B4-chromosomeIVmiddleHalf, R31-chromosomeVmiddleHalf, R153-chromosomeIImiddleHalf, F01F1-chromosomeIIImiddleHalf, W05B10-chromosomeVmiddleHalf, D2023-chromosomeVmiddleHalf, F56D2-chromosomeIIImiddleHalf, K12H4-chromosomeIIImiddleHalf, F13D11-chromosomeXm…			0 (Y40B10B-shorterThanMedian, Y64F11A-shorterThanMedian, Y40A1A-shorterThanMedian, Y47H9B-shorterThanMedian, Y46H3A-shorterThanMedian, Y39G10AL-shorterThanMedian, Y47G7C-shorterThanMedian, Y75B12A-shorterThanMedian, Y39F10A-shorterThanMedian, Y54C5B-shorterThanMedian, Y67D11A-shorterThanMedian, Y39D8A-shorterThanMedian, Y66C5A-shorterThanMedian, Y74C10AR-shorterThanMedian, Y45G12A-shorterThanMedi…	0 (Y40B10B-shorterThanMedian, Y64F11A-shorterThanMedian, Y40A1A-shorterThanMedian, Y47H9B-shorterThanMedian, Y46H3A-shorterThanMedian, Y39G10AL-shorterThanMedian, Y47G7C-shorterThanMedian, Y75B12A-shorterThanMedian, Y39F10A-shorterThanMedian, Y54C5B-shorterThanMedian, Y67D11A-shorterThanMedian, Y39D8A-shorterThanMedian, Y66C5A-shorterThanMedian, Y74C10AR-shorterThanMedian, Y45G12A-shorterThanMedi…	0.0 (Y40B10B-shorterThanMedian, Y64F11A-shorterThanMedian, Y40A1A-shorterThanMedian, Y47H9B-shorterThanMedian, Y46H3A-shorterThanMedian, Y39G10AL-shorterThanMedian, Y47G7C-shorterThanMedian, Y75B12A-shorterThanMedian, Y39F10A-shorterThanMedian, Y54C5B-shorterThanMedian, Y67D11A-shorterThanMedian, Y39D8A-shorterThanMedian, Y66C5A-shorterThanMedian, Y74C10AR-shorterThanMedian, Y45G12A-shorterThanMe…			0 (F35F11-shorterThanMedian, ZK816-shorterThanMedian, T06D8-shorterThanMedian, K01G5-shorterThanMedian, C12C8-shorterThanMedian, F07F6-shorterThanMedian, W07G9-shorterThanMedian, T01C2-shorterThanMedian, T10E10-shorterThanMedian, E03H12-shorterThanMedian, F53B6-shorterThanMedian, T23G5-shorterThanMedian, R07C12-shorterThanMedian, F46A8-shorterThanMedian, F49E7-shorterThanMedian, T12B3-shorterThan…	0 (F35F11-shorterThanMedian, ZK816-shorterThanMedian, T06D8-shorterThanMedian, K01G5-shorterThanMedian, C12C8-shorterThanMedian, F07F6-shorterThanMedian, W07G9-shorterThanMedian, T01C2-shorterThanMedian, T10E10-shorterThanMedian, E03H12-shorterThanMedian, F53B6-shorterThanMedian, T23G5-shorterThanMedian, R07C12-shorterThanMedian, F46A8-shorterThanMedian, F49E7-shorterThanMedian, T12B3-shorterThan…	0.0 (F35F11-shorterThanMedian, ZK816-shorterThanMedian, T06D8-shorterThanMedian, K01G5-shorterThanMedian, C12C8-shorterThanMedian, F07F6-shorterThanMedian, W07G9-shorterThanMedian, T01C2-shorterThanMedian, T10E10-shorterThanMedian, E03H12-shorterThanMedian, F53B6-shorterThanMedian, T23G5-shorterThanMedian, R07C12-shorterThanMedian, F46A8-shorterThanMedian, F49E7-shorterThanMedian, T12B3-shorterTh…			0 (Y71F9B-longerThanMedian, Y67D2-longerThanMedian, Y41C4A-longerThanMedian, Y48B6A-longerThanMedian, Y17G7B-longerThanMedian, Y97E10B-longerThanMedian, Y45F10A-longerThanMedian, Y54E10BL-longerThanMedian, Y34D9A-longerThanMedian, Y50D7A-longerThanMedian, Y55F3AM-longerThanMedian, Y53F4A-longerThanMedian, Y60A9A-longerThanMedian, Y75B12B-longerThanMedian, Y106G6D-longerThanMedian, Y52B11B-longerT…	0 (Y71F9B-longerThanMedian, Y67D2-longerThanMedian, Y41C4A-longerThanMedian, Y48B6A-longerThanMedian, Y17G7B-longerThanMedian, Y97E10B-longerThanMedian, Y45F10A-longerThanMedian, Y54E10BL-longerThanMedian, Y34D9A-longerThanMedian, Y50D7A-longerThanMedian, Y55F3AM-longerThanMedian, Y53F4A-longerThanMedian, Y60A9A-longerThanMedian, Y75B12B-longerThanMedian, Y106G6D-longerThanMedian, Y52B11B-longerT…	0.0 (Y71F9B-longerThanMedian, Y67D2-longerThanMedian, Y41C4A-longerThanMedian, Y48B6A-longerThanMedian, Y17G7B-longerThanMedian, Y97E10B-longerThanMedian, Y45F10A-longerThanMedian, Y54E10BL-longerThanMedian, Y34D9A-longerThanMedian, Y50D7A-longerThanMedian, Y55F3AM-longerThanMedian, Y53F4A-longerThanMedian, Y60A9A-longerThanMedian, Y75B12B-longerThanMedian, Y106G6D-longerThanMedian, Y52B11B-longe…			0 (C10C5-longerThanMedian, C08G9-longerThanMedian, F30A10-longerThanMedian, F29F11-longerThanMedian, C04F5-longerThanMedian, ZK829-longerThanMedian, ZK930-longerThanMedian, F26D12-longerThanMedian, ZK652-longerThanMedian, ZK1025-longerThanMedian, F10D2-longerThanMedian, F25C8-longerThanMedian, ZK1248-longerThanMedian, ZC239-longerThanMedian, F22E5-longerThanMedian, W03F8-longerThanMedian, T28D6-l…	0 (C10C5-longerThanMedian, C08G9-longerThanMedian, F30A10-longerThanMedian, F29F11-longerThanMedian, C04F5-longerThanMedian, ZK829-longerThanMedian, ZK930-longerThanMedian, F26D12-longerThanMedian, ZK652-longerThanMedian, ZK1025-longerThanMedian, F10D2-longerThanMedian, F25C8-longerThanMedian, ZK1248-longerThanMedian, ZC239-longerThanMedian, F22E5-longerThanMedian, W03F8-longerThanMedian, T28D6-l…	0.0 (C10C5-longerThanMedian, C08G9-longerThanMedian, F30A10-longerThanMedian, F29F11-longerThanMedian, C04F5-longerThanMedian, ZK829-longerThanMedian, ZK930-longerThanMedian, F26D12-longerThanMedian, ZK652-longerThanMedian, ZK1025-longerThanMedian, F10D2-longerThanMedian, F25C8-longerThanMedian, ZK1248-longerThanMedian, ZC239-longerThanMedian, F22E5-longerThanMedian, W03F8-longerThanMedian, T28D6…			0 (Y70C5D, Y46G5A, Y106G6B, Y46D2A, Y70C5B, Y43C5B, Y57A10C, Y66C5A, Y32B12B, Y39A1A, Y102F5A, Y80E2A, Y54E5A, Y17D7C, Y76A2B, Y39H10A, Y48G8AL, Y39G8C, Y113G7B, Y56A3A, Y53G8AM, Y55F3AL, Y79H2A, Y104H12A, Y38F1A, Y37E11AM, Y12A6A, Y46E12A, Y19D2B, Y24E3A, Y37H2B, Y32B12C, Y102A5A, Y17G7B, Y52B11B, Y55D9A, Y70G10A, Y55B1AM, Y39G8B, Y17G7A, Y106G6E, Y43F8C, Y37H9A, Y73B6BR, Y48G1BR, Y39F10A, Y59H1…	0 (Y70C5D, Y46G5A, Y106G6B, Y46D2A, Y70C5B, Y43C5B, Y57A10C, Y66C5A, Y32B12B, Y39A1A, Y102F5A, Y80E2A, Y54E5A, Y17D7C, Y76A2B, Y39H10A, Y48G8AL, Y39G8C, Y113G7B, Y56A3A, Y53G8AM, Y55F3AL, Y79H2A, Y104H12A, Y38F1A, Y37E11AM, Y12A6A, Y46E12A, Y19D2B, Y24E3A, Y37H2B, Y32B12C, Y102A5A, Y17G7B, Y52B11B, Y55D9A, Y70G10A, Y55B1AM, Y39G8B, Y17G7A, Y106G6E, Y43F8C, Y37H9A, Y73B6BR, Y48G1BR, Y39F10A, Y59H1…	0.0 (Y70C5D, Y46G5A, Y106G6B, Y46D2A, Y70C5B, Y43C5B, Y57A10C, Y66C5A, Y32B12B, Y39A1A, Y102F5A, Y80E2A, Y54E5A, Y17D7C, Y76A2B, Y39H10A, Y48G8AL, Y39G8C, Y113G7B, Y56A3A, Y53G8AM, Y55F3AL, Y79H2A, Y104H12A, Y38F1A, Y37E11AM, Y12A6A, Y46E12A, Y19D2B, Y24E3A, Y37H2B, Y32B12C, Y102A5A, Y17G7B, Y52B11B, Y55D9A, Y70G10A, Y55B1AM, Y39G8B, Y17G7A, Y106G6E, Y43F8C, Y37H9A, Y73B6BR, Y48G1BR, Y39F10A, Y59…			0 (Y119C1B-endOverlap, Y37E11B-endOverlap, Y102A5D-endOverlap, Y55D9A-endOverlap, Y40B1A-endOverlap, Y25C1A-endOverlap, Y47D7A-endOverlap, Y25C1A-startOverlap, Y92C3B-endOverlap, Y16E11A-startOverlap, Y47C4A-endOverlap, Y76G2A-endOverlap, Y116A8B-startOverlap, Y55F3BR-endOverlap, Y59E1A-startOverlap, Y26E6A-startOverlap, Y71H2B-endOverlap, Y73B6A-startOverlap, Y46H3D-endOverlap, Y76B12A-startOver…	0 (Y119C1B-endOverlap, Y37E11B-endOverlap, Y102A5D-endOverlap, Y55D9A-endOverlap, Y40B1A-endOverlap, Y25C1A-endOverlap, Y47D7A-endOverlap, Y25C1A-startOverlap, Y92C3B-endOverlap, Y16E11A-startOverlap, Y47C4A-endOverlap, Y76G2A-endOverlap, Y116A8B-startOverlap, Y55F3BR-endOverlap, Y59E1A-startOverlap, Y26E6A-startOverlap, Y71H2B-endOverlap, Y73B6A-startOverlap, Y46H3D-endOverlap, Y76B12A-startOver…	0.0 (Y119C1B-endOverlap, Y37E11B-endOverlap, Y102A5D-endOverlap, Y55D9A-endOverlap, Y40B1A-endOverlap, Y25C1A-endOverlap, Y47D7A-endOverlap, Y25C1A-startOverlap, Y92C3B-endOverlap, Y16E11A-startOverlap, Y47C4A-endOverlap, Y76G2A-endOverlap, Y116A8B-startOverlap, Y55F3BR-endOverlap, Y59E1A-startOverlap, Y26E6A-startOverlap, Y71H2B-endOverlap, Y73B6A-startOverlap, Y46H3D-endOverlap, Y76B12A-startOv…			11 (chromosomeIII-firstQuarter)	6628 (chromosomeIII-lastQuarter)	0.18 (chromosomeII-lastQuarter)			33 (chromosomeII-middleHalf)	12116 (chromosomeX-middleHalf)	0.14 (chromosomeX-middleHalf)			0 (H03A11, H09F14, H12D21, H32K16, H19N07, H15M21, H36L18, H39E23, H15N14, H21P03, H13N06, H08M01, H12I19, H02I12, H40L08, H05G16, H01G02, H06O01, H37N21, H10D18, H19M22, H04M03, H30A04, H20J04, H05O09, H05C05, H36N01, H11L12, H32C10, H27M09, H17B01, H14N18, H14A12, H07I21, H06I04, H14E04, H01M10, H27O22, H03G13, H12I13, H23L24, H43I07, H10E21, H42K12, H35B03, H22K11, H06H21, H22D07, H09I01, H09G…	0 (H03A11, H09F14, H12D21, H32K16, H19N07, H15M21, H36L18, H39E23, H15N14, H21P03, H13N06, H08M01, H12I19, H02I12, H40L08, H05G16, H01G02, H06O01, H37N21, H10D18, H19M22, H04M03, H30A04, H20J04, H05O09, H05C05, H36N01, H11L12, H32C10, H27M09, H17B01, H14N18, H14A12, H07I21, H06I04, H14E04, H01M10, H27O22, H03G13, H12I13, H23L24, H43I07, H10E21, H42K12, H35B03, H22K11, H06H21, H22D07, H09I01, H09G…	0.0 (H03A11, H09F14, H12D21, H32K16, H19N07, H15M21, H36L18, H39E23, H15N14, H21P03, H13N06, H08M01, H12I19, H02I12, H40L08, H05G16, H01G02, H06O01, H37N21, H10D18, H19M22, H04M03, H30A04, H20J04, H05O09, H05C05, H36N01, H11L12, H32C10, H27M09, H17B01, H14N18, H14A12, H07I21, H06I04, H14E04, H01M10, H27O22, H03G13, H12I13, H23L24, H43I07, H10E21, H42K12, H35B03, H22K11, H06H21, H22D07, H09I01, H0…			0 (VF13D12L, VF39H2L, VT22E6R, VZC374L, VM02G9R, VC27A7L, VZK822L, VD1046R, VF54F7L, EGAP3, VK10D6R, VF36H2L, VY10G11R, cTel55X, EGAP1, cTel3X, cTel52S, EGAP1340, EGAP9, EGAP7, cTel33B, VC50H2R, VC5, EGAP2, VM106R, EGAP798, cTel54X, cTel4X, cTel7X, EGAP8, VH15N14R, VT23B5, VK04G11, VT21B10L, VF11C1L, cTel29B, VB0393L, cTel5, cTel79B, VW02B12L, VF23B12L)	0 (VF13D12L, VF39H2L, VT22E6R, VZC374L, VM02G9R, VC27A7L, VZK822L, VD1046R, VF54F7L, EGAP3, VK10D6R, VF36H2L, VY10G11R, cTel55X, EGAP1, cTel3X, cTel52S, EGAP1340, EGAP9, EGAP7, cTel33B, VC50H2R, VC5, EGAP2, VM106R, EGAP798, cTel54X, cTel4X, cTel7X, EGAP8, VH15N14R, VT23B5, VK04G11, VT21B10L, VF11C1L, cTel29B, VB0393L, cTel5, cTel79B, VW02B12L, VF23B12L)
CRE/SLACS:				0 chromosomeX, chromosomeII, chromosomeIII, chromosomeI, chromosomeIV, chromosomeV	0 chromosomeX, chromosomeII, chromosomeIII, chromosomeI, chromosomeIV, chromosomeV	0.0 chromosomeX, chromosomeII, chromosomeIII, chromosomeI, chromosomeIV, chromosomeV			0 (Y43H11AL-withoutOverlaps, Y34D9B-withoutOverlaps, Y48A5A-withoutOverlaps, Y76G2A-withoutOverlaps, Y1B5A-withoutOverlaps, Y46H3A-withoutOverlaps, Y71H10A-withoutOverlaps, Y48G1C-withoutOverlaps, Y38B5A-withoutOverlaps, Y71G10AR-withoutOverlaps, Y54E2A-withoutOverlaps, Y74C10AR-withoutOverlaps, Y17D7B-withoutOverlaps, Y105C5B-withoutOverlaps, Y106G6D-withoutOverlaps, Y54G11B-withoutOverlaps, Y50…	0 (Y43H11AL-withoutOverlaps, Y34D9B-withoutOverlaps, Y48A5A-withoutOverlaps, Y76G2A-withoutOverlaps, Y1B5A-withoutOverlaps, Y46H3A-withoutOverlaps, Y71H10A-withoutOverlaps, Y48G1C-withoutOverlaps, Y38B5A-withoutOverlaps, Y71G10AR-withoutOverlaps, Y54E2A-withoutOverlaps, Y74C10AR-withoutOverlaps, Y17D7B-withoutOverlaps, Y105C5B-withoutOverlaps, Y106G6D-withoutOverlaps, Y54G11B-withoutOverlaps, Y50…	0.0 (Y43H11AL-withoutOverlaps, Y34D9B-withoutOverlaps, Y48A5A-withoutOverlaps, Y76G2A-withoutOverlaps, Y1B5A-withoutOverlaps, Y46H3A-withoutOverlaps, Y71H10A-withoutOverlaps, Y48G1C-withoutOverlaps, Y38B5A-withoutOverlaps, Y71G10AR-withoutOverlaps, Y54E2A-withoutOverlaps, Y74C10AR-withoutOverlaps, Y17D7B-withoutOverlaps, Y105C5B-withoutOverlaps, Y106G6D-withoutOverlaps, Y54G11B-withoutOverlaps, Y…			0 (K07F5, K11E4, F32D8, F47G9, F09E8, F30A10, F26E4, K02A11, F57B1, T28F4, T07D10, ZK858, C28H8, C46E1, C27D9, W06H3, T11A5, R02F11, C54G7, W03D2, K01F9, B0284, C07A9, F59D12, F38A5, T06D8, R102, M01B2, ZK938, F21D5, F13D2, F02D10, C34E7, F20C5, F16H9, F01G4, F43E12, F39D8, C36H8, T21E8, F13E6, F07C6, F07C3, R12A1, K03B8, F29D11, T04F3, C32H11, C11G10, C54D10, C06A1, F08H9, ZC376, T09E8, C17D12, …	0 (K07F5, K11E4, F32D8, F47G9, F09E8, F30A10, F26E4, K02A11, F57B1, T28F4, T07D10, ZK858, C28H8, C46E1, C27D9, W06H3, T11A5, R02F11, C54G7, W03D2, K01F9, B0284, C07A9, F59D12, F38A5, T06D8, R102, M01B2, ZK938, F21D5, F13D2, F02D10, C34E7, F20C5, F16H9, F01G4, F43E12, F39D8, C36H8, T21E8, F13E6, F07C6, F07C3, R12A1, K03B8, F29D11, T04F3, C32H11, C11G10, C54D10, C06A1, F08H9, ZC376, T09E8, C17D12, …	0.0 (K07F5, K11E4, F32D8, F47G9, F09E8, F30A10, F26E4, K02A11, F57B1, T28F4, T07D10, ZK858, C28H8, C46E1, C27D9, W06H3, T11A5, R02F11, C54G7, W03D2, K01F9, B0284, C07A9, F59D12, F38A5, T06D8, R102, M01B2, ZK938, F21D5, F13D2, F02D10, C34E7, F20C5, F16H9, F01G4, F43E12, F39D8, C36H8, T21E8, F13E6, F07C6, F07C3, R12A1, K03B8, F29D11, T04F3, C32H11, C11G10, C54D10, C06A1, F08H9, ZC376, T09E8, C17D12…			0 (Y65B4BR-chromosomeIfirstQuarter, Y40B10B-chromosomeVfirstQuarter, Y62E10A-chromosomeIVlastQuarter, Y59E1B-chromosomeXfirstQuarter, Y39G8B-chromosomeIIlastQuarter, Y39H10A-chromosomeVfirstQuarter, Y59A8B-chromosomeVlastQuarter, Y58G8A-chromosomeVfirstQuarter, Y55F3BM-chromosomeIVfirstQuarter, Y55H10B-chromosomeIVfirstQuarter, Y55B1BL-chromosomeIIIfirstQuarter, Y54G11A-chromosomeIIlastQuarter, Y…	0 (Y65B4BR-chromosomeIfirstQuarter, Y40B10B-chromosomeVfirstQuarter, Y62E10A-chromosomeIVlastQuarter, Y59E1B-chromosomeXfirstQuarter, Y39G8B-chromosomeIIlastQuarter, Y39H10A-chromosomeVfirstQuarter, Y59A8B-chromosomeVlastQuarter, Y58G8A-chromosomeVfirstQuarter, Y55F3BM-chromosomeIVfirstQuarter, Y55H10B-chromosomeIVfirstQuarter, Y55B1BL-chromosomeIIIfirstQuarter, Y54G11A-chromosomeIIlastQuarter, Y…	0.0 (Y65B4BR-chromosomeIfirstQuarter, Y40B10B-chromosomeVfirstQuarter, Y62E10A-chromosomeIVlastQuarter, Y59E1B-chromosomeXfirstQuarter, Y39G8B-chromosomeIIlastQuarter, Y39H10A-chromosomeVfirstQuarter, Y59A8B-chromosomeVlastQuarter, Y58G8A-chromosomeVfirstQuarter, Y55F3BM-chromosomeIVfirstQuarter, Y55H10B-chromosomeIVfirstQuarter, Y55B1BL-chromosomeIIIfirstQuarter, Y54G11A-chromosomeIIlastQuarter,…			0 (K10E9-chromosomeIfirstQuarter, K09H9-chromosomeIfirstQuarter, K09E3-chromosomeXlastQuarter, C33G3-chromosomeXlastQuarter, K03H6-chromosomeIVfirstQuarter, K03D3-chromosomeIVlastQuarter, K04G11-chromosomeXlastQuarter, C18H7-chromosomeIVfirstQuarter, C23H3-chromosomeIIfirstQuarter, C24A1-chromosomeIIIfirstQuarter, C18D4-chromosomeVlastQuarter, F58E2-chromosomeIVfirstQuarter, K11D2-chromosomeIlast…	0 (K10E9-chromosomeIfirstQuarter, K09H9-chromosomeIfirstQuarter, K09E3-chromosomeXlastQuarter, C33G3-chromosomeXlastQuarter, K03H6-chromosomeIVfirstQuarter, K03D3-chromosomeIVlastQuarter, K04G11-chromosomeXlastQuarter, C18H7-chromosomeIVfirstQuarter, C23H3-chromosomeIIfirstQuarter, C24A1-chromosomeIIIfirstQuarter, C18D4-chromosomeVlastQuarter, F58E2-chromosomeIVfirstQuarter, K11D2-chromosomeIlast…	0.0 (K10E9-chromosomeIfirstQuarter, K09H9-chromosomeIfirstQuarter, K09E3-chromosomeXlastQuarter, C33G3-chromosomeXlastQuarter, K03H6-chromosomeIVfirstQuarter, K03D3-chromosomeIVlastQuarter, K04G11-chromosomeXlastQuarter, C18H7-chromosomeIVfirstQuarter, C23H3-chromosomeIIfirstQuarter, C24A1-chromosomeIIIfirstQuarter, C18D4-chromosomeVlastQuarter, F58E2-chromosomeIVfirstQuarter, K11D2-chromosomeIla…			0 (Y102F5A-chromosomeXmiddleHalf, Y106G6B-chromosomeImiddleHalf, Y106G6C-chromosomeImiddleHalf, Y106G6E-chromosomeImiddleHalf, Y106G6H-chromosomeImiddleHalf, Y119C1A-chromosomeImiddleHalf, Y17G9B-chromosomeIVmiddleHalf, Y19D2B-chromosomeIImiddleHalf, Y22F5B-chromosomeVmiddleHalf, Y23B4A-chromosomeXmiddleHalf, Y76G2A-chromosomeImiddleHalf, Y32H12A-chromosomeIIImiddleHalf, Y34B4A-chromosomeXmiddleH…	0 (Y102F5A-chromosomeXmiddleHalf, Y106G6B-chromosomeImiddleHalf, Y106G6C-chromosomeImiddleHalf, Y106G6E-chromosomeImiddleHalf, Y106G6H-chromosomeImiddleHalf, Y119C1A-chromosomeImiddleHalf, Y17G9B-chromosomeIVmiddleHalf, Y19D2B-chromosomeIImiddleHalf, Y22F5B-chromosomeVmiddleHalf, Y23B4A-chromosomeXmiddleHalf, Y76G2A-chromosomeImiddleHalf, Y32H12A-chromosomeIIImiddleHalf, Y34B4A-chromosomeXmiddleH…	0.0 (Y102F5A-chromosomeXmiddleHalf, Y106G6B-chromosomeImiddleHalf, Y106G6C-chromosomeImiddleHalf, Y106G6E-chromosomeImiddleHalf, Y106G6H-chromosomeImiddleHalf, Y119C1A-chromosomeImiddleHalf, Y17G9B-chromosomeIVmiddleHalf, Y19D2B-chromosomeIImiddleHalf, Y22F5B-chromosomeVmiddleHalf, Y23B4A-chromosomeXmiddleHalf, Y76G2A-chromosomeImiddleHalf, Y32H12A-chromosomeIIImiddleHalf, Y34B4A-chromosomeXmiddl…			0 (R13F6-chromosomeIIImiddleHalf, R01H10-chromosomeIIImiddleHalf, C04F1-chromosomeImiddleHalf, C05C10-chromosomeIImiddleHalf, R01H5-chromosomeXmiddleHalf, C02B8-chromosomeXmiddleHalf, C54F6-chromosomeVmiddleHalf, F56C4-chromosomeIVmiddleHalf, F55D1-chromosomeXmiddleHalf, T10B11-chromosomeImiddleHalf, M88-chromosomeIIImiddleHalf, C41C4-chromosomeIImiddleHalf, M02B1-chromosomeIVmiddleHalf, ZC317-ch…
alf, F09G8-chromosomeIIImiddleHalf, K08E5-chromosomeIIImiddleHalf, F44D12-chromosomeIVmiddleHalf, W02D7-chromosomeVmiddleHalf, T19C4-chromosomeVmiddleHalf, F26H9-chromosomeImiddleHalf, ZC374-chromosomeXmiddleHalf, C07G1-chromosomeIVmiddleHalf, C46G7-chromosomeIVmiddleHalf, F07G11-chromosomeVmiddleHalf, T19B10-chromosomeVmiddleHalf, K08B12-chromosomeVmiddleHalf, B0240-chromosomeVmiddleHalf, ZK652-…	0 (R13F6-chromosomeIIImiddleHalf, R01H10-chromosomeIIImiddleHalf, C04F1-chromosomeImiddleHalf, C05C10-chromosomeIImiddleHalf, R01H5-chromosomeXmiddleHalf, C02B8-chromosomeXmiddleHalf, C54F6-chromosomeVmiddleHalf, F56C4-chromosomeIVmiddleHalf, F55D1-chromosomeXmiddleHalf, T10B11-chromosomeImiddleHalf, M88-chromosomeIIImiddleHalf, C41C4-chromosomeIImiddleHalf, M02B1-chromosomeIVmiddleHalf, ZC317-ch…
alf, F09G8-chromosomeIIImiddleHalf, K08E5-chromosomeIIImiddleHalf, F44D12-chromosomeIVmiddleHalf, W02D7-chromosomeVmiddleHalf, T19C4-chromosomeVmiddleHalf, F26H9-chromosomeImiddleHalf, ZC374-chromosomeXmiddleHalf, C07G1-chromosomeIVmiddleHalf, C46G7-chromosomeIVmiddleHalf, F07G11-chromosomeVmiddleHalf, T19B10-chromosomeVmiddleHalf, K08B12-chromosomeVmiddleHalf, B0240-chromosomeVmiddleHalf, ZK652-…	0.0 (R13F6-chromosomeIIImiddleHalf, R01H10-chromosomeIIImiddleHalf, C04F1-chromosomeImiddleHalf, C05C10-chromosomeIImiddleHalf, R01H5-chromosomeXmiddleHalf, C02B8-chromosomeXmiddleHalf, C54F6-chromosomeVmiddleHalf, F56C4-chromosomeIVmiddleHalf, F55D1-chromosomeXmiddleHalf, T10B11-chromosomeImiddleHalf, M88-chromosomeIIImiddleHalf, C41C4-chromosomeIImiddleHalf, M02B1-chromosomeIVmiddleHalf, ZC317-…
eHalf, F09G8-chromosomeIIImiddleHalf, K08E5-chromosomeIIImiddleHalf, F44D12-chromosomeIVmiddleHalf, W02D7-chromosomeVmiddleHalf, T19C4-chromosomeVmiddleHalf, F26H9-chromosomeImiddleHalf, ZC374-chromosomeXmiddleHalf, C07G1-chromosomeIVmiddleHalf, C46G7-chromosomeIVmiddleHalf, F07G11-chromosomeVmiddleHalf, T19B10-chromosomeVmiddleHalf, K08B12-chromosomeVmiddleHalf, B0240-chromosomeVmiddleHalf, ZK65…			0 (Y40B10B-shorterThanMedian, Y64F11A-shorterThanMedian, Y40A1A-shorterThanMedian, Y47H9B-shorterThanMedian, Y46H3A-shorterThanMedian, Y39G10AL-shorterThanMedian, Y47G7C-shorterThanMedian, Y75B12A-shorterThanMedian, Y39F10A-shorterThanMedian, Y54C5B-shorterThanMedian, Y67D11A-shorterThanMedian, Y39D8A-shorterThanMedian, Y66C5A-shorterThanMedian, Y74C10AR-shorterThanMedian, Y45G12A-shorterThanMedi…	0 (Y40B10B-shorterThanMedian, Y64F11A-shorterThanMedian, Y40A1A-shorterThanMedian, Y47H9B-shorterThanMedian, Y46H3A-shorterThanMedian, Y39G10AL-shorterThanMedian, Y47G7C-shorterThanMedian, Y75B12A-shorterThanMedian, Y39F10A-shorterThanMedian, Y54C5B-shorterThanMedian, Y67D11A-shorterThanMedian, Y39D8A-shorterThanMedian, Y66C5A-shorterThanMedian, Y74C10AR-shorterThanMedian, Y45G12A-shorterThanMedi…	0.0 (Y40B10B-shorterThanMedian, Y64F11A-shorterThanMedian, Y40A1A-shorterThanMedian, Y47H9B-shorterThanMedian, Y46H3A-shorterThanMedian, Y39G10AL-shorterThanMedian, Y47G7C-shorterThanMedian, Y75B12A-shorterThanMedian, Y39F10A-shorterThanMedian, Y54C5B-shorterThanMedian, Y67D11A-shorterThanMedian, Y39D8A-shorterThanMedian, Y66C5A-shorterThanMedian, Y74C10AR-shorterThanMedian, Y45G12A-shorterThanMe…			0 (F35F11-shorterThanMedian, ZK816-shorterThanMedian, T06D8-shorterThanMedian, K01G5-shorterThanMedian, C12C8-shorterThanMedian, F07F6-shorterThanMedian, W07G9-shorterThanMedian, T01C2-shorterThanMedian, T10E10-shorterThanMedian, E03H12-shorterThanMedian, F53B6-shorterThanMedian, T23G5-shorterThanMedian, R07C12-shorterThanMedian, F46A8-shorterThanMedian, F49E7-shorterThanMedian, T12B3-shorterThan…	0 (F35F11-shorterThanMedian, ZK816-shorterThanMedian, T06D8-shorterThanMedian, K01G5-shorterThanMedian, C12C8-shorterThanMedian, F07F6-shorterThanMedian, W07G9-shorterThanMedian, T01C2-shorterThanMedian, T10E10-shorterThanMedian, E03H12-shorterThanMedian, F53B6-shorterThanMedian, T23G5-shorterThanMedian, R07C12-shorterThanMedian, F46A8-shorterThanMedian, F49E7-shorterThanMedian, T12B3-shorterThan…	0.0 (F35F11-shorterThanMedian, ZK816-shorterThanMedian, T06D8-shorterThanMedian, K01G5-shorterThanMedian, C12C8-shorterThanMedian, F07F6-shorterThanMedian, W07G9-shorterThanMedian, T01C2-shorterThanMedian, T10E10-shorterThanMedian, E03H12-shorterThanMedian, F53B6-shorterThanMedian, T23G5-shorterThanMedian, R07C12-shorterThanMedian, F46A8-shorterThanMedian, F49E7-shorterThanMedian, T12B3-shorterTh…			0 (Y71F9B-longerThanMedian, Y75D11A-longerThanMedian, Y67D2-longerThanMedian, Y45G5AM-longerThanMedian, Y41C4A-longerThanMedian, Y48B6A-longerThanMedian, Y17G7B-longerThanMedian, Y97E10B-longerThanMedian, Y45F10A-longerThanMedian, Y73E7A-longerThanMedian, Y54E10BL-longerThanMedian, Y34D9A-longerThanMedian, Y50D7A-longerThanMedian, Y82E9BR-longerThanMedian, Y54E10A-longerThanMedian, Y55F3AM-longer…	0 (Y71F9B-longerThanMedian, Y75D11A-longerThanMedian, Y67D2-longerThanMedian, Y45G5AM-longerThanMedian, Y41C4A-longerThanMedian, Y48B6A-longerThanMedian, Y17G7B-longerThanMedian, Y97E10B-longerThanMedian, Y45F10A-longerThanMedian, Y73E7A-longerThanMedian, Y54E10BL-longerThanMedian, Y34D9A-longerThanMedian, Y50D7A-longerThanMedian, Y82E9BR-longerThanMedian, Y54E10A-longerThanMedian, Y55F3AM-longer…	0.0 (Y71F9B-longerThanMedian, Y75D11A-longerThanMedian, Y67D2-longerThanMedian, Y45G5AM-longerThanMedian, Y41C4A-longerThanMedian, Y48B6A-longerThanMedian, Y17G7B-longerThanMedian, Y97E10B-longerThanMedian, Y45F10A-longerThanMedian, Y73E7A-longerThanMedian, Y54E10BL-longerThanMedian, Y34D9A-longerThanMedian, Y50D7A-longerThanMedian, Y82E9BR-longerThanMedian, Y54E10A-longerThanMedian, Y55F3AM-long…			0 (C10C5-longerThanMedian, F44G3-longerThanMedian, C08G5-longerThanMedian, C08G9-longerThanMedian, F33D11-longerThanMedian, F30A10-longerThanMedian, F29F11-longerThanMedian, C04F5-longerThanMedian, ZK829-longerThanMedian, ZK930-longerThanMedian, F26D12-longerThanMedian, F26D10-longerThanMedian, ZK652-longerThanMedian, F14D2-longerThanMedian, ZK1025-longerThanMedian, ZK1073-longerThanMedian, ZK616…	0 (C10C5-longerThanMedian, F44G3-longerThanMedian, C08G5-longerThanMedian, C08G9-longerThanMedian, F33D11-longerThanMedian, F30A10-longerThanMedian, F29F11-longerThanMedian, C04F5-longerThanMedian, ZK829-longerThanMedian, ZK930-longerThanMedian, F26D12-longerThanMedian, F26D10-longerThanMedian, ZK652-longerThanMedian, F14D2-longerThanMedian, ZK1025-longerThanMedian, ZK1073-longerThanMedian, ZK616…	0.0 (C10C5-longerThanMedian, F44G3-longerThanMedian, C08G5-longerThanMedian, C08G9-longerThanMedian, F33D11-longerThanMedian, F30A10-longerThanMedian, F29F11-longerThanMedian, C04F5-longerThanMedian, ZK829-longerThanMedian, ZK930-longerThanMedian, F26D12-longerThanMedian, F26D10-longerThanMedian, ZK652-longerThanMedian, F14D2-longerThanMedian, ZK1025-longerThanMedian, ZK1073-longerThanMedian, ZK6…			0 (Y116A8B, Y43F4B, Y70C5D, Y105E8A, Y46G5A, Y111B2A, Y106G6B, Y46D2A, Y70C5B, Y48G1A, Y43C5B, Y57A10C, Y66C5A, Y32B12B, Y39A1A, Y102F5A, Y80E2A, Y54E5A, Y17D7C, Y76A2B, Y39H10A, Y48G8AL, Y39G8C, Y55F3C, Y113G7B, Y56A3A, Y32F6A, Y53G8AM, Y55F3AL, Y47H9A, Y79H2A, Y104H12A, Y38F1A, Y37E11AM, Y12A6A, Y46E12A, Y19D2B, Y24E3A, Y52E8A, Y37H2B, Y32B12C, Y102A5A, Y17G7B, Y52B11B, Y55D9A, Y71F9AR, Y70G10A…	0 (Y116A8B, Y43F4B, Y70C5D, Y105E8A, Y46G5A, Y111B2A, Y106G6B, Y46D2A, Y70C5B, Y48G1A, Y43C5B, Y57A10C, Y66C5A, Y32B12B, Y39A1A, Y102F5A, Y80E2A, Y54E5A, Y17D7C, Y76A2B, Y39H10A, Y48G8AL, Y39G8C, Y55F3C, Y113G7B, Y56A3A, Y32F6A, Y53G8AM, Y55F3AL, Y47H9A, Y79H2A, Y104H12A, Y38F1A, Y37E11AM, Y12A6A, Y46E12A, Y19D2B, Y24E3A, Y52E8A, Y37H2B, Y32B12C, Y102A5A, Y17G7B, Y52B11B, Y55D9A, Y71F9AR, Y70G10A…	0.0 (Y116A8B, Y43F4B, Y70C5D, Y105E8A, Y46G5A, Y111B2A, Y106G6B, Y46D2A, Y70C5B, Y48G1A, Y43C5B, Y57A10C, Y66C5A, Y32B12B, Y39A1A, Y102F5A, Y80E2A, Y54E5A, Y17D7C, Y76A2B, Y39H10A, Y48G8AL, Y39G8C, Y55F3C, Y113G7B, Y56A3A, Y32F6A, Y53G8AM, Y55F3AL, Y47H9A, Y79H2A, Y104H12A, Y38F1A, Y37E11AM, Y12A6A, Y46E12A, Y19D2B, Y24E3A, Y52E8A, Y37H2B, Y32B12C, Y102A5A, Y17G7B, Y52B11B, Y55D9A, Y71F9AR, Y70G1…			0 (Y119C1B-endOverlap, Y37E11B-endOverlap, Y102A5D-endOverlap, Y55D9A-endOverlap, Y40B1A-endOverlap, Y25C1A-endOverlap, Y47D7A-endOverlap, Y25C1A-startOverlap, Y92C3B-endOverlap, Y16E11A-startOverlap, Y47C4A-endOverlap, Y76G2A-endOverlap, Y116A8B-startOverlap, Y55F3BR-endOverlap, Y17G9B-endOverlap, Y7A9B-startOverlap, Y59E1A-startOverlap, Y26E6A-startOverlap, Y71H2B-endOverlap, Y73B6A-startOverla…	0 (Y119C1B-endOverlap, Y37E11B-endOverlap, Y102A5D-endOverlap, Y55D9A-endOverlap, Y40B1A-endOverlap, Y25C1A-endOverlap, Y47D7A-endOverlap, Y25C1A-startOverlap, Y92C3B-endOverlap, Y16E11A-startOverlap, Y47C4A-endOverlap, Y76G2A-endOverlap, Y116A8B-startOverlap, Y55F3BR-endOverlap, Y17G9B-endOverlap, Y7A9B-startOverlap, Y59E1A-startOverlap, Y26E6A-startOverlap, Y71H2B-endOverlap, Y73B6A-startOverla…	0.0 (Y119C1B-endOverlap, Y37E11B-endOverlap, Y102A5D-endOverlap, Y55D9A-endOverlap, Y40B1A-endOverlap, Y25C1A-endOverlap, Y47D7A-endOverlap, Y25C1A-startOverlap, Y92C3B-endOverlap, Y16E11A-startOverlap, Y47C4A-endOverlap, Y76G2A-endOverlap, Y116A8B-startOverlap, Y55F3BR-endOverlap, Y17G9B-endOverlap, Y7A9B-startOverlap, Y59E1A-startOverlap, Y26E6A-startOverlap, Y71H2B-endOverlap, Y73B6A-startOver…			0 (chromosomeI-firstQuarter, chromosomeII-firstQuarter, chromosomeIII-firstQuarter, chromosomeIV-firstQuarter, chromosomeV-firstQuarter, chromosomeX-firstQuarter, chromosomeI-lastQuarter, chromosomeII-lastQuarter, chromosomeIII-lastQuarter, chromosomeIV-lastQuarter, chromosomeV-lastQuarter, chromosomeX-lastQuarter)	0 (chromosomeI-firstQuarter, chromosomeII-firstQuarter, chromosomeIII-firstQuarter, chromosomeIV-firstQuarter, chromosomeV-firstQuarter, chromosomeX-firstQuarter, chromosomeI-lastQuarter, chromosomeII-lastQuarter, chromosomeIII-lastQuarter, chromosomeIV-lastQuarter, chromosomeV-lastQuarter, chromosomeX-lastQuarter)	0.0 (chromosomeI-firstQuarter, chromosomeII-firstQuarter, chromosomeIII-firstQuarter, chromosomeIV-firstQuarter, chromosomeV-firstQuarter, chromosomeX-firstQuarter, chromosomeI-lastQuarter, chromosomeII-lastQuarter, chromosomeIII-lastQuarter, chromosomeIV-lastQuarter, chromosomeV-lastQuarter, chromosomeX-lastQuarter)			0 (chromosomeI-middleHalf, chromosomeII-middleHalf, chromosomeIII-middleHalf, chromosomeIV-middleHalf, chromosomeV-middleHalf, chromosomeX-middleHalf)	0 (chromosomeI-middleHalf, chromosomeII-middleHalf, chromosomeIII-middleHalf, chromosomeIV-middleHalf, chromosomeV-middleHalf, chromosomeX-middleHalf)	0.0 (chromosomeI-middleHalf, chromosomeII-middleHalf, chromosomeIII-middleHalf, chromosomeIV-middleHalf, chromosomeV-middleHalf, chromosomeX-middleHalf)			0 (H03A11, H09F14, H25K10, H12D21, H32K16, H25P06, H06A10, H03G16, H19N07, H15M21, H36L18, H39E23, H15N14, H21P03, H13N06, H05L14, H08M01, H12I19, H02I12, H40L08, H05G16, H01G02, H06O01, H37N21, H10D18, H19M22, H24K24, H04M03, H30A04, H20J04, H05O09, H05C05, H16O14, H36N01, H02F09, H11L12, H32C10, H27M09, H17B01, H14N18, H14A12, H07I21, H06I04, H14E04, H01M10, H27O22, H03G13, H12I13, H23L24, H43I…	0 (H03A11, H09F14, H25K10, H12D21, H32K16, H25P06, H06A10, H03G16, H19N07, H15M21, H36L18, H39E23, H15N14, H21P03, H13N06, H05L14, H08M01, H12I19, H02I12, H40L08, H05G16, H01G02, H06O01, H37N21, H10D18, H19M22, H24K24, H04M03, H30A04, H20J04, H05O09, H05C05, H16O14, H36N01, H02F09, H11L12, H32C10, H27M09, H17B01, H14N18, H14A12, H07I21, H06I04, H14E04, H01M10, H27O22, H03G13, H12I13, H23L24, H43I…	0.0 (H03A11, H09F14, H25K10, H12D21, H32K16, H25P06, H06A10, H03G16, H19N07, H15M21, H36L18, H39E23, H15N14, H21P03, H13N06, H05L14, H08M01, H12I19, H02I12, H40L08, H05G16, H01G02, H06O01, H37N21, H10D18, H19M22, H24K24, H04M03, H30A04, H20J04, H05O09, H05C05, H16O14, H36N01, H02F09, H11L12, H32C10, H27M09, H17B01, H14N18, H14A12, H07I21, H06I04, H14E04, H01M10, H27O22, H03G13, H12I13, H23L24, H4…			0 (VF13D12L, VF39H2L, VT22E6R, VZC374L, VM02G9R, VC27A7L, VZK822L, VD1046R, VF54F7L, EGAP3, VK10D6R, VF36H2L, VY10G11R, cTel55X, EGAP1, cTel3X, cTel52S, EGAP1340, EGAP9, EGAP7, cTel33B, VC50H2R, VC5, EGAP2, VM106R, EGAP798, EGAP4, cTel54X, cTel4X, cTel7X, EGAP8, VH15N14R, VT23B5, VK04G11, VT21B10L, VF11C1L, cTel29B, VB0393L, cTel17, cTel5, cTel79B, VW02B12L, VF23B12L)	0 (VF13D12L, VF39H2L, VT22E6R, VZC374L, VM02G9R, VC27A7L, VZK822L, VD1046R, VF54F7L, EGAP3, VK10D6R, VF36H2L, VY10G11R, cTel55X, EGAP1, cTel3X, cTel52S, EGAP1340, EGAP9, EGAP7, cTel33B, VC50H2R, VC5, EGAP2, VM106R, EGAP798, EGAP4, cTel54X, cTel4X, cTel7X, EGAP8, VH15N14R, VT23B5, VK04G11, VT21B10L, VF11C1L, cTel29B, VB0393L, cTel17, cTel5, cTel79B, VW02B12L, VF23B12L)
L2/CR1/Rex:				46 chromosomeIII	25411 chromosomeIII	0.18 chromosomeIII			0 (Y43H11AL-withoutOverlaps, Y34D9B-withoutOverlaps, Y48A5A-withoutOverlaps, Y76G2A-withoutOverlaps, Y1B5A-withoutOverlaps, Y46H3A-withoutOverlaps, Y71H10A-withoutOverlaps, Y48G1C-withoutOverlaps, Y38B5A-withoutOverlaps, Y71G10AR-withoutOverlaps, Y54E2A-withoutOverlaps, Y74C10AR-withoutOverlaps, Y17D7B-withoutOverlaps, Y106G6D-withoutOverlaps, Y54G11B-withoutOverlaps, Y46G5A-withoutOverlaps, Y66D…	0 (Y43H11AL-withoutOverlaps, Y34D9B-withoutOverlaps, Y48A5A-withoutOverlaps, Y76G2A-withoutOverlaps, Y1B5A-withoutOverlaps, Y46H3A-withoutOverlaps, Y71H10A-withoutOverlaps, Y48G1C-withoutOverlaps, Y38B5A-withoutOverlaps, Y71G10AR-withoutOverlaps, Y54E2A-withoutOverlaps, Y74C10AR-withoutOverlaps, Y17D7B-withoutOverlaps, Y106G6D-withoutOverlaps, Y54G11B-withoutOverlaps, Y46G5A-withoutOverlaps, Y66D…	0.0 (Y43H11AL-withoutOverlaps, Y34D9B-withoutOverlaps, Y48A5A-withoutOverlaps, Y76G2A-withoutOverlaps, Y1B5A-withoutOverlaps, Y46H3A-withoutOverlaps, Y71H10A-withoutOverlaps, Y48G1C-withoutOverlaps, Y38B5A-withoutOverlaps, Y71G10AR-withoutOverlaps, Y54E2A-withoutOverlaps, Y74C10AR-withoutOverlaps, Y17D7B-withoutOverlaps, Y106G6D-withoutOverlaps, Y54G11B-withoutOverlaps, Y46G5A-withoutOverlaps, Y6…			0 (K07F5, K11E4, F32D8, F47G9, F09E8, F30A10, K02A11, T28F4, T07D10, ZK858, C28H8, C46E1, C27D9, W06H3, T11A5, R02F11, C54G7, W03D2, K01F9, B0284, F59D12, F38A5, T06D8, R102, M01B2, ZK938, F21D5, F13D2, F02D10, C34E7, F20C5, F16H9, F01G4, F43E12, F39D8, C36H8, T21E8, F13E6, R12A1, K03B8, F29D11, T04F3, C32H11, C11G10, C54D10, C06A1, F08H9, ZC376, T09E8, C17D12, F26A3, ZK622, F29G6, R04B3, C17E4, …	0 (K07F5, K11E4, F32D8, F47G9, F09E8, F30A10, K02A11, T28F4, T07D10, ZK858, C28H8, C46E1, C27D9, W06H3, T11A5, R02F11, C54G7, W03D2, K01F9, B0284, F59D12, F38A5, T06D8, R102, M01B2, ZK938, F21D5, F13D2, F02D10, C34E7, F20C5, F16H9, F01G4, F43E12, F39D8, C36H8, T21E8, F13E6, R12A1, K03B8, F29D11, T04F3, C32H11, C11G10, C54D10, C06A1, F08H9, ZC376, T09E8, C17D12, F26A3, ZK622, F29G6, R04B3, C17E4, …	0.0 (K07F5, K11E4, F32D8, F47G9, F09E8, F30A10, K02A11, T28F4, T07D10, ZK858, C28H8, C46E1, C27D9, W06H3, T11A5, R02F11, C54G7, W03D2, K01F9, B0284, F59D12, F38A5, T06D8, R102, M01B2, ZK938, F21D5, F13D2, F02D10, C34E7, F20C5, F16H9, F01G4, F43E12, F39D8, C36H8, T21E8, F13E6, R12A1, K03B8, F29D11, T04F3, C32H11, C11G10, C54D10, C06A1, F08H9, ZC376, T09E8, C17D12, F26A3, ZK622, F29G6, R04B3, C17E4…			0 (Y65B4BR-chromosomeIfirstQuarter, Y40B10B-chromosomeVfirstQuarter, Y62E10A-chromosomeIVlastQuarter, Y59E1B-chromosomeXfirstQuarter, Y39G8B-chromosomeIIlastQuarter, Y39H10A-chromosomeVfirstQuarter, Y58G8A-chromosomeVfirstQuarter, Y55F3BM-chromosomeIVfirstQuarter, Y55H10B-chromosomeIVfirstQuarter, Y55B1BL-chromosomeIIIfirstQuarter, Y38C1AB-chromosomeIVfirstQuarter, Y54F10AR-chromosomeIIIfirstQuar…	0 (Y65B4BR-chromosomeIfirstQuarter, Y40B10B-chromosomeVfirstQuarter, Y62E10A-chromosomeIVlastQuarter, Y59E1B-chromosomeXfirstQuarter, Y39G8B-chromosomeIIlastQuarter, Y39H10A-chromosomeVfirstQuarter, Y58G8A-chromosomeVfirstQuarter, Y55F3BM-chromosomeIVfirstQuarter, Y55H10B-chromosomeIVfirstQuarter, Y55B1BL-chromosomeIIIfirstQuarter, Y38C1AB-chromosomeIVfirstQuarter, Y54F10AR-chromosomeIIIfirstQuar…	0.0 (Y65B4BR-chromosomeIfirstQuarter, Y40B10B-chromosomeVfirstQuarter, Y62E10A-chromosomeIVlastQuarter, Y59E1B-chromosomeXfirstQuarter, Y39G8B-chromosomeIIlastQuarter, Y39H10A-chromosomeVfirstQuarter, Y58G8A-chromosomeVfirstQuarter, Y55F3BM-chromosomeIVfirstQuarter, Y55H10B-chromosomeIVfirstQuarter, Y55B1BL-chromosomeIIIfirstQuarter, Y38C1AB-chromosomeIVfirstQuarter, Y54F10AR-chromosomeIIIfirstQu…			0 (K10E9-chromosomeIfirstQuarter, K09E3-chromosomeXlastQuarter, C33G3-chromosomeXlastQuarter, K03H6-chromosomeIVfirstQuarter, K03D3-chromosomeIVlastQuarter, K04G11-chromosomeXlastQuarter, C18H7-chromosomeIVfirstQuarter, C23H3-chromosomeIIfirstQuarter, C18D4-chromosomeVlastQuarter, F58E2-chromosomeIVfirstQuarter, K11D2-chromosomeIlastQuarter, F56F11-chromosomeIIIfirstQuarter, F54D12-chromosomeIIfi…	0 (K10E9-chromosomeIfirstQuarter, K09E3-chromosomeXlastQuarter, C33G3-chromosomeXlastQuarter, K03H6-chromosomeIVfirstQuarter, K03D3-chromosomeIVlastQuarter, K04G11-chromosomeXlastQuarter, C18H7-chromosomeIVfirstQuarter, C23H3-chromosomeIIfirstQuarter, C18D4-chromosomeVlastQuarter, F58E2-chromosomeIVfirstQuarter, K11D2-chromosomeIlastQuarter, F56F11-chromosomeIIIfirstQuarter, F54D12-chromosomeIIfi…	0.0 (K10E9-chromosomeIfirstQuarter, K09E3-chromosomeXlastQuarter, C33G3-chromosomeXlastQuarter, K03H6-chromosomeIVfirstQuarter, K03D3-chromosomeIVlastQuarter, K04G11-chromosomeXlastQuarter, C18H7-chromosomeIVfirstQuarter, C23H3-chromosomeIIfirstQuarter, C18D4-chromosomeVlastQuarter, F58E2-chromosomeIVfirstQuarter, K11D2-chromosomeIlastQuarter, F56F11-chromosomeIIIfirstQuarter, F54D12-chromosomeII…			0 (Y102F5A-chromosomeXmiddleHalf, Y106G6B-chromosomeImiddleHalf, Y106G6C-chromosomeImiddleHalf, Y106G6E-chromosomeImiddleHalf, Y119C1A-chromosomeImiddleHalf, Y17G9B-chromosomeIVmiddleHalf, Y19D2B-chromosomeIImiddleHalf, Y22F5B-chromosomeVmiddleHalf, Y23B4A-chromosomeXmiddleHalf, Y76G2A-chromosomeImiddleHalf, Y32H12A-chromosomeIIImiddleHalf, Y34B4A-chromosomeXmiddleHalf, Y74E4A-chromosomeIImiddleH…	0 (Y102F5A-chromosomeXmiddleHalf, Y106G6B-chromosomeImiddleHalf, Y106G6C-chromosomeImiddleHalf, Y106G6E-chromosomeImiddleHalf, Y119C1A-chromosomeImiddleHalf, Y17G9B-chromosomeIVmiddleHalf, Y19D2B-chromosomeIImiddleHalf, Y22F5B-chromosomeVmiddleHalf, Y23B4A-chromosomeXmiddleHalf, Y76G2A-chromosomeImiddleHalf, Y32H12A-chromosomeIIImiddleHalf, Y34B4A-chromosomeXmiddleHalf, Y74E4A-chromosomeIImiddleH…	0.0 (Y102F5A-chromosomeXmiddleHalf, Y106G6B-chromosomeImiddleHalf, Y106G6C-chromosomeImiddleHalf, Y106G6E-chromosomeImiddleHalf, Y119C1A-chromosomeImiddleHalf, Y17G9B-chromosomeIVmiddleHalf, Y19D2B-chromosomeIImiddleHalf, Y22F5B-chromosomeVmiddleHalf, Y23B4A-chromosomeXmiddleHalf, Y76G2A-chromosomeImiddleHalf, Y32H12A-chromosomeIIImiddleHalf, Y34B4A-chromosomeXmiddleHalf, Y74E4A-chromosomeIImiddl…			0 (R01H10-chromosomeIIImiddleHalf, C04F1-chromosomeImiddleHalf, C05C10-chromosomeIImiddleHalf, R01H5-chromosomeXmiddleHalf, C02B8-chromosomeXmiddleHalf, C54F6-chromosomeVmiddleHalf, F56C4-chromosomeIVmiddleHalf, F55D1-chromosomeXmiddleHalf, T10B11-chromosomeImiddleHalf, C41C4-chromosomeIImiddleHalf, M02B1-chromosomeIVmiddleHalf, ZC317-chromosomeVmiddleHalf, T05C12-chromosomeIImiddleHalf, F56D5-ch…
55C12-chromosomeIImiddleHalf, F01G4-chromosomeIVmiddleHalf, C09G4-chromosomeIVmiddleHalf, C14H10-chromosomeXmiddleHalf, F13G3-chromosomeImiddleHalf, F35C8-chromosomeXmiddleHalf, T03G11-chromosomeXmiddleHalf, K02E11-chromosomeVmiddleHalf, F27C8-chromosomeIVmiddleHalf, F56F4-chromosomeImiddleHalf, F53C11-chromosomeVmiddleHalf, F19H6-chromosomeXmiddleHalf, C13G3-chromosomeVmiddleHalf, W07E11-chromos…	0 (R01H10-chromosomeIIImiddleHalf, C04F1-chromosomeImiddleHalf, C05C10-chromosomeIImiddleHalf, R01H5-chromosomeXmiddleHalf, C02B8-chromosomeXmiddleHalf, C54F6-chromosomeVmiddleHalf, F56C4-chromosomeIVmiddleHalf, F55D1-chromosomeXmiddleHalf, T10B11-chromosomeImiddleHalf, C41C4-chromosomeIImiddleHalf, M02B1-chromosomeIVmiddleHalf, ZC317-chromosomeVmiddleHalf, T05C12-chromosomeIImiddleHalf, F56D5-ch…
55C12-chromosomeIImiddleHalf, F01G4-chromosomeIVmiddleHalf, C09G4-chromosomeIVmiddleHalf, C14H10-chromosomeXmiddleHalf, F13G3-chromosomeImiddleHalf, F35C8-chromosomeXmiddleHalf, T03G11-chromosomeXmiddleHalf, K02E11-chromosomeVmiddleHalf, F27C8-chromosomeIVmiddleHalf, F56F4-chromosomeImiddleHalf, F53C11-chromosomeVmiddleHalf, F19H6-chromosomeXmiddleHalf, C13G3-chromosomeVmiddleHalf, W07E11-chromos…	0.0 (R01H10-chromosomeIIImiddleHalf, C04F1-chromosomeImiddleHalf, C05C10-chromosomeIImiddleHalf, R01H5-chromosomeXmiddleHalf, C02B8-chromosomeXmiddleHalf, C54F6-chromosomeVmiddleHalf, F56C4-chromosomeIVmiddleHalf, F55D1-chromosomeXmiddleHalf, T10B11-chromosomeImiddleHalf, C41C4-chromosomeIImiddleHalf, M02B1-chromosomeIVmiddleHalf, ZC317-chromosomeVmiddleHalf, T05C12-chromosomeIImiddleHalf, F56D5-…
F55C12-chromosomeIImiddleHalf, F01G4-chromosomeIVmiddleHalf, C09G4-chromosomeIVmiddleHalf, C14H10-chromosomeXmiddleHalf, F13G3-chromosomeImiddleHalf, F35C8-chromosomeXmiddleHalf, T03G11-chromosomeXmiddleHalf, K02E11-chromosomeVmiddleHalf, F27C8-chromosomeIVmiddleHalf, F56F4-chromosomeImiddleHalf, F53C11-chromosomeVmiddleHalf, F19H6-chromosomeXmiddleHalf, C13G3-chromosomeVmiddleHalf, W07E11-chromo…			0 (Y40B10B-shorterThanMedian, Y64F11A-shorterThanMedian, Y40A1A-shorterThanMedian, Y47H9B-shorterThanMedian, Y46H3A-shorterThanMedian, Y39G10AL-shorterThanMedian, Y47G7C-shorterThanMedian, Y75B12A-shorterThanMedian, Y39F10A-shorterThanMedian, Y54C5B-shorterThanMedian, Y67D11A-shorterThanMedian, Y39D8A-shorterThanMedian, Y66C5A-shorterThanMedian, Y74C10AR-shorterThanMedian, Y45G12A-shorterThanMedi…	0 (Y40B10B-shorterThanMedian, Y64F11A-shorterThanMedian, Y40A1A-shorterThanMedian, Y47H9B-shorterThanMedian, Y46H3A-shorterThanMedian, Y39G10AL-shorterThanMedian, Y47G7C-shorterThanMedian, Y75B12A-shorterThanMedian, Y39F10A-shorterThanMedian, Y54C5B-shorterThanMedian, Y67D11A-shorterThanMedian, Y39D8A-shorterThanMedian, Y66C5A-shorterThanMedian, Y74C10AR-shorterThanMedian, Y45G12A-shorterThanMedi…	0.0 (Y40B10B-shorterThanMedian, Y64F11A-shorterThanMedian, Y40A1A-shorterThanMedian, Y47H9B-shorterThanMedian, Y46H3A-shorterThanMedian, Y39G10AL-shorterThanMedian, Y47G7C-shorterThanMedian, Y75B12A-shorterThanMedian, Y39F10A-shorterThanMedian, Y54C5B-shorterThanMedian, Y67D11A-shorterThanMedian, Y39D8A-shorterThanMedian, Y66C5A-shorterThanMedian, Y74C10AR-shorterThanMedian, Y45G12A-shorterThanMe…			0 (F35F11-shorterThanMedian, ZK816-shorterThanMedian, T06D8-shorterThanMedian, K01G5-shorterThanMedian, C12C8-shorterThanMedian, F07F6-shorterThanMedian, W07G9-shorterThanMedian, T01C2-shorterThanMedian, T10E10-shorterThanMedian, E03H12-shorterThanMedian, F53B6-shorterThanMedian, T23G5-shorterThanMedian, R07C12-shorterThanMedian, F46A8-shorterThanMedian, F49E7-shorterThanMedian, T12B3-shorterThan…	0 (F35F11-shorterThanMedian, ZK816-shorterThanMedian, T06D8-shorterThanMedian, K01G5-shorterThanMedian, C12C8-shorterThanMedian, F07F6-shorterThanMedian, W07G9-shorterThanMedian, T01C2-shorterThanMedian, T10E10-shorterThanMedian, E03H12-shorterThanMedian, F53B6-shorterThanMedian, T23G5-shorterThanMedian, R07C12-shorterThanMedian, F46A8-shorterThanMedian, F49E7-shorterThanMedian, T12B3-shorterThan…	0.0 (F35F11-shorterThanMedian, ZK816-shorterThanMedian, T06D8-shorterThanMedian, K01G5-shorterThanMedian, C12C8-shorterThanMedian, F07F6-shorterThanMedian, W07G9-shorterThanMedian, T01C2-shorterThanMedian, T10E10-shorterThanMedian, E03H12-shorterThanMedian, F53B6-shorterThanMedian, T23G5-shorterThanMedian, R07C12-shorterThanMedian, F46A8-shorterThanMedian, F49E7-shorterThanMedian, T12B3-shorterTh…			0 (Y71F9B-longerThanMedian, Y67D2-longerThanMedian, Y41C4A-longerThanMedian, Y48B6A-longerThanMedian, Y17G7B-longerThanMedian, Y97E10B-longerThanMedian, Y45F10A-longerThanMedian, Y73E7A-longerThanMedian, Y54E10BL-longerThanMedian, Y34D9A-longerThanMedian, Y50D7A-longerThanMedian, Y55F3AM-longerThanMedian, Y53F4A-longerThanMedian, Y60A9A-longerThanMedian, Y47D9A-longerThanMedian, Y75B12B-longerTha…	0 (Y71F9B-longerThanMedian, Y67D2-longerThanMedian, Y41C4A-longerThanMedian, Y48B6A-longerThanMedian, Y17G7B-longerThanMedian, Y97E10B-longerThanMedian, Y45F10A-longerThanMedian, Y73E7A-longerThanMedian, Y54E10BL-longerThanMedian, Y34D9A-longerThanMedian, Y50D7A-longerThanMedian, Y55F3AM-longerThanMedian, Y53F4A-longerThanMedian, Y60A9A-longerThanMedian, Y47D9A-longerThanMedian, Y75B12B-longerTha…	0.0 (Y71F9B-longerThanMedian, Y67D2-longerThanMedian, Y41C4A-longerThanMedian, Y48B6A-longerThanMedian, Y17G7B-longerThanMedian, Y97E10B-longerThanMedian, Y45F10A-longerThanMedian, Y73E7A-longerThanMedian, Y54E10BL-longerThanMedian, Y34D9A-longerThanMedian, Y50D7A-longerThanMedian, Y55F3AM-longerThanMedian, Y53F4A-longerThanMedian, Y60A9A-longerThanMedian, Y47D9A-longerThanMedian, Y75B12B-longerT…			0 (C10C5-longerThanMedian, F44G3-longerThanMedian, C08G9-longerThanMedian, F30A10-longerThanMedian, F29F11-longerThanMedian, C04F5-longerThanMedian, ZK829-longerThanMedian, ZK930-longerThanMedian, F26D12-longerThanMedian, ZK652-longerThanMedian, F14D2-longerThanMedian, ZK1025-longerThanMedian, F10D2-longerThanMedian, F25C8-longerThanMedian, ZK1248-longerThanMedian, ZC239-longerThanMedian, F22E5-l…	0 (C10C5-longerThanMedian, F44G3-longerThanMedian, C08G9-longerThanMedian, F30A10-longerThanMedian, F29F11-longerThanMedian, C04F5-longerThanMedian, ZK829-longerThanMedian, ZK930-longerThanMedian, F26D12-longerThanMedian, ZK652-longerThanMedian, F14D2-longerThanMedian, ZK1025-longerThanMedian, F10D2-longerThanMedian, F25C8-longerThanMedian, ZK1248-longerThanMedian, ZC239-longerThanMedian, F22E5-l…	0.0 (C10C5-longerThanMedian, F44G3-longerThanMedian, C08G9-longerThanMedian, F30A10-longerThanMedian, F29F11-longerThanMedian, C04F5-longerThanMedian, ZK829-longerThanMedian, ZK930-longerThanMedian, F26D12-longerThanMedian, ZK652-longerThanMedian, F14D2-longerThanMedian, ZK1025-longerThanMedian, F10D2-longerThanMedian, F25C8-longerThanMedian, ZK1248-longerThanMedian, ZC239-longerThanMedian, F22E5…			0 (Y43F4B, Y70C5D, Y105E8A, Y46G5A, Y106G6B, Y46D2A, Y70C5B, Y48G1A, Y43C5B, Y57A10C, Y66C5A, Y32B12B, Y39A1A, Y102F5A, Y80E2A, Y54E5A, Y17D7C, Y76A2B, Y39H10A, Y48G8AL, Y39G8C, Y113G7B, Y56A3A, Y32F6A, Y53G8AM, Y55F3AL, Y47H9A, Y79H2A, Y104H12A, Y38F1A, Y37E11AM, Y12A6A, Y46E12A, Y19D2B, Y24E3A, Y37H2B, Y32B12C, Y102A5A, Y17G7B, Y52B11B, Y55D9A, Y71F9AR, Y70G10A, Y55B1AM, Y39G8B, Y17G7A, Y106G6E…	0 (Y43F4B, Y70C5D, Y105E8A, Y46G5A, Y106G6B, Y46D2A, Y70C5B, Y48G1A, Y43C5B, Y57A10C, Y66C5A, Y32B12B, Y39A1A, Y102F5A, Y80E2A, Y54E5A, Y17D7C, Y76A2B, Y39H10A, Y48G8AL, Y39G8C, Y113G7B, Y56A3A, Y32F6A, Y53G8AM, Y55F3AL, Y47H9A, Y79H2A, Y104H12A, Y38F1A, Y37E11AM, Y12A6A, Y46E12A, Y19D2B, Y24E3A, Y37H2B, Y32B12C, Y102A5A, Y17G7B, Y52B11B, Y55D9A, Y71F9AR, Y70G10A, Y55B1AM, Y39G8B, Y17G7A, Y106G6E…	0.0 (Y43F4B, Y70C5D, Y105E8A, Y46G5A, Y106G6B, Y46D2A, Y70C5B, Y48G1A, Y43C5B, Y57A10C, Y66C5A, Y32B12B, Y39A1A, Y102F5A, Y80E2A, Y54E5A, Y17D7C, Y76A2B, Y39H10A, Y48G8AL, Y39G8C, Y113G7B, Y56A3A, Y32F6A, Y53G8AM, Y55F3AL, Y47H9A, Y79H2A, Y104H12A, Y38F1A, Y37E11AM, Y12A6A, Y46E12A, Y19D2B, Y24E3A, Y37H2B, Y32B12C, Y102A5A, Y17G7B, Y52B11B, Y55D9A, Y71F9AR, Y70G10A, Y55B1AM, Y39G8B, Y17G7A, Y106G…			0 (Y119C1B-endOverlap, Y37E11B-endOverlap, Y102A5D-endOverlap, Y55D9A-endOverlap, Y40B1A-endOverlap, Y25C1A-endOverlap, Y47D7A-endOverlap, Y25C1A-startOverlap, Y92C3B-endOverlap, Y16E11A-startOverlap, Y47C4A-endOverlap, Y76G2A-endOverlap, Y116A8B-startOverlap, Y55F3BR-endOverlap, Y17G9B-endOverlap, Y59E1A-startOverlap, Y26E6A-startOverlap, Y71H2B-endOverlap, Y73B6A-startOverlap, Y46H3D-endOverlap…	0 (Y119C1B-endOverlap, Y37E11B-endOverlap, Y102A5D-endOverlap, Y55D9A-endOverlap, Y40B1A-endOverlap, Y25C1A-endOverlap, Y47D7A-endOverlap, Y25C1A-startOverlap, Y92C3B-endOverlap, Y16E11A-startOverlap, Y47C4A-endOverlap, Y76G2A-endOverlap, Y116A8B-startOverlap, Y55F3BR-endOverlap, Y17G9B-endOverlap, Y59E1A-startOverlap, Y26E6A-startOverlap, Y71H2B-endOverlap, Y73B6A-startOverlap, Y46H3D-endOverlap…	0.0 (Y119C1B-endOverlap, Y37E11B-endOverlap, Y102A5D-endOverlap, Y55D9A-endOverlap, Y40B1A-endOverlap, Y25C1A-endOverlap, Y47D7A-endOverlap, Y25C1A-startOverlap, Y92C3B-endOverlap, Y16E11A-startOverlap, Y47C4A-endOverlap, Y76G2A-endOverlap, Y116A8B-startOverlap, Y55F3BR-endOverlap, Y17G9B-endOverlap, Y59E1A-startOverlap, Y26E6A-startOverlap, Y71H2B-endOverlap, Y73B6A-startOverlap, Y46H3D-endOverl…			7 (chromosomeII-lastQuarter, chromosomeIII-lastQuarter)	3669 (chromosomeIII-firstQuarter)	0.11 (chromosomeIII-firstQuarter)			25 (chromosomeX-middleHalf)	9185 (chromosomeX-middleHalf)	0.1 (chromosomeX-middleHalf)			0 (H03A11, H09F14, H12D21, H32K16, H25P06, H19N07, H15M21, H36L18, H39E23, H15N14, H21P03, H13N06, H08M01, H12I19, H02I12, H40L08, H05G16, H01G02, H06O01, H37N21, H10D18, H19M22, H04M03, H30A04, H20J04, H05O09, H05C05, H36N01, H11L12, H32C10, H27M09, H17B01, H14N18, H14A12, H07I21, H06I04, H14E04, H01M10, H27O22, H03G13, H12I13, H23L24, H43I07, H10E21, H42K12, H35B03, H22K11, H06H21, H22D07, H09I…	0 (H03A11, H09F14, H12D21, H32K16, H25P06, H19N07, H15M21, H36L18, H39E23, H15N14, H21P03, H13N06, H08M01, H12I19, H02I12, H40L08, H05G16, H01G02, H06O01, H37N21, H10D18, H19M22, H04M03, H30A04, H20J04, H05O09, H05C05, H36N01, H11L12, H32C10, H27M09, H17B01, H14N18, H14A12, H07I21, H06I04, H14E04, H01M10, H27O22, H03G13, H12I13, H23L24, H43I07, H10E21, H42K12, H35B03, H22K11, H06H21, H22D07, H09I…	0.0 (H03A11, H09F14, H12D21, H32K16, H25P06, H19N07, H15M21, H36L18, H39E23, H15N14, H21P03, H13N06, H08M01, H12I19, H02I12, H40L08, H05G16, H01G02, H06O01, H37N21, H10D18, H19M22, H04M03, H30A04, H20J04, H05O09, H05C05, H36N01, H11L12, H32C10, H27M09, H17B01, H14N18, H14A12, H07I21, H06I04, H14E04, H01M10, H27O22, H03G13, H12I13, H23L24, H43I07, H10E21, H42K12, H35B03, H22K11, H06H21, H22D07, H0…			0 (VF13D12L, VF39H2L, VT22E6R, VZC374L, VM02G9R, VC27A7L, VZK822L, VD1046R, VF54F7L, EGAP3, VK10D6R, VF36H2L, VY10G11R, cTel55X, EGAP1, cTel3X, cTel52S, EGAP1340, EGAP9, EGAP7, cTel33B, VC50H2R, VC5, EGAP2, VM106R, EGAP798, cTel54X, cTel4X, cTel7X, EGAP8, VH15N14R, VT23B5, VK04G11, VT21B10L, VF11C1L, cTel29B, VB0393L, cTel5, cTel79B, VW02B12L, VF23B12L)	0 (VF13D12L, VF39H2L, VT22E6R, VZC374L, VM02G9R, VC27A7L, VZK822L, VD1046R, VF54F7L, EGAP3, VK10D6R, VF36H2L, VY10G11R, cTel55X, EGAP1, cTel3X, cTel52S, EGAP1340, EGAP9, EGAP7, cTel33B, VC50H2R, VC5, EGAP2, VM106R, EGAP798, cTel54X, cTel4X, cTel7X, EGAP8, VH15N14R, VT23B5, VK04G11, VT21B10L, VF11C1L, cTel29B, VB0393L, cTel5, cTel79B, VW02B12L, VF23B12L)
R1/LOA/Jockey:				3 chromosomeII	1617 chromosomeX	0.01 chromosomeX, chromosomeIII, chromosomeV			0 (Y43H11AL-withoutOverlaps, Y34D9B-withoutOverlaps, Y48A5A-withoutOverlaps, Y76G2A-withoutOverlaps, Y1B5A-withoutOverlaps, Y46H3A-withoutOverlaps, Y71H10A-withoutOverlaps, Y48G1C-withoutOverlaps, Y38B5A-withoutOverlaps, Y71G10AR-withoutOverlaps, Y54E2A-withoutOverlaps, Y74C10AR-withoutOverlaps, Y17D7B-withoutOverlaps, Y105C5B-withoutOverlaps, Y106G6D-withoutOverlaps, Y54G11B-withoutOverlaps, Y50…	0 (Y43H11AL-withoutOverlaps, Y34D9B-withoutOverlaps, Y48A5A-withoutOverlaps, Y76G2A-withoutOverlaps, Y1B5A-withoutOverlaps, Y46H3A-withoutOverlaps, Y71H10A-withoutOverlaps, Y48G1C-withoutOverlaps, Y38B5A-withoutOverlaps, Y71G10AR-withoutOverlaps, Y54E2A-withoutOverlaps, Y74C10AR-withoutOverlaps, Y17D7B-withoutOverlaps, Y105C5B-withoutOverlaps, Y106G6D-withoutOverlaps, Y54G11B-withoutOverlaps, Y50…	0.0 (Y43H11AL-withoutOverlaps, Y34D9B-withoutOverlaps, Y48A5A-withoutOverlaps, Y76G2A-withoutOverlaps, Y1B5A-withoutOverlaps, Y46H3A-withoutOverlaps, Y71H10A-withoutOverlaps, Y48G1C-withoutOverlaps, Y38B5A-withoutOverlaps, Y71G10AR-withoutOverlaps, Y54E2A-withoutOverlaps, Y74C10AR-withoutOverlaps, Y17D7B-withoutOverlaps, Y105C5B-withoutOverlaps, Y106G6D-withoutOverlaps, Y54G11B-withoutOverlaps, Y…			0 (K07F5, K11E4, F32D8, F47G9, F09E8, F30A10, F26E4, K02A11, F57B1, T28F4, T07D10, ZK858, C28H8, C46E1, C27D9, W06H3, T11A5, R02F11, C54G7, W03D2, K01F9, B0284, C07A9, F59D12, F38A5, T06D8, R102, M01B2, ZK938, F21D5, F13D2, F02D10, C34E7, F20C5, F16H9, F01G4, F43E12, F39D8, C36H8, T21E8, F13E6, F07C6, F07C3, R12A1, K03B8, F29D11, T04F3, C32H11, C11G10, C54D10, C06A1, F08H9, ZC376, T09E8, C17D12, …	0 (K07F5, K11E4, F32D8, F47G9, F09E8, F30A10, F26E4, K02A11, F57B1, T28F4, T07D10, ZK858, C28H8, C46E1, C27D9, W06H3, T11A5, R02F11, C54G7, W03D2, K01F9, B0284, C07A9, F59D12, F38A5, T06D8, R102, M01B2, ZK938, F21D5, F13D2, F02D10, C34E7, F20C5, F16H9, F01G4, F43E12, F39D8, C36H8, T21E8, F13E6, F07C6, F07C3, R12A1, K03B8, F29D11, T04F3, C32H11, C11G10, C54D10, C06A1, F08H9, ZC376, T09E8, C17D12, …	0.0 (K07F5, K11E4, F32D8, F47G9, F09E8, F30A10, F26E4, K02A11, F57B1, T28F4, T07D10, ZK858, C28H8, C46E1, C27D9, W06H3, T11A5, R02F11, C54G7, W03D2, K01F9, B0284, C07A9, F59D12, F38A5, T06D8, R102, M01B2, ZK938, F21D5, F13D2, F02D10, C34E7, F20C5, F16H9, F01G4, F43E12, F39D8, C36H8, T21E8, F13E6, F07C6, F07C3, R12A1, K03B8, F29D11, T04F3, C32H11, C11G10, C54D10, C06A1, F08H9, ZC376, T09E8, C17D12…			0 (Y65B4BR-chromosomeIfirstQuarter, Y40B10B-chromosomeVfirstQuarter, Y62E10A-chromosomeIVlastQuarter, Y59E1B-chromosomeXfirstQuarter, Y39G8B-chromosomeIIlastQuarter, Y39H10A-chromosomeVfirstQuarter, Y59A8B-chromosomeVlastQuarter, Y58G8A-chromosomeVfirstQuarter, Y55F3BM-chromosomeIVfirstQuarter, Y55H10B-chromosomeIVfirstQuarter, Y55B1BL-chromosomeIIIfirstQuarter, Y54G11A-chromosomeIIlastQuarter, Y…	0 (Y65B4BR-chromosomeIfirstQuarter, Y40B10B-chromosomeVfirstQuarter, Y62E10A-chromosomeIVlastQuarter, Y59E1B-chromosomeXfirstQuarter, Y39G8B-chromosomeIIlastQuarter, Y39H10A-chromosomeVfirstQuarter, Y59A8B-chromosomeVlastQuarter, Y58G8A-chromosomeVfirstQuarter, Y55F3BM-chromosomeIVfirstQuarter, Y55H10B-chromosomeIVfirstQuarter, Y55B1BL-chromosomeIIIfirstQuarter, Y54G11A-chromosomeIIlastQuarter, Y…	0.0 (Y65B4BR-chromosomeIfirstQuarter, Y40B10B-chromosomeVfirstQuarter, Y62E10A-chromosomeIVlastQuarter, Y59E1B-chromosomeXfirstQuarter, Y39G8B-chromosomeIIlastQuarter, Y39H10A-chromosomeVfirstQuarter, Y59A8B-chromosomeVlastQuarter, Y58G8A-chromosomeVfirstQuarter, Y55F3BM-chromosomeIVfirstQuarter, Y55H10B-chromosomeIVfirstQuarter, Y55B1BL-chromosomeIIIfirstQuarter, Y54G11A-chromosomeIIlastQuarter,…			0 (K10E9-chromosomeIfirstQuarter, K09H9-chromosomeIfirstQuarter, K09E3-chromosomeXlastQuarter, C33G3-chromosomeXlastQuarter, K03H6-chromosomeIVfirstQuarter, K03D3-chromosomeIVlastQuarter, K04G11-chromosomeXlastQuarter, C18H7-chromosomeIVfirstQuarter, C23H3-chromosomeIIfirstQuarter, C24A1-chromosomeIIIfirstQuarter, C18D4-chromosomeVlastQuarter, F58E2-chromosomeIVfirstQuarter, K11D2-chromosomeIlast…	0 (K10E9-chromosomeIfirstQuarter, K09H9-chromosomeIfirstQuarter, K09E3-chromosomeXlastQuarter, C33G3-chromosomeXlastQuarter, K03H6-chromosomeIVfirstQuarter, K03D3-chromosomeIVlastQuarter, K04G11-chromosomeXlastQuarter, C18H7-chromosomeIVfirstQuarter, C23H3-chromosomeIIfirstQuarter, C24A1-chromosomeIIIfirstQuarter, C18D4-chromosomeVlastQuarter, F58E2-chromosomeIVfirstQuarter, K11D2-chromosomeIlast…	0.0 (K10E9-chromosomeIfirstQuarter, K09H9-chromosomeIfirstQuarter, K09E3-chromosomeXlastQuarter, C33G3-chromosomeXlastQuarter, K03H6-chromosomeIVfirstQuarter, K03D3-chromosomeIVlastQuarter, K04G11-chromosomeXlastQuarter, C18H7-chromosomeIVfirstQuarter, C23H3-chromosomeIIfirstQuarter, C24A1-chromosomeIIIfirstQuarter, C18D4-chromosomeVlastQuarter, F58E2-chromosomeIVfirstQuarter, K11D2-chromosomeIla…			0 (Y102F5A-chromosomeXmiddleHalf, Y106G6B-chromosomeImiddleHalf, Y106G6C-chromosomeImiddleHalf, Y106G6E-chromosomeImiddleHalf, Y106G6H-chromosomeImiddleHalf, Y119C1A-chromosomeImiddleHalf, Y17G9B-chromosomeIVmiddleHalf, Y19D2B-chromosomeIImiddleHalf, Y22F5B-chromosomeVmiddleHalf, Y23B4A-chromosomeXmiddleHalf, Y76G2A-chromosomeImiddleHalf, Y32H12A-chromosomeIIImiddleHalf, Y34B4A-chromosomeXmiddleH…	0 (Y102F5A-chromosomeXmiddleHalf, Y106G6B-chromosomeImiddleHalf, Y106G6C-chromosomeImiddleHalf, Y106G6E-chromosomeImiddleHalf, Y106G6H-chromosomeImiddleHalf, Y119C1A-chromosomeImiddleHalf, Y17G9B-chromosomeIVmiddleHalf, Y19D2B-chromosomeIImiddleHalf, Y22F5B-chromosomeVmiddleHalf, Y23B4A-chromosomeXmiddleHalf, Y76G2A-chromosomeImiddleHalf, Y32H12A-chromosomeIIImiddleHalf, Y34B4A-chromosomeXmiddleH…	0.0 (Y102F5A-chromosomeXmiddleHalf, Y106G6B-chromosomeImiddleHalf, Y106G6C-chromosomeImiddleHalf, Y106G6E-chromosomeImiddleHalf, Y106G6H-chromosomeImiddleHalf, Y119C1A-chromosomeImiddleHalf, Y17G9B-chromosomeIVmiddleHalf, Y19D2B-chromosomeIImiddleHalf, Y22F5B-chromosomeVmiddleHalf, Y23B4A-chromosomeXmiddleHalf, Y76G2A-chromosomeImiddleHalf, Y32H12A-chromosomeIIImiddleHalf, Y34B4A-chromosomeXmiddl…			0 (R13F6-chromosomeIIImiddleHalf, R01H10-chromosomeIIImiddleHalf, C04F1-chromosomeImiddleHalf, C05C10-chromosomeIImiddleHalf, R01H5-chromosomeXmiddleHalf, C02B8-chromosomeXmiddleHalf, C54F6-chromosomeVmiddleHalf, F56C4-chromosomeIVmiddleHalf, F55D1-chromosomeXmiddleHalf, T10B11-chromosomeImiddleHalf, M88-chromosomeIIImiddleHalf, C41C4-chromosomeIImiddleHalf, M02B1-chromosomeIVmiddleHalf, ZC317-ch…
alf, K08B12-chromosomeVmiddleHalf, B0240-chromosomeVmiddleHalf, ZK652-chromosomeIIImiddleHalf, B0228-chromosomeIImiddleHalf, B0024-chromosomeVmiddleHalf, C05D10-chromosomeIIImiddleHalf, C05C12-chromosomeIVmiddleHalf, C25A1-chromosomeImiddleHalf, ZK121-chromosomeIIImiddleHalf, ZK287-chromosomeVmiddleHalf, T22B11-chromosomeIVmiddleHalf, C08G9-chromosomeIVmiddleHalf, C52E12-chromosomeIImiddleHalf, F…	0 (R13F6-chromosomeIIImiddleHalf, R01H10-chromosomeIIImiddleHalf, C04F1-chromosomeImiddleHalf, C05C10-chromosomeIImiddleHalf, R01H5-chromosomeXmiddleHalf, C02B8-chromosomeXmiddleHalf, C54F6-chromosomeVmiddleHalf, F56C4-chromosomeIVmiddleHalf, F55D1-chromosomeXmiddleHalf, T10B11-chromosomeImiddleHalf, M88-chromosomeIIImiddleHalf, C41C4-chromosomeIImiddleHalf, M02B1-chromosomeIVmiddleHalf, ZC317-ch…
alf, K08B12-chromosomeVmiddleHalf, B0240-chromosomeVmiddleHalf, ZK652-chromosomeIIImiddleHalf, B0228-chromosomeIImiddleHalf, B0024-chromosomeVmiddleHalf, C05D10-chromosomeIIImiddleHalf, C05C12-chromosomeIVmiddleHalf, C25A1-chromosomeImiddleHalf, ZK121-chromosomeIIImiddleHalf, ZK287-chromosomeVmiddleHalf, T22B11-chromosomeIVmiddleHalf, C08G9-chromosomeIVmiddleHalf, C52E12-chromosomeIImiddleHalf, F…	0.0 (R13F6-chromosomeIIImiddleHalf, R01H10-chromosomeIIImiddleHalf, C04F1-chromosomeImiddleHalf, C05C10-chromosomeIImiddleHalf, R01H5-chromosomeXmiddleHalf, C02B8-chromosomeXmiddleHalf, C54F6-chromosomeVmiddleHalf, F56C4-chromosomeIVmiddleHalf, F55D1-chromosomeXmiddleHalf, T10B11-chromosomeImiddleHalf, M88-chromosomeIIImiddleHalf, C41C4-chromosomeIImiddleHalf, M02B1-chromosomeIVmiddleHalf, ZC317-…
eHalf, K08B12-chromosomeVmiddleHalf, B0240-chromosomeVmiddleHalf, ZK652-chromosomeIIImiddleHalf, B0228-chromosomeIImiddleHalf, B0024-chromosomeVmiddleHalf, C05D10-chromosomeIIImiddleHalf, C05C12-chromosomeIVmiddleHalf, C25A1-chromosomeImiddleHalf, ZK121-chromosomeIIImiddleHalf, ZK287-chromosomeVmiddleHalf, T22B11-chromosomeIVmiddleHalf, C08G9-chromosomeIVmiddleHalf, C52E12-chromosomeIImiddleHalf,…			0 (Y40B10B-shorterThanMedian, Y64F11A-shorterThanMedian, Y40A1A-shorterThanMedian, Y47H9B-shorterThanMedian, Y46H3A-shorterThanMedian, Y39G10AL-shorterThanMedian, Y47G7C-shorterThanMedian, Y75B12A-shorterThanMedian, Y39F10A-shorterThanMedian, Y54C5B-shorterThanMedian, Y67D11A-shorterThanMedian, Y39D8A-shorterThanMedian, Y66C5A-shorterThanMedian, Y74C10AR-shorterThanMedian, Y45G12A-shorterThanMedi…	0 (Y40B10B-shorterThanMedian, Y64F11A-shorterThanMedian, Y40A1A-shorterThanMedian, Y47H9B-shorterThanMedian, Y46H3A-shorterThanMedian, Y39G10AL-shorterThanMedian, Y47G7C-shorterThanMedian, Y75B12A-shorterThanMedian, Y39F10A-shorterThanMedian, Y54C5B-shorterThanMedian, Y67D11A-shorterThanMedian, Y39D8A-shorterThanMedian, Y66C5A-shorterThanMedian, Y74C10AR-shorterThanMedian, Y45G12A-shorterThanMedi…	0.0 (Y40B10B-shorterThanMedian, Y64F11A-shorterThanMedian, Y40A1A-shorterThanMedian, Y47H9B-shorterThanMedian, Y46H3A-shorterThanMedian, Y39G10AL-shorterThanMedian, Y47G7C-shorterThanMedian, Y75B12A-shorterThanMedian, Y39F10A-shorterThanMedian, Y54C5B-shorterThanMedian, Y67D11A-shorterThanMedian, Y39D8A-shorterThanMedian, Y66C5A-shorterThanMedian, Y74C10AR-shorterThanMedian, Y45G12A-shorterThanMe…			0 (F35F11-shorterThanMedian, ZK816-shorterThanMedian, T06D8-shorterThanMedian, K01G5-shorterThanMedian, C12C8-shorterThanMedian, F07F6-shorterThanMedian, W07G9-shorterThanMedian, T01C2-shorterThanMedian, T10E10-shorterThanMedian, E03H12-shorterThanMedian, F53B6-shorterThanMedian, T23G5-shorterThanMedian, R07C12-shorterThanMedian, F46A8-shorterThanMedian, F49E7-shorterThanMedian, T12B3-shorterThan…	0 (F35F11-shorterThanMedian, ZK816-shorterThanMedian, T06D8-shorterThanMedian, K01G5-shorterThanMedian, C12C8-shorterThanMedian, F07F6-shorterThanMedian, W07G9-shorterThanMedian, T01C2-shorterThanMedian, T10E10-shorterThanMedian, E03H12-shorterThanMedian, F53B6-shorterThanMedian, T23G5-shorterThanMedian, R07C12-shorterThanMedian, F46A8-shorterThanMedian, F49E7-shorterThanMedian, T12B3-shorterThan…	0.0 (F35F11-shorterThanMedian, ZK816-shorterThanMedian, T06D8-shorterThanMedian, K01G5-shorterThanMedian, C12C8-shorterThanMedian, F07F6-shorterThanMedian, W07G9-shorterThanMedian, T01C2-shorterThanMedian, T10E10-shorterThanMedian, E03H12-shorterThanMedian, F53B6-shorterThanMedian, T23G5-shorterThanMedian, R07C12-shorterThanMedian, F46A8-shorterThanMedian, F49E7-shorterThanMedian, T12B3-shorterTh…			0 (Y71F9B-longerThanMedian, Y67D2-longerThanMedian, Y45G5AM-longerThanMedian, Y41C4A-longerThanMedian, Y48B6A-longerThanMedian, Y17G7B-longerThanMedian, Y97E10B-longerThanMedian, Y45F10A-longerThanMedian, Y73E7A-longerThanMedian, Y54E10BL-longerThanMedian, Y34D9A-longerThanMedian, Y50D7A-longerThanMedian, Y82E9BR-longerThanMedian, Y54E10A-longerThanMedian, Y55F3AM-longerThanMedian, Y61A9LA-longer…	0 (Y71F9B-longerThanMedian, Y67D2-longerThanMedian, Y45G5AM-longerThanMedian, Y41C4A-longerThanMedian, Y48B6A-longerThanMedian, Y17G7B-longerThanMedian, Y97E10B-longerThanMedian, Y45F10A-longerThanMedian, Y73E7A-longerThanMedian, Y54E10BL-longerThanMedian, Y34D9A-longerThanMedian, Y50D7A-longerThanMedian, Y82E9BR-longerThanMedian, Y54E10A-longerThanMedian, Y55F3AM-longerThanMedian, Y61A9LA-longer…	0.0 (Y71F9B-longerThanMedian, Y67D2-longerThanMedian, Y45G5AM-longerThanMedian, Y41C4A-longerThanMedian, Y48B6A-longerThanMedian, Y17G7B-longerThanMedian, Y97E10B-longerThanMedian, Y45F10A-longerThanMedian, Y73E7A-longerThanMedian, Y54E10BL-longerThanMedian, Y34D9A-longerThanMedian, Y50D7A-longerThanMedian, Y82E9BR-longerThanMedian, Y54E10A-longerThanMedian, Y55F3AM-longerThanMedian, Y61A9LA-long…			0 (C10C5-longerThanMedian, F44G3-longerThanMedian, C08G5-longerThanMedian, C08G9-longerThanMedian, F33D11-longerThanMedian, F30A10-longerThanMedian, F29F11-longerThanMedian, C04F5-longerThanMedian, ZK829-longerThanMedian, ZK930-longerThanMedian, F26D12-longerThanMedian, F26D10-longerThanMedian, ZK652-longerThanMedian, F14D2-longerThanMedian, ZK1025-longerThanMedian, ZK1073-longerThanMedian, ZK616…	0 (C10C5-longerThanMedian, F44G3-longerThanMedian, C08G5-longerThanMedian, C08G9-longerThanMedian, F33D11-longerThanMedian, F30A10-longerThanMedian, F29F11-longerThanMedian, C04F5-longerThanMedian, ZK829-longerThanMedian, ZK930-longerThanMedian, F26D12-longerThanMedian, F26D10-longerThanMedian, ZK652-longerThanMedian, F14D2-longerThanMedian, ZK1025-longerThanMedian, ZK1073-longerThanMedian, ZK616…	0.0 (C10C5-longerThanMedian, F44G3-longerThanMedian, C08G5-longerThanMedian, C08G9-longerThanMedian, F33D11-longerThanMedian, F30A10-longerThanMedian, F29F11-longerThanMedian, C04F5-longerThanMedian, ZK829-longerThanMedian, ZK930-longerThanMedian, F26D12-longerThanMedian, F26D10-longerThanMedian, ZK652-longerThanMedian, F14D2-longerThanMedian, ZK1025-longerThanMedian, ZK1073-longerThanMedian, ZK6…			0 (Y116A8B, Y70C5D, Y46G5A, Y111B2A, Y106G6B, Y46D2A, Y70C5B, Y43C5B, Y57A10C, Y66C5A, Y32B12B, Y39A1A, Y102F5A, Y80E2A, Y54E5A, Y17D7C, Y76A2B, Y39H10A, Y48G8AL, Y39G8C, Y55F3C, Y113G7B, Y56A3A, Y32F6A, Y53G8AM, Y55F3AL, Y47H9A, Y79H2A, Y104H12A, Y38F1A, Y37E11AM, Y12A6A, Y46E12A, Y19D2B, Y24E3A, Y52E8A, Y37H2B, Y32B12C, Y102A5A, Y17G7B, Y52B11B, Y55D9A, Y71F9AR, Y70G10A, Y55B1AM, Y39G8B, Y17G7A…	0 (Y116A8B, Y70C5D, Y46G5A, Y111B2A, Y106G6B, Y46D2A, Y70C5B, Y43C5B, Y57A10C, Y66C5A, Y32B12B, Y39A1A, Y102F5A, Y80E2A, Y54E5A, Y17D7C, Y76A2B, Y39H10A, Y48G8AL, Y39G8C, Y55F3C, Y113G7B, Y56A3A, Y32F6A, Y53G8AM, Y55F3AL, Y47H9A, Y79H2A, Y104H12A, Y38F1A, Y37E11AM, Y12A6A, Y46E12A, Y19D2B, Y24E3A, Y52E8A, Y37H2B, Y32B12C, Y102A5A, Y17G7B, Y52B11B, Y55D9A, Y71F9AR, Y70G10A, Y55B1AM, Y39G8B, Y17G7A…	0.0 (Y116A8B, Y70C5D, Y46G5A, Y111B2A, Y106G6B, Y46D2A, Y70C5B, Y43C5B, Y57A10C, Y66C5A, Y32B12B, Y39A1A, Y102F5A, Y80E2A, Y54E5A, Y17D7C, Y76A2B, Y39H10A, Y48G8AL, Y39G8C, Y55F3C, Y113G7B, Y56A3A, Y32F6A, Y53G8AM, Y55F3AL, Y47H9A, Y79H2A, Y104H12A, Y38F1A, Y37E11AM, Y12A6A, Y46E12A, Y19D2B, Y24E3A, Y52E8A, Y37H2B, Y32B12C, Y102A5A, Y17G7B, Y52B11B, Y55D9A, Y71F9AR, Y70G10A, Y55B1AM, Y39G8B, Y17G…			0 (Y119C1B-endOverlap, Y37E11B-endOverlap, Y102A5D-endOverlap, Y55D9A-endOverlap, Y40B1A-endOverlap, Y25C1A-endOverlap, Y47D7A-endOverlap, Y25C1A-startOverlap, Y92C3B-endOverlap, Y16E11A-startOverlap, Y47C4A-endOverlap, Y76G2A-endOverlap, Y116A8B-startOverlap, Y55F3BR-endOverlap, Y7A9B-startOverlap, Y59E1A-startOverlap, Y26E6A-startOverlap, Y71H2B-endOverlap, Y73B6A-startOverlap, Y46H3D-endOverla…	0 (Y119C1B-endOverlap, Y37E11B-endOverlap, Y102A5D-endOverlap, Y55D9A-endOverlap, Y40B1A-endOverlap, Y25C1A-endOverlap, Y47D7A-endOverlap, Y25C1A-startOverlap, Y92C3B-endOverlap, Y16E11A-startOverlap, Y47C4A-endOverlap, Y76G2A-endOverlap, Y116A8B-startOverlap, Y55F3BR-endOverlap, Y7A9B-startOverlap, Y59E1A-startOverlap, Y26E6A-startOverlap, Y71H2B-endOverlap, Y73B6A-startOverlap, Y46H3D-endOverla…	0.0 (Y119C1B-endOverlap, Y37E11B-endOverlap, Y102A5D-endOverlap, Y55D9A-endOverlap, Y40B1A-endOverlap, Y25C1A-endOverlap, Y47D7A-endOverlap, Y25C1A-startOverlap, Y92C3B-endOverlap, Y16E11A-startOverlap, Y47C4A-endOverlap, Y76G2A-endOverlap, Y116A8B-startOverlap, Y55F3BR-endOverlap, Y7A9B-startOverlap, Y59E1A-startOverlap, Y26E6A-startOverlap, Y71H2B-endOverlap, Y73B6A-startOverlap, Y46H3D-endOver…			0 (chromosomeII-firstQuarter, chromosomeIII-firstQuarter, chromosomeX-lastQuarter)	0 (chromosomeII-firstQuarter, chromosomeIII-firstQuarter, chromosomeX-lastQuarter)	0.0 (chromosomeII-firstQuarter, chromosomeIII-firstQuarter, chromosomeX-lastQuarter)			1 (chromosomeI-middleHalf)	200 (chromosomeX-middleHalf)	0.0 (chromosomeX-middleHalf)			0 (H03A11, H09F14, H25K10, H12D21, H32K16, H06A10, H03G16, H19N07, H15M21, H36L18, H39E23, H15N14, H21P03, H13N06, H05L14, H08M01, H12I19, H02I12, H40L08, H05G16, H01G02, H06O01, H37N21, H10D18, H19M22, H24K24, H04M03, H30A04, H20J04, H05O09, H05C05, H16O14, H36N01, H02F09, H11L12, H32C10, H27M09, H17B01, H14N18, H14A12, H07I21, H06I04, H14E04, H01M10, H27O22, H03G13, H12I13, H23L24, H43I07, H10E…	0 (H03A11, H09F14, H25K10, H12D21, H32K16, H06A10, H03G16, H19N07, H15M21, H36L18, H39E23, H15N14, H21P03, H13N06, H05L14, H08M01, H12I19, H02I12, H40L08, H05G16, H01G02, H06O01, H37N21, H10D18, H19M22, H24K24, H04M03, H30A04, H20J04, H05O09, H05C05, H16O14, H36N01, H02F09, H11L12, H32C10, H27M09, H17B01, H14N18, H14A12, H07I21, H06I04, H14E04, H01M10, H27O22, H03G13, H12I13, H23L24, H43I07, H10E…	0.0 (H03A11, H09F14, H25K10, H12D21, H32K16, H06A10, H03G16, H19N07, H15M21, H36L18, H39E23, H15N14, H21P03, H13N06, H05L14, H08M01, H12I19, H02I12, H40L08, H05G16, H01G02, H06O01, H37N21, H10D18, H19M22, H24K24, H04M03, H30A04, H20J04, H05O09, H05C05, H16O14, H36N01, H02F09, H11L12, H32C10, H27M09, H17B01, H14N18, H14A12, H07I21, H06I04, H14E04, H01M10, H27O22, H03G13, H12I13, H23L24, H43I07, H1…			0 (VF13D12L, VF39H2L, VT22E6R, VZC374L, VM02G9R, VC27A7L, VZK822L, VD1046R, VF54F7L, EGAP3, VK10D6R, VF36H2L, VY10G11R, cTel55X, EGAP1, cTel3X, cTel52S, EGAP1340, EGAP9, EGAP7, cTel33B, VC50H2R, VC5, EGAP2, VM106R, EGAP798, EGAP4, cTel54X, cTel4X, cTel7X, EGAP8, VH15N14R, VT23B5, VK04G11, VT21B10L, VF11C1L, cTel29B, VB0393L, cTel17, cTel5, cTel79B, VW02B12L, VF23B12L)	0 (VF13D12L, VF39H2L, VT22E6R, VZC374L, VM02G9R, VC27A7L, VZK822L, VD1046R, VF54F7L, EGAP3, VK10D6R, VF36H2L, VY10G11R, cTel55X, EGAP1, cTel3X, cTel52S, EGAP1340, EGAP9, EGAP7, cTel33B, VC50H2R, VC5, EGAP2, VM106R, EGAP798, EGAP4, cTel54X, cTel4X, cTel7X, EGAP8, VH15N14R, VT23B5, VK04G11, VT21B10L, VF11C1L, cTel29B, VB0393L, cTel17, cTel5, cTel79B, VW02B12L, VF23B12L)
R2/R4/NeSL:				0 chromosomeX	0 chromosomeX	0.0 chromosomeX			0 (Y43H11AL-withoutOverlaps, Y34D9B-withoutOverlaps, Y48A5A-withoutOverlaps, Y76G2A-withoutOverlaps, Y1B5A-withoutOverlaps, Y46H3A-withoutOverlaps, Y71H10A-withoutOverlaps, Y48G1C-withoutOverlaps, Y38B5A-withoutOverlaps, Y71G10AR-withoutOverlaps, Y74C10AR-withoutOverlaps, Y17D7B-withoutOverlaps, Y105C5B-withoutOverlaps, Y106G6D-withoutOverlaps, Y54G11B-withoutOverlaps, Y50E8A-withoutOverlaps, Y46…	0 (Y43H11AL-withoutOverlaps, Y34D9B-withoutOverlaps, Y48A5A-withoutOverlaps, Y76G2A-withoutOverlaps, Y1B5A-withoutOverlaps, Y46H3A-withoutOverlaps, Y71H10A-withoutOverlaps, Y48G1C-withoutOverlaps, Y38B5A-withoutOverlaps, Y71G10AR-withoutOverlaps, Y74C10AR-withoutOverlaps, Y17D7B-withoutOverlaps, Y105C5B-withoutOverlaps, Y106G6D-withoutOverlaps, Y54G11B-withoutOverlaps, Y50E8A-withoutOverlaps, Y46…	0.0 (Y43H11AL-withoutOverlaps, Y34D9B-withoutOverlaps, Y48A5A-withoutOverlaps, Y76G2A-withoutOverlaps, Y1B5A-withoutOverlaps, Y46H3A-withoutOverlaps, Y71H10A-withoutOverlaps, Y48G1C-withoutOverlaps, Y38B5A-withoutOverlaps, Y71G10AR-withoutOverlaps, Y74C10AR-withoutOverlaps, Y17D7B-withoutOverlaps, Y105C5B-withoutOverlaps, Y106G6D-withoutOverlaps, Y54G11B-withoutOverlaps, Y50E8A-withoutOverlaps, Y…			0 (K07F5, K11E4, F32D8, F47G9, F09E8, F30A10, F26E4, K02A11, F57B1, T28F4, T07D10, ZK858, C28H8, C46E1, C27D9, W06H3, T11A5, R02F11, C54G7, W03D2, K01F9, B0284, F59D12, F38A5, T06D8, R102, M01B2, ZK938, F21D5, F13D2, F02D10, C34E7, F20C5, F16H9, F01G4, F43E12, F39D8, C36H8, T21E8, F13E6, F07C6, F07C3, R12A1, K03B8, F29D11, T04F3, C32H11, C11G10, C54D10, C06A1, F08H9, ZC376, T09E8, C17D12, F26A3, …	0 (K07F5, K11E4, F32D8, F47G9, F09E8, F30A10, F26E4, K02A11, F57B1, T28F4, T07D10, ZK858, C28H8, C46E1, C27D9, W06H3, T11A5, R02F11, C54G7, W03D2, K01F9, B0284, F59D12, F38A5, T06D8, R102, M01B2, ZK938, F21D5, F13D2, F02D10, C34E7, F20C5, F16H9, F01G4, F43E12, F39D8, C36H8, T21E8, F13E6, F07C6, F07C3, R12A1, K03B8, F29D11, T04F3, C32H11, C11G10, C54D10, C06A1, F08H9, ZC376, T09E8, C17D12, F26A3, …	0.0 (K07F5, K11E4, F32D8, F47G9, F09E8, F30A10, F26E4, K02A11, F57B1, T28F4, T07D10, ZK858, C28H8, C46E1, C27D9, W06H3, T11A5, R02F11, C54G7, W03D2, K01F9, B0284, F59D12, F38A5, T06D8, R102, M01B2, ZK938, F21D5, F13D2, F02D10, C34E7, F20C5, F16H9, F01G4, F43E12, F39D8, C36H8, T21E8, F13E6, F07C6, F07C3, R12A1, K03B8, F29D11, T04F3, C32H11, C11G10, C54D10, C06A1, F08H9, ZC376, T09E8, C17D12, F26A3…			0 (Y65B4BR-chromosomeIfirstQuarter, Y40B10B-chromosomeVfirstQuarter, Y62E10A-chromosomeIVlastQuarter, Y59E1B-chromosomeXfirstQuarter, Y39G8B-chromosomeIIlastQuarter, Y39H10A-chromosomeVfirstQuarter, Y59A8B-chromosomeVlastQuarter, Y58G8A-chromosomeVfirstQuarter, Y55F3BM-chromosomeIVfirstQuarter, Y55H10B-chromosomeIVfirstQuarter, Y55B1BL-chromosomeIIIfirstQuarter, Y54G11A-chromosomeIIlastQuarter, Y…	0 (Y65B4BR-chromosomeIfirstQuarter, Y40B10B-chromosomeVfirstQuarter, Y62E10A-chromosomeIVlastQuarter, Y59E1B-chromosomeXfirstQuarter, Y39G8B-chromosomeIIlastQuarter, Y39H10A-chromosomeVfirstQuarter, Y59A8B-chromosomeVlastQuarter, Y58G8A-chromosomeVfirstQuarter, Y55F3BM-chromosomeIVfirstQuarter, Y55H10B-chromosomeIVfirstQuarter, Y55B1BL-chromosomeIIIfirstQuarter, Y54G11A-chromosomeIIlastQuarter, Y…	0.0 (Y65B4BR-chromosomeIfirstQuarter, Y40B10B-chromosomeVfirstQuarter, Y62E10A-chromosomeIVlastQuarter, Y59E1B-chromosomeXfirstQuarter, Y39G8B-chromosomeIIlastQuarter, Y39H10A-chromosomeVfirstQuarter, Y59A8B-chromosomeVlastQuarter, Y58G8A-chromosomeVfirstQuarter, Y55F3BM-chromosomeIVfirstQuarter, Y55H10B-chromosomeIVfirstQuarter, Y55B1BL-chromosomeIIIfirstQuarter, Y54G11A-chromosomeIIlastQuarter,…			0 (K10E9-chromosomeIfirstQuarter, K09H9-chromosomeIfirstQuarter, K09E3-chromosomeXlastQuarter, C33G3-chromosomeXlastQuarter, K03H6-chromosomeIVfirstQuarter, K03D3-chromosomeIVlastQuarter, K04G11-chromosomeXlastQuarter, C18H7-chromosomeIVfirstQuarter, C23H3-chromosomeIIfirstQuarter, C24A1-chromosomeIIIfirstQuarter, C18D4-chromosomeVlastQuarter, F58E2-chromosomeIVfirstQuarter, K11D2-chromosomeIlast…	0 (K10E9-chromosomeIfirstQuarter, K09H9-chromosomeIfirstQuarter, K09E3-chromosomeXlastQuarter, C33G3-chromosomeXlastQuarter, K03H6-chromosomeIVfirstQuarter, K03D3-chromosomeIVlastQuarter, K04G11-chromosomeXlastQuarter, C18H7-chromosomeIVfirstQuarter, C23H3-chromosomeIIfirstQuarter, C24A1-chromosomeIIIfirstQuarter, C18D4-chromosomeVlastQuarter, F58E2-chromosomeIVfirstQuarter, K11D2-chromosomeIlast…	0.0 (K10E9-chromosomeIfirstQuarter, K09H9-chromosomeIfirstQuarter, K09E3-chromosomeXlastQuarter, C33G3-chromosomeXlastQuarter, K03H6-chromosomeIVfirstQuarter, K03D3-chromosomeIVlastQuarter, K04G11-chromosomeXlastQuarter, C18H7-chromosomeIVfirstQuarter, C23H3-chromosomeIIfirstQuarter, C24A1-chromosomeIIIfirstQuarter, C18D4-chromosomeVlastQuarter, F58E2-chromosomeIVfirstQuarter, K11D2-chromosomeIla…			0 (Y102F5A-chromosomeXmiddleHalf, Y106G6B-chromosomeImiddleHalf, Y106G6C-chromosomeImiddleHalf, Y106G6E-chromosomeImiddleHalf, Y106G6H-chromosomeImiddleHalf, Y119C1A-chromosomeImiddleHalf, Y17G9B-chromosomeIVmiddleHalf, Y19D2B-chromosomeIImiddleHalf, Y22F5B-chromosomeVmiddleHalf, Y23B4A-chromosomeXmiddleHalf, Y76G2A-chromosomeImiddleHalf, Y34B4A-chromosomeXmiddleHalf, Y74E4A-chromosomeIImiddleHal…	0 (Y102F5A-chromosomeXmiddleHalf, Y106G6B-chromosomeImiddleHalf, Y106G6C-chromosomeImiddleHalf, Y106G6E-chromosomeImiddleHalf, Y106G6H-chromosomeImiddleHalf, Y119C1A-chromosomeImiddleHalf, Y17G9B-chromosomeIVmiddleHalf, Y19D2B-chromosomeIImiddleHalf, Y22F5B-chromosomeVmiddleHalf, Y23B4A-chromosomeXmiddleHalf, Y76G2A-chromosomeImiddleHalf, Y34B4A-chromosomeXmiddleHalf, Y74E4A-chromosomeIImiddleHal…	0.0 (Y102F5A-chromosomeXmiddleHalf, Y106G6B-chromosomeImiddleHalf, Y106G6C-chromosomeImiddleHalf, Y106G6E-chromosomeImiddleHalf, Y106G6H-chromosomeImiddleHalf, Y119C1A-chromosomeImiddleHalf, Y17G9B-chromosomeIVmiddleHalf, Y19D2B-chromosomeIImiddleHalf, Y22F5B-chromosomeVmiddleHalf, Y23B4A-chromosomeXmiddleHalf, Y76G2A-chromosomeImiddleHalf, Y34B4A-chromosomeXmiddleHalf, Y74E4A-chromosomeIImiddleH…			0 (R13F6-chromosomeIIImiddleHalf, R01H10-chromosomeIIImiddleHalf, C04F1-chromosomeImiddleHalf, C05C10-chromosomeIImiddleHalf, R01H5-chromosomeXmiddleHalf, C02B8-chromosomeXmiddleHalf, C54F6-chromosomeVmiddleHalf, F56C4-chromosomeIVmiddleHalf, F55D1-chromosomeXmiddleHalf, T10B11-chromosomeImiddleHalf, M88-chromosomeIIImiddleHalf, C41C4-chromosomeIImiddleHalf, M02B1-chromosomeIVmiddleHalf, ZC317-ch…
lf, T19C4-chromosomeVmiddleHalf, F26H9-chromosomeImiddleHalf, ZC374-chromosomeXmiddleHalf, C07G1-chromosomeIVmiddleHalf, C46G7-chromosomeIVmiddleHalf, F07G11-chromosomeVmiddleHalf, T19B10-chromosomeVmiddleHalf, K08B12-chromosomeVmiddleHalf, B0240-chromosomeVmiddleHalf, ZK652-chromosomeIIImiddleHalf, B0228-chromosomeIImiddleHalf, B0024-chromosomeVmiddleHalf, C05D10-chromosomeIIImiddleHalf, C05C12-…	0 (R13F6-chromosomeIIImiddleHalf, R01H10-chromosomeIIImiddleHalf, C04F1-chromosomeImiddleHalf, C05C10-chromosomeIImiddleHalf, R01H5-chromosomeXmiddleHalf, C02B8-chromosomeXmiddleHalf, C54F6-chromosomeVmiddleHalf, F56C4-chromosomeIVmiddleHalf, F55D1-chromosomeXmiddleHalf, T10B11-chromosomeImiddleHalf, M88-chromosomeIIImiddleHalf, C41C4-chromosomeIImiddleHalf, M02B1-chromosomeIVmiddleHalf, ZC317-ch…
lf, T19C4-chromosomeVmiddleHalf, F26H9-chromosomeImiddleHalf, ZC374-chromosomeXmiddleHalf, C07G1-chromosomeIVmiddleHalf, C46G7-chromosomeIVmiddleHalf, F07G11-chromosomeVmiddleHalf, T19B10-chromosomeVmiddleHalf, K08B12-chromosomeVmiddleHalf, B0240-chromosomeVmiddleHalf, ZK652-chromosomeIIImiddleHalf, B0228-chromosomeIImiddleHalf, B0024-chromosomeVmiddleHalf, C05D10-chromosomeIIImiddleHalf, C05C12-…	0.0 (R13F6-chromosomeIIImiddleHalf, R01H10-chromosomeIIImiddleHalf, C04F1-chromosomeImiddleHalf, C05C10-chromosomeIImiddleHalf, R01H5-chromosomeXmiddleHalf, C02B8-chromosomeXmiddleHalf, C54F6-chromosomeVmiddleHalf, F56C4-chromosomeIVmiddleHalf, F55D1-chromosomeXmiddleHalf, T10B11-chromosomeImiddleHalf, M88-chromosomeIIImiddleHalf, C41C4-chromosomeIImiddleHalf, M02B1-chromosomeIVmiddleHalf, ZC317-…
Half, T19C4-chromosomeVmiddleHalf, F26H9-chromosomeImiddleHalf, ZC374-chromosomeXmiddleHalf, C07G1-chromosomeIVmiddleHalf, C46G7-chromosomeIVmiddleHalf, F07G11-chromosomeVmiddleHalf, T19B10-chromosomeVmiddleHalf, K08B12-chromosomeVmiddleHalf, B0240-chromosomeVmiddleHalf, ZK652-chromosomeIIImiddleHalf, B0228-chromosomeIImiddleHalf, B0024-chromosomeVmiddleHalf, C05D10-chromosomeIIImiddleHalf, C05C1…			0 (Y40B10B-shorterThanMedian, Y64F11A-shorterThanMedian, Y40A1A-shorterThanMedian, Y47H9B-shorterThanMedian, Y46H3A-shorterThanMedian, Y39G10AL-shorterThanMedian, Y47G7C-shorterThanMedian, Y75B12A-shorterThanMedian, Y39F10A-shorterThanMedian, Y54C5B-shorterThanMedian, Y67D11A-shorterThanMedian, Y39D8A-shorterThanMedian, Y66C5A-shorterThanMedian, Y74C10AR-shorterThanMedian, Y45G12A-shorterThanMedi…	0 (Y40B10B-shorterThanMedian, Y64F11A-shorterThanMedian, Y40A1A-shorterThanMedian, Y47H9B-shorterThanMedian, Y46H3A-shorterThanMedian, Y39G10AL-shorterThanMedian, Y47G7C-shorterThanMedian, Y75B12A-shorterThanMedian, Y39F10A-shorterThanMedian, Y54C5B-shorterThanMedian, Y67D11A-shorterThanMedian, Y39D8A-shorterThanMedian, Y66C5A-shorterThanMedian, Y74C10AR-shorterThanMedian, Y45G12A-shorterThanMedi…	0.0 (Y40B10B-shorterThanMedian, Y64F11A-shorterThanMedian, Y40A1A-shorterThanMedian, Y47H9B-shorterThanMedian, Y46H3A-shorterThanMedian, Y39G10AL-shorterThanMedian, Y47G7C-shorterThanMedian, Y75B12A-shorterThanMedian, Y39F10A-shorterThanMedian, Y54C5B-shorterThanMedian, Y67D11A-shorterThanMedian, Y39D8A-shorterThanMedian, Y66C5A-shorterThanMedian, Y74C10AR-shorterThanMedian, Y45G12A-shorterThanMe…			0 (F35F11-shorterThanMedian, ZK816-shorterThanMedian, T06D8-shorterThanMedian, K01G5-shorterThanMedian, C12C8-shorterThanMedian, F07F6-shorterThanMedian, W07G9-shorterThanMedian, T01C2-shorterThanMedian, T10E10-shorterThanMedian, E03H12-shorterThanMedian, F53B6-shorterThanMedian, T23G5-shorterThanMedian, R07C12-shorterThanMedian, F46A8-shorterThanMedian, F49E7-shorterThanMedian, T12B3-shorterThan…	0 (F35F11-shorterThanMedian, ZK816-shorterThanMedian, T06D8-shorterThanMedian, K01G5-shorterThanMedian, C12C8-shorterThanMedian, F07F6-shorterThanMedian, W07G9-shorterThanMedian, T01C2-shorterThanMedian, T10E10-shorterThanMedian, E03H12-shorterThanMedian, F53B6-shorterThanMedian, T23G5-shorterThanMedian, R07C12-shorterThanMedian, F46A8-shorterThanMedian, F49E7-shorterThanMedian, T12B3-shorterThan…	0.0 (F35F11-shorterThanMedian, ZK816-shorterThanMedian, T06D8-shorterThanMedian, K01G5-shorterThanMedian, C12C8-shorterThanMedian, F07F6-shorterThanMedian, W07G9-shorterThanMedian, T01C2-shorterThanMedian, T10E10-shorterThanMedian, E03H12-shorterThanMedian, F53B6-shorterThanMedian, T23G5-shorterThanMedian, R07C12-shorterThanMedian, F46A8-shorterThanMedian, F49E7-shorterThanMedian, T12B3-shorterTh…			0 (Y71F9B-longerThanMedian, Y75D11A-longerThanMedian, Y67D2-longerThanMedian, Y45G5AM-longerThanMedian, Y41C4A-longerThanMedian, Y48B6A-longerThanMedian, Y17G7B-longerThanMedian, Y97E10B-longerThanMedian, Y45F10A-longerThanMedian, Y73E7A-longerThanMedian, Y54E10BL-longerThanMedian, Y34D9A-longerThanMedian, Y50D7A-longerThanMedian, Y82E9BR-longerThanMedian, Y54E10A-longerThanMedian, Y55F3AM-longer…	0 (Y71F9B-longerThanMedian, Y75D11A-longerThanMedian, Y67D2-longerThanMedian, Y45G5AM-longerThanMedian, Y41C4A-longerThanMedian, Y48B6A-longerThanMedian, Y17G7B-longerThanMedian, Y97E10B-longerThanMedian, Y45F10A-longerThanMedian, Y73E7A-longerThanMedian, Y54E10BL-longerThanMedian, Y34D9A-longerThanMedian, Y50D7A-longerThanMedian, Y82E9BR-longerThanMedian, Y54E10A-longerThanMedian, Y55F3AM-longer…	0.0 (Y71F9B-longerThanMedian, Y75D11A-longerThanMedian, Y67D2-longerThanMedian, Y45G5AM-longerThanMedian, Y41C4A-longerThanMedian, Y48B6A-longerThanMedian, Y17G7B-longerThanMedian, Y97E10B-longerThanMedian, Y45F10A-longerThanMedian, Y73E7A-longerThanMedian, Y54E10BL-longerThanMedian, Y34D9A-longerThanMedian, Y50D7A-longerThanMedian, Y82E9BR-longerThanMedian, Y54E10A-longerThanMedian, Y55F3AM-long…			0 (C10C5-longerThanMedian, F44G3-longerThanMedian, C08G5-longerThanMedian, C08G9-longerThanMedian, F33D11-longerThanMedian, F30A10-longerThanMedian, F29F11-longerThanMedian, C04F5-longerThanMedian, ZK829-longerThanMedian, ZK930-longerThanMedian, F26D12-longerThanMedian, F26D10-longerThanMedian, ZK652-longerThanMedian, ZK1025-longerThanMedian, ZK1073-longerThanMedian, ZK616-longerThanMedian, F10D2…	0 (C10C5-longerThanMedian, F44G3-longerThanMedian, C08G5-longerThanMedian, C08G9-longerThanMedian, F33D11-longerThanMedian, F30A10-longerThanMedian, F29F11-longerThanMedian, C04F5-longerThanMedian, ZK829-longerThanMedian, ZK930-longerThanMedian, F26D12-longerThanMedian, F26D10-longerThanMedian, ZK652-longerThanMedian, ZK1025-longerThanMedian, ZK1073-longerThanMedian, ZK616-longerThanMedian, F10D2…	0.0 (C10C5-longerThanMedian, F44G3-longerThanMedian, C08G5-longerThanMedian, C08G9-longerThanMedian, F33D11-longerThanMedian, F30A10-longerThanMedian, F29F11-longerThanMedian, C04F5-longerThanMedian, ZK829-longerThanMedian, ZK930-longerThanMedian, F26D12-longerThanMedian, F26D10-longerThanMedian, ZK652-longerThanMedian, ZK1025-longerThanMedian, ZK1073-longerThanMedian, ZK616-longerThanMedian, F10…			0 (Y116A8B, Y43F4B, Y70C5D, Y105E8A, Y46G5A, Y106G6B, Y46D2A, Y70C5B, Y48G1A, Y43C5B, Y57A10C, Y66C5A, Y32B12B, Y39A1A, Y102F5A, Y80E2A, Y54E5A, Y17D7C, Y76A2B, Y39H10A, Y48G8AL, Y39G8C, Y55F3C, Y113G7B, Y56A3A, Y32F6A, Y53G8AM, Y55F3AL, Y79H2A, Y104H12A, Y38F1A, Y37E11AM, Y12A6A, Y46E12A, Y19D2B, Y24E3A, Y52E8A, Y37H2B, Y32B12C, Y102A5A, Y17G7B, Y52B11B, Y55D9A, Y71F9AR, Y70G10A, Y55B1AM, Y39G8B…	0 (Y116A8B, Y43F4B, Y70C5D, Y105E8A, Y46G5A, Y106G6B, Y46D2A, Y70C5B, Y48G1A, Y43C5B, Y57A10C, Y66C5A, Y32B12B, Y39A1A, Y102F5A, Y80E2A, Y54E5A, Y17D7C, Y76A2B, Y39H10A, Y48G8AL, Y39G8C, Y55F3C, Y113G7B, Y56A3A, Y32F6A, Y53G8AM, Y55F3AL, Y79H2A, Y104H12A, Y38F1A, Y37E11AM, Y12A6A, Y46E12A, Y19D2B, Y24E3A, Y52E8A, Y37H2B, Y32B12C, Y102A5A, Y17G7B, Y52B11B, Y55D9A, Y71F9AR, Y70G10A, Y55B1AM, Y39G8B…	0.0 (Y116A8B, Y43F4B, Y70C5D, Y105E8A, Y46G5A, Y106G6B, Y46D2A, Y70C5B, Y48G1A, Y43C5B, Y57A10C, Y66C5A, Y32B12B, Y39A1A, Y102F5A, Y80E2A, Y54E5A, Y17D7C, Y76A2B, Y39H10A, Y48G8AL, Y39G8C, Y55F3C, Y113G7B, Y56A3A, Y32F6A, Y53G8AM, Y55F3AL, Y79H2A, Y104H12A, Y38F1A, Y37E11AM, Y12A6A, Y46E12A, Y19D2B, Y24E3A, Y52E8A, Y37H2B, Y32B12C, Y102A5A, Y17G7B, Y52B11B, Y55D9A, Y71F9AR, Y70G10A, Y55B1AM, Y39G…			0 (Y119C1B-endOverlap, Y37E11B-endOverlap, Y102A5D-endOverlap, Y55D9A-endOverlap, Y40B1A-endOverlap, Y25C1A-endOverlap, Y47D7A-endOverlap, Y25C1A-startOverlap, Y92C3B-endOverlap, Y16E11A-startOverlap, Y47C4A-endOverlap, Y76G2A-endOverlap, Y116A8B-startOverlap, Y55F3BR-endOverlap, Y17G9B-endOverlap, Y7A9B-startOverlap, Y59E1A-startOverlap, Y26E6A-startOverlap, Y71H2B-endOverlap, Y73B6A-startOverla…	0 (Y119C1B-endOverlap, Y37E11B-endOverlap, Y102A5D-endOverlap, Y55D9A-endOverlap, Y40B1A-endOverlap, Y25C1A-endOverlap, Y47D7A-endOverlap, Y25C1A-startOverlap, Y92C3B-endOverlap, Y16E11A-startOverlap, Y47C4A-endOverlap, Y76G2A-endOverlap, Y116A8B-startOverlap, Y55F3BR-endOverlap, Y17G9B-endOverlap, Y7A9B-startOverlap, Y59E1A-startOverlap, Y26E6A-startOverlap, Y71H2B-endOverlap, Y73B6A-startOverla…	0.0 (Y119C1B-endOverlap, Y37E11B-endOverlap, Y102A5D-endOverlap, Y55D9A-endOverlap, Y40B1A-endOverlap, Y25C1A-endOverlap, Y47D7A-endOverlap, Y25C1A-startOverlap, Y92C3B-endOverlap, Y16E11A-startOverlap, Y47C4A-endOverlap, Y76G2A-endOverlap, Y116A8B-startOverlap, Y55F3BR-endOverlap, Y17G9B-endOverlap, Y7A9B-startOverlap, Y59E1A-startOverlap, Y26E6A-startOverlap, Y71H2B-endOverlap, Y73B6A-startOver…			0 (chromosomeI-firstQuarter, chromosomeIII-firstQuarter, chromosomeV-firstQuarter, chromosomeX-firstQuarter, chromosomeX-lastQuarter)	0 (chromosomeI-firstQuarter, chromosomeIII-firstQuarter, chromosomeV-firstQuarter, chromosomeX-firstQuarter, chromosomeX-lastQuarter)	0.0 (chromosomeI-firstQuarter, chromosomeIII-firstQuarter, chromosomeIV-firstQuarter, chromosomeV-firstQuarter, chromosomeX-firstQuarter, chromosomeX-lastQuarter)			0 (chromosomeII-middleHalf, chromosomeIV-middleHalf, chromosomeX-middleHalf)	0 (chromosomeII-middleHalf, chromosomeIV-middleHalf, chromosomeX-middleHalf)	0.0 (chromosomeI-middleHalf, chromosomeII-middleHalf, chromosomeIV-middleHalf, chromosomeV-middleHalf, chromosomeX-middleHalf)			0 (H03A11, H09F14, H12D21, H32K16, H25P06, H06A10, H03G16, H19N07, H15M21, H36L18, H39E23, H15N14, H21P03, H13N06, H05L14, H08M01, H12I19, H02I12, H40L08, H05G16, H01G02, H06O01, H37N21, H10D18, H19M22, H24K24, H04M03, H30A04, H20J04, H05O09, H05C05, H16O14, H36N01, H02F09, H11L12, H32C10, H27M09, H17B01, H14N18, H14A12, H07I21, H06I04, H14E04, H01M10, H27O22, H03G13, H12I13, H23L24, H43I07, H10E…	0 (H03A11, H09F14, H12D21, H32K16, H25P06, H06A10, H03G16, H19N07, H15M21, H36L18, H39E23, H15N14, H21P03, H13N06, H05L14, H08M01, H12I19, H02I12, H40L08, H05G16, H01G02, H06O01, H37N21, H10D18, H19M22, H24K24, H04M03, H30A04, H20J04, H05O09, H05C05, H16O14, H36N01, H02F09, H11L12, H32C10, H27M09, H17B01, H14N18, H14A12, H07I21, H06I04, H14E04, H01M10, H27O22, H03G13, H12I13, H23L24, H43I07, H10E…	0.0 (H03A11, H09F14, H12D21, H32K16, H25P06, H06A10, H03G16, H19N07, H15M21, H36L18, H39E23, H15N14, H21P03, H13N06, H05L14, H08M01, H12I19, H02I12, H40L08, H05G16, H01G02, H06O01, H37N21, H10D18, H19M22, H24K24, H04M03, H30A04, H20J04, H05O09, H05C05, H16O14, H36N01, H02F09, H11L12, H32C10, H27M09, H17B01, H14N18, H14A12, H07I21, H06I04, H14E04, H01M10, H27O22, H03G13, H12I13, H23L24, H43I07, H1…			0 (VF13D12L, VF39H2L, VT22E6R, VZC374L, VM02G9R, VC27A7L, VZK822L, VD1046R, VF54F7L, EGAP3, VK10D6R, VF36H2L, VY10G11R, cTel55X, EGAP1, cTel3X, cTel52S, EGAP1340, EGAP9, EGAP7, cTel33B, VC50H2R, VC5, EGAP2, VM106R, EGAP798, EGAP4, cTel54X, cTel4X, cTel7X, EGAP8, VH15N14R, VT23B5, VK04G11, VT21B10L, VF11C1L, cTel29B, VB0393L, cTel17, cTel5, cTel79B, VW02B12L, VF23B12L)	0 (VF13D12L, VF39H2L, VT22E6R, VZC374L, VM02G9R, VC27A7L, VZK822L, VD1046R, VF54F7L, EGAP3, VK10D6R, VF36H2L, VY10G11R, cTel55X, EGAP1, cTel3X, cTel52S, EGAP1340, EGAP9, EGAP7, cTel33B, VC50H2R, VC5, EGAP2, VM106R, EGAP798, EGAP4, cTel54X, cTel4X, cTel7X, EGAP8, VH15N14R, VT23B5, VK04G11, VT21B10L, VF11C1L, cTel29B, VB0393L, cTel17, cTel5, cTel79B, VW02B12L, VF23B12L)
RTE/Bov-B:				6 chromosomeIII	4691 chromosomeII	0.03 chromosomeII			0 (Y43H11AL-withoutOverlaps, Y34D9B-withoutOverlaps, Y48A5A-withoutOverlaps, Y76G2A-withoutOverlaps, Y1B5A-withoutOverlaps, Y46H3A-withoutOverlaps, Y71H10A-withoutOverlaps, Y48G1C-withoutOverlaps, Y38B5A-withoutOverlaps, Y71G10AR-withoutOverlaps, Y54E2A-withoutOverlaps, Y74C10AR-withoutOverlaps, Y17D7B-withoutOverlaps, Y105C5B-withoutOverlaps, Y106G6D-withoutOverlaps, Y54G11B-withoutOverlaps, Y50…	0 (Y43H11AL-withoutOverlaps, Y34D9B-withoutOverlaps, Y48A5A-withoutOverlaps, Y76G2A-withoutOverlaps, Y1B5A-withoutOverlaps, Y46H3A-withoutOverlaps, Y71H10A-withoutOverlaps, Y48G1C-withoutOverlaps, Y38B5A-withoutOverlaps, Y71G10AR-withoutOverlaps, Y54E2A-withoutOverlaps, Y74C10AR-withoutOverlaps, Y17D7B-withoutOverlaps, Y105C5B-withoutOverlaps, Y106G6D-withoutOverlaps, Y54G11B-withoutOverlaps, Y50…	0.0 (Y43H11AL-withoutOverlaps, Y34D9B-withoutOverlaps, Y48A5A-withoutOverlaps, Y76G2A-withoutOverlaps, Y1B5A-withoutOverlaps, Y46H3A-withoutOverlaps, Y71H10A-withoutOverlaps, Y48G1C-withoutOverlaps, Y38B5A-withoutOverlaps, Y71G10AR-withoutOverlaps, Y54E2A-withoutOverlaps, Y74C10AR-withoutOverlaps, Y17D7B-withoutOverlaps, Y105C5B-withoutOverlaps, Y106G6D-withoutOverlaps, Y54G11B-withoutOverlaps, Y…			0 (K07F5, K11E4, F32D8, F47G9, F09E8, F30A10, F26E4, K02A11, F57B1, T28F4, T07D10, ZK858, C28H8, C46E1, C27D9, W06H3, T11A5, R02F11, C54G7, W03D2, K01F9, B0284, F59D12, F38A5, T06D8, R102, M01B2, ZK938, F21D5, F13D2, F02D10, C34E7, F20C5, F16H9, F01G4, F43E12, C36H8, T21E8, F13E6, F07C6, F07C3, R12A1, K03B8, F29D11, T04F3, C32H11, C11G10, C54D10, C06A1, F08H9, ZC376, T09E8, C17D12, F26A3, ZK622, …	0 (K07F5, K11E4, F32D8, F47G9, F09E8, F30A10, F26E4, K02A11, F57B1, T28F4, T07D10, ZK858, C28H8, C46E1, C27D9, W06H3, T11A5, R02F11, C54G7, W03D2, K01F9, B0284, F59D12, F38A5, T06D8, R102, M01B2, ZK938, F21D5, F13D2, F02D10, C34E7, F20C5, F16H9, F01G4, F43E12, C36H8, T21E8, F13E6, F07C6, F07C3, R12A1, K03B8, F29D11, T04F3, C32H11, C11G10, C54D10, C06A1, F08H9, ZC376, T09E8, C17D12, F26A3, ZK622, …	0.0 (K07F5, K11E4, F32D8, F47G9, F09E8, F30A10, F26E4, K02A11, F57B1, T28F4, T07D10, ZK858, C28H8, C46E1, C27D9, W06H3, T11A5, R02F11, C54G7, W03D2, K01F9, B0284, F59D12, F38A5, T06D8, R102, M01B2, ZK938, F21D5, F13D2, F02D10, C34E7, F20C5, F16H9, F01G4, F43E12, C36H8, T21E8, F13E6, F07C6, F07C3, R12A1, K03B8, F29D11, T04F3, C32H11, C11G10, C54D10, C06A1, F08H9, ZC376, T09E8, C17D12, F26A3, ZK622…			0 (Y65B4BR-chromosomeIfirstQuarter, Y40B10B-chromosomeVfirstQuarter, Y62E10A-chromosomeIVlastQuarter, Y59E1B-chromosomeXfirstQuarter, Y39G8B-chromosomeIIlastQuarter, Y39H10A-chromosomeVfirstQuarter, Y59A8B-chromosomeVlastQuarter, Y55F3BM-chromosomeIVfirstQuarter, Y55H10B-chromosomeIVfirstQuarter, Y55B1BL-chromosomeIIIfirstQuarter, Y54G11A-chromosomeIIlastQuarter, Y54E5B-chromosomeIlastQuarter, Y3…	0 (Y65B4BR-chromosomeIfirstQuarter, Y40B10B-chromosomeVfirstQuarter, Y62E10A-chromosomeIVlastQuarter, Y59E1B-chromosomeXfirstQuarter, Y39G8B-chromosomeIIlastQuarter, Y39H10A-chromosomeVfirstQuarter, Y59A8B-chromosomeVlastQuarter, Y55F3BM-chromosomeIVfirstQuarter, Y55H10B-chromosomeIVfirstQuarter, Y55B1BL-chromosomeIIIfirstQuarter, Y54G11A-chromosomeIIlastQuarter, Y54E5B-chromosomeIlastQuarter, Y3…	0.0 (Y65B4BR-chromosomeIfirstQuarter, Y40B10B-chromosomeVfirstQuarter, Y62E10A-chromosomeIVlastQuarter, Y59E1B-chromosomeXfirstQuarter, Y39G8B-chromosomeIIlastQuarter, Y39H10A-chromosomeVfirstQuarter, Y59A8B-chromosomeVlastQuarter, Y55F3BM-chromosomeIVfirstQuarter, Y55H10B-chromosomeIVfirstQuarter, Y55B1BL-chromosomeIIIfirstQuarter, Y54G11A-chromosomeIIlastQuarter, Y54E5B-chromosomeIlastQuarter, …			0 (K10E9-chromosomeIfirstQuarter, K09H9-chromosomeIfirstQuarter, K09E3-chromosomeXlastQuarter, C33G3-chromosomeXlastQuarter, K03H6-chromosomeIVfirstQuarter, K03D3-chromosomeIVlastQuarter, K04G11-chromosomeXlastQuarter, C18H7-chromosomeIVfirstQuarter, C23H3-chromosomeIIfirstQuarter, C24A1-chromosomeIIIfirstQuarter, C18D4-chromosomeVlastQuarter, F58E2-chromosomeIVfirstQuarter, K11D2-chromosomeIlast…	0 (K10E9-chromosomeIfirstQuarter, K09H9-chromosomeIfirstQuarter, K09E3-chromosomeXlastQuarter, C33G3-chromosomeXlastQuarter, K03H6-chromosomeIVfirstQuarter, K03D3-chromosomeIVlastQuarter, K04G11-chromosomeXlastQuarter, C18H7-chromosomeIVfirstQuarter, C23H3-chromosomeIIfirstQuarter, C24A1-chromosomeIIIfirstQuarter, C18D4-chromosomeVlastQuarter, F58E2-chromosomeIVfirstQuarter, K11D2-chromosomeIlast…	0.0 (K10E9-chromosomeIfirstQuarter, K09H9-chromosomeIfirstQuarter, K09E3-chromosomeXlastQuarter, C33G3-chromosomeXlastQuarter, K03H6-chromosomeIVfirstQuarter, K03D3-chromosomeIVlastQuarter, K04G11-chromosomeXlastQuarter, C18H7-chromosomeIVfirstQuarter, C23H3-chromosomeIIfirstQuarter, C24A1-chromosomeIIIfirstQuarter, C18D4-chromosomeVlastQuarter, F58E2-chromosomeIVfirstQuarter, K11D2-chromosomeIla…			0 (Y102F5A-chromosomeXmiddleHalf, Y106G6B-chromosomeImiddleHalf, Y106G6C-chromosomeImiddleHalf, Y106G6E-chromosomeImiddleHalf, Y106G6H-chromosomeImiddleHalf, Y119C1A-chromosomeImiddleHalf, Y17G9B-chromosomeIVmiddleHalf, Y19D2B-chromosomeIImiddleHalf, Y22F5B-chromosomeVmiddleHalf, Y23B4A-chromosomeXmiddleHalf, Y76G2A-chromosomeImiddleHalf, Y32H12A-chromosomeIIImiddleHalf, Y34B4A-chromosomeXmiddleH…	0 (Y102F5A-chromosomeXmiddleHalf, Y106G6B-chromosomeImiddleHalf, Y106G6C-chromosomeImiddleHalf, Y106G6E-chromosomeImiddleHalf, Y106G6H-chromosomeImiddleHalf, Y119C1A-chromosomeImiddleHalf, Y17G9B-chromosomeIVmiddleHalf, Y19D2B-chromosomeIImiddleHalf, Y22F5B-chromosomeVmiddleHalf, Y23B4A-chromosomeXmiddleHalf, Y76G2A-chromosomeImiddleHalf, Y32H12A-chromosomeIIImiddleHalf, Y34B4A-chromosomeXmiddleH…	0.0 (Y102F5A-chromosomeXmiddleHalf, Y106G6B-chromosomeImiddleHalf, Y106G6C-chromosomeImiddleHalf, Y106G6E-chromosomeImiddleHalf, Y106G6H-chromosomeImiddleHalf, Y119C1A-chromosomeImiddleHalf, Y17G9B-chromosomeIVmiddleHalf, Y19D2B-chromosomeIImiddleHalf, Y22F5B-chromosomeVmiddleHalf, Y23B4A-chromosomeXmiddleHalf, Y76G2A-chromosomeImiddleHalf, Y32H12A-chromosomeIIImiddleHalf, Y34B4A-chromosomeXmiddl…			0 (R13F6-chromosomeIIImiddleHalf, R01H10-chromosomeIIImiddleHalf, C04F1-chromosomeImiddleHalf, C05C10-chromosomeIImiddleHalf, R01H5-chromosomeXmiddleHalf, C02B8-chromosomeXmiddleHalf, C54F6-chromosomeVmiddleHalf, F56C4-chromosomeIVmiddleHalf, F55D1-chromosomeXmiddleHalf, T10B11-chromosomeImiddleHalf, M88-chromosomeIIImiddleHalf, C41C4-chromosomeIImiddleHalf, M02B1-chromosomeIVmiddleHalf, T05C12-c…
VmiddleHalf, C34H3-chromosomeXmiddleHalf, T06D10-chromosomeImiddleHalf, C43E11-chromosomeImiddleHalf, D1081-chromosomeImiddleHalf, B0523-chromosomeIIImiddleHalf, C10C6-chromosomeIVmiddleHalf, M01A12-chromosomeImiddleHalf, C43G2-chromosomeIVmiddleHalf, K02A4-chromosomeXmiddleHalf, T24D5-chromosomeXmiddleHalf, T20G5-chromosomeIIImiddleHalf, C48B6-chromosomeImiddleHalf, F25D7-chromosomeImiddleHalf, …	0 (R13F6-chromosomeIIImiddleHalf, R01H10-chromosomeIIImiddleHalf, C04F1-chromosomeImiddleHalf, C05C10-chromosomeIImiddleHalf, R01H5-chromosomeXmiddleHalf, C02B8-chromosomeXmiddleHalf, C54F6-chromosomeVmiddleHalf, F56C4-chromosomeIVmiddleHalf, F55D1-chromosomeXmiddleHalf, T10B11-chromosomeImiddleHalf, M88-chromosomeIIImiddleHalf, C41C4-chromosomeIImiddleHalf, M02B1-chromosomeIVmiddleHalf, T05C12-c…
VmiddleHalf, C34H3-chromosomeXmiddleHalf, T06D10-chromosomeImiddleHalf, C43E11-chromosomeImiddleHalf, D1081-chromosomeImiddleHalf, B0523-chromosomeIIImiddleHalf, C10C6-chromosomeIVmiddleHalf, M01A12-chromosomeImiddleHalf, C43G2-chromosomeIVmiddleHalf, K02A4-chromosomeXmiddleHalf, T24D5-chromosomeXmiddleHalf, T20G5-chromosomeIIImiddleHalf, C48B6-chromosomeImiddleHalf, F25D7-chromosomeImiddleHalf, …	0.0 (R13F6-chromosomeIIImiddleHalf, R01H10-chromosomeIIImiddleHalf, C04F1-chromosomeImiddleHalf, C05C10-chromosomeIImiddleHalf, R01H5-chromosomeXmiddleHalf, C02B8-chromosomeXmiddleHalf, C54F6-chromosomeVmiddleHalf, F56C4-chromosomeIVmiddleHalf, F55D1-chromosomeXmiddleHalf, T10B11-chromosomeImiddleHalf, M88-chromosomeIIImiddleHalf, C41C4-chromosomeIImiddleHalf, M02B1-chromosomeIVmiddleHalf, T05C12…
eIVmiddleHalf, C34H3-chromosomeXmiddleHalf, T06D10-chromosomeImiddleHalf, C43E11-chromosomeImiddleHalf, D1081-chromosomeImiddleHalf, B0523-chromosomeIIImiddleHalf, C10C6-chromosomeIVmiddleHalf, M01A12-chromosomeImiddleHalf, C43G2-chromosomeIVmiddleHalf, K02A4-chromosomeXmiddleHalf, T24D5-chromosomeXmiddleHalf, T20G5-chromosomeIIImiddleHalf, C48B6-chromosomeImiddleHalf, F25D7-chromosomeImiddleHalf…			0 (Y40B10B-shorterThanMedian, Y64F11A-shorterThanMedian, Y40A1A-shorterThanMedian, Y47H9B-shorterThanMedian, Y46H3A-shorterThanMedian, Y39G10AL-shorterThanMedian, Y47G7C-shorterThanMedian, Y75B12A-shorterThanMedian, Y39F10A-shorterThanMedian, Y54C5B-shorterThanMedian, Y67D11A-shorterThanMedian, Y39D8A-shorterThanMedian, Y66C5A-shorterThanMedian, Y74C10AR-shorterThanMedian, Y45G12A-shorterThanMedi…	0 (Y40B10B-shorterThanMedian, Y64F11A-shorterThanMedian, Y40A1A-shorterThanMedian, Y47H9B-shorterThanMedian, Y46H3A-shorterThanMedian, Y39G10AL-shorterThanMedian, Y47G7C-shorterThanMedian, Y75B12A-shorterThanMedian, Y39F10A-shorterThanMedian, Y54C5B-shorterThanMedian, Y67D11A-shorterThanMedian, Y39D8A-shorterThanMedian, Y66C5A-shorterThanMedian, Y74C10AR-shorterThanMedian, Y45G12A-shorterThanMedi…	0.0 (Y40B10B-shorterThanMedian, Y64F11A-shorterThanMedian, Y40A1A-shorterThanMedian, Y47H9B-shorterThanMedian, Y46H3A-shorterThanMedian, Y39G10AL-shorterThanMedian, Y47G7C-shorterThanMedian, Y75B12A-shorterThanMedian, Y39F10A-shorterThanMedian, Y54C5B-shorterThanMedian, Y67D11A-shorterThanMedian, Y39D8A-shorterThanMedian, Y66C5A-shorterThanMedian, Y74C10AR-shorterThanMedian, Y45G12A-shorterThanMe…			0 (F35F11-shorterThanMedian, ZK816-shorterThanMedian, T06D8-shorterThanMedian, K01G5-shorterThanMedian, C12C8-shorterThanMedian, F07F6-shorterThanMedian, W07G9-shorterThanMedian, T01C2-shorterThanMedian, T10E10-shorterThanMedian, E03H12-shorterThanMedian, F53B6-shorterThanMedian, T23G5-shorterThanMedian, R07C12-shorterThanMedian, F46A8-shorterThanMedian, F49E7-shorterThanMedian, T12B3-shorterThan…	0 (F35F11-shorterThanMedian, ZK816-shorterThanMedian, T06D8-shorterThanMedian, K01G5-shorterThanMedian, C12C8-shorterThanMedian, F07F6-shorterThanMedian, W07G9-shorterThanMedian, T01C2-shorterThanMedian, T10E10-shorterThanMedian, E03H12-shorterThanMedian, F53B6-shorterThanMedian, T23G5-shorterThanMedian, R07C12-shorterThanMedian, F46A8-shorterThanMedian, F49E7-shorterThanMedian, T12B3-shorterThan…	0.0 (F35F11-shorterThanMedian, ZK816-shorterThanMedian, T06D8-shorterThanMedian, K01G5-shorterThanMedian, C12C8-shorterThanMedian, F07F6-shorterThanMedian, W07G9-shorterThanMedian, T01C2-shorterThanMedian, T10E10-shorterThanMedian, E03H12-shorterThanMedian, F53B6-shorterThanMedian, T23G5-shorterThanMedian, R07C12-shorterThanMedian, F46A8-shorterThanMedian, F49E7-shorterThanMedian, T12B3-shorterTh…			0 (Y71F9B-longerThanMedian, Y75D11A-longerThanMedian, Y67D2-longerThanMedian, Y45G5AM-longerThanMedian, Y41C4A-longerThanMedian, Y48B6A-longerThanMedian, Y17G7B-longerThanMedian, Y97E10B-longerThanMedian, Y45F10A-longerThanMedian, Y54E10BL-longerThanMedian, Y34D9A-longerThanMedian, Y50D7A-longerThanMedian, Y54E10A-longerThanMedian, Y55F3AM-longerThanMedian, Y61A9LA-longerThanMedian, Y53F4A-longer…	0 (Y71F9B-longerThanMedian, Y75D11A-longerThanMedian, Y67D2-longerThanMedian, Y45G5AM-longerThanMedian, Y41C4A-longerThanMedian, Y48B6A-longerThanMedian, Y17G7B-longerThanMedian, Y97E10B-longerThanMedian, Y45F10A-longerThanMedian, Y54E10BL-longerThanMedian, Y34D9A-longerThanMedian, Y50D7A-longerThanMedian, Y54E10A-longerThanMedian, Y55F3AM-longerThanMedian, Y61A9LA-longerThanMedian, Y53F4A-longer…	0.0 (Y71F9B-longerThanMedian, Y75D11A-longerThanMedian, Y67D2-longerThanMedian, Y45G5AM-longerThanMedian, Y41C4A-longerThanMedian, Y48B6A-longerThanMedian, Y17G7B-longerThanMedian, Y97E10B-longerThanMedian, Y45F10A-longerThanMedian, Y54E10BL-longerThanMedian, Y34D9A-longerThanMedian, Y50D7A-longerThanMedian, Y54E10A-longerThanMedian, Y55F3AM-longerThanMedian, Y61A9LA-longerThanMedian, Y53F4A-long…			0 (C10C5-longerThanMedian, C08G5-longerThanMedian, C08G9-longerThanMedian, F33D11-longerThanMedian, F30A10-longerThanMedian, F29F11-longerThanMedian, C04F5-longerThanMedian, ZK829-longerThanMedian, ZK930-longerThanMedian, F26D12-longerThanMedian, F26D10-longerThanMedian, ZK652-longerThanMedian, F14D2-longerThanMedian, ZK1025-longerThanMedian, ZK1073-longerThanMedian, ZK616-longerThanMedian, F10D2…	0 (C10C5-longerThanMedian, C08G5-longerThanMedian, C08G9-longerThanMedian, F33D11-longerThanMedian, F30A10-longerThanMedian, F29F11-longerThanMedian, C04F5-longerThanMedian, ZK829-longerThanMedian, ZK930-longerThanMedian, F26D12-longerThanMedian, F26D10-longerThanMedian, ZK652-longerThanMedian, F14D2-longerThanMedian, ZK1025-longerThanMedian, ZK1073-longerThanMedian, ZK616-longerThanMedian, F10D2…	0.0 (C10C5-longerThanMedian, C08G5-longerThanMedian, C08G9-longerThanMedian, F33D11-longerThanMedian, F30A10-longerThanMedian, F29F11-longerThanMedian, C04F5-longerThanMedian, ZK829-longerThanMedian, ZK930-longerThanMedian, F26D12-longerThanMedian, F26D10-longerThanMedian, ZK652-longerThanMedian, F14D2-longerThanMedian, ZK1025-longerThanMedian, ZK1073-longerThanMedian, ZK616-longerThanMedian, F10…			0 (Y116A8B, Y43F4B, Y70C5D, Y105E8A, Y46G5A, Y111B2A, Y106G6B, Y46D2A, Y70C5B, Y48G1A, Y43C5B, Y57A10C, Y66C5A, Y32B12B, Y39A1A, Y102F5A, Y80E2A, Y54E5A, Y17D7C, Y76A2B, Y39H10A, Y48G8AL, Y39G8C, Y55F3C, Y113G7B, Y56A3A, Y53G8AM, Y55F3AL, Y47H9A, Y79H2A, Y104H12A, Y38F1A, Y37E11AM, Y12A6A, Y46E12A, Y19D2B, Y24E3A, Y52E8A, Y37H2B, Y32B12C, Y102A5A, Y17G7B, Y52B11B, Y55D9A, Y71F9AR, Y70G10A, Y55B1A…	0 (Y116A8B, Y43F4B, Y70C5D, Y105E8A, Y46G5A, Y111B2A, Y106G6B, Y46D2A, Y70C5B, Y48G1A, Y43C5B, Y57A10C, Y66C5A, Y32B12B, Y39A1A, Y102F5A, Y80E2A, Y54E5A, Y17D7C, Y76A2B, Y39H10A, Y48G8AL, Y39G8C, Y55F3C, Y113G7B, Y56A3A, Y53G8AM, Y55F3AL, Y47H9A, Y79H2A, Y104H12A, Y38F1A, Y37E11AM, Y12A6A, Y46E12A, Y19D2B, Y24E3A, Y52E8A, Y37H2B, Y32B12C, Y102A5A, Y17G7B, Y52B11B, Y55D9A, Y71F9AR, Y70G10A, Y55B1A…	0.0 (Y116A8B, Y43F4B, Y70C5D, Y105E8A, Y46G5A, Y111B2A, Y106G6B, Y46D2A, Y70C5B, Y48G1A, Y43C5B, Y57A10C, Y66C5A, Y32B12B, Y39A1A, Y102F5A, Y80E2A, Y54E5A, Y17D7C, Y76A2B, Y39H10A, Y48G8AL, Y39G8C, Y55F3C, Y113G7B, Y56A3A, Y53G8AM, Y55F3AL, Y47H9A, Y79H2A, Y104H12A, Y38F1A, Y37E11AM, Y12A6A, Y46E12A, Y19D2B, Y24E3A, Y52E8A, Y37H2B, Y32B12C, Y102A5A, Y17G7B, Y52B11B, Y55D9A, Y71F9AR, Y70G10A, Y55B…			0 (Y119C1B-endOverlap, Y37E11B-endOverlap, Y102A5D-endOverlap, Y55D9A-endOverlap, Y40B1A-endOverlap, Y25C1A-endOverlap, Y47D7A-endOverlap, Y25C1A-startOverlap, Y92C3B-endOverlap, Y16E11A-startOverlap, Y47C4A-endOverlap, Y76G2A-endOverlap, Y116A8B-startOverlap, Y55F3BR-endOverlap, Y17G9B-endOverlap, Y7A9B-startOverlap, Y59E1A-startOverlap, Y26E6A-startOverlap, Y71H2B-endOverlap, Y73B6A-startOverla…	0 (Y119C1B-endOverlap, Y37E11B-endOverlap, Y102A5D-endOverlap, Y55D9A-endOverlap, Y40B1A-endOverlap, Y25C1A-endOverlap, Y47D7A-endOverlap, Y25C1A-startOverlap, Y92C3B-endOverlap, Y16E11A-startOverlap, Y47C4A-endOverlap, Y76G2A-endOverlap, Y116A8B-startOverlap, Y55F3BR-endOverlap, Y17G9B-endOverlap, Y7A9B-startOverlap, Y59E1A-startOverlap, Y26E6A-startOverlap, Y71H2B-endOverlap, Y73B6A-startOverla…	0.0 (Y119C1B-endOverlap, Y37E11B-endOverlap, Y102A5D-endOverlap, Y55D9A-endOverlap, Y40B1A-endOverlap, Y25C1A-endOverlap, Y47D7A-endOverlap, Y25C1A-startOverlap, Y92C3B-endOverlap, Y16E11A-startOverlap, Y47C4A-endOverlap, Y76G2A-endOverlap, Y116A8B-startOverlap, Y55F3BR-endOverlap, Y17G9B-endOverlap, Y7A9B-startOverlap, Y59E1A-startOverlap, Y26E6A-startOverlap, Y71H2B-endOverlap, Y73B6A-startOver…			0 (chromosomeIV-firstQuarter, chromosomeIII-lastQuarter)	0 (chromosomeIV-firstQuarter, chromosomeIII-lastQuarter)	0.0 (chromosomeIV-firstQuarter, chromosomeII-lastQuarter, chromosomeIII-lastQuarter)			3 (chromosomeII-middleHalf)	1208 (chromosomeII-middleHalf)	0.02 (chromosomeII-middleHalf)			0 (H03A11, H09F14, H25K10, H12D21, H32K16, H25P06, H06A10, H03G16, H19N07, H15M21, H36L18, H39E23, H15N14, H21P03, H13N06, H05L14, H08M01, H12I19, H02I12, H40L08, H05G16, H01G02, H06O01, H37N21, H10D18, H19M22, H24K24, H04M03, H30A04, H20J04, H05O09, H05C05, H16O14, H36N01, H02F09, H11L12, H32C10, H27M09, H17B01, H14N18, H14A12, H07I21, H06I04, H14E04, H01M10, H27O22, H03G13, H12I13, H23L24, H43I…	0 (H03A11, H09F14, H25K10, H12D21, H32K16, H25P06, H06A10, H03G16, H19N07, H15M21, H36L18, H39E23, H15N14, H21P03, H13N06, H05L14, H08M01, H12I19, H02I12, H40L08, H05G16, H01G02, H06O01, H37N21, H10D18, H19M22, H24K24, H04M03, H30A04, H20J04, H05O09, H05C05, H16O14, H36N01, H02F09, H11L12, H32C10, H27M09, H17B01, H14N18, H14A12, H07I21, H06I04, H14E04, H01M10, H27O22, H03G13, H12I13, H23L24, H43I…	0.0 (H03A11, H09F14, H25K10, H12D21, H32K16, H25P06, H06A10, H03G16, H19N07, H15M21, H36L18, H39E23, H15N14, H21P03, H13N06, H05L14, H08M01, H12I19, H02I12, H40L08, H05G16, H01G02, H06O01, H37N21, H10D18, H19M22, H24K24, H04M03, H30A04, H20J04, H05O09, H05C05, H16O14, H36N01, H02F09, H11L12, H32C10, H27M09, H17B01, H14N18, H14A12, H07I21, H06I04, H14E04, H01M10, H27O22, H03G13, H12I13, H23L24, H4…			0 (VF13D12L, VF39H2L, VT22E6R, VZC374L, VM02G9R, VC27A7L, VZK822L, VD1046R, VF54F7L, EGAP3, VK10D6R, VF36H2L, VY10G11R, cTel55X, EGAP1, cTel3X, cTel52S, EGAP1340, EGAP9, EGAP7, cTel33B, VC50H2R, VC5, EGAP2, VM106R, EGAP798, EGAP4, cTel54X, cTel4X, cTel7X, EGAP8, VH15N14R, VT23B5, VK04G11, VT21B10L, VF11C1L, cTel29B, VB0393L, cTel17, cTel5, cTel79B, VW02B12L, VF23B12L)	0 (VF13D12L, VF39H2L, VT22E6R, VZC374L, VM02G9R, VC27A7L, VZK822L, VD1046R, VF54F7L, EGAP3, VK10D6R, VF36H2L, VY10G11R, cTel55X, EGAP1, cTel3X, cTel52S, EGAP1340, EGAP9, EGAP7, cTel33B, VC50H2R, VC5, EGAP2, VM106R, EGAP798, EGAP4, cTel54X, cTel4X, cTel7X, EGAP8, VH15N14R, VT23B5, VK04G11, VT21B10L, VF11C1L, cTel29B, VB0393L, cTel17, cTel5, cTel79B, VW02B12L, VF23B12L)
L1/CIN4:				0 chromosomeX, chromosomeII, chromosomeIII, chromosomeI, chromosomeIV, chromosomeV	0 chromosomeX, chromosomeII, chromosomeIII, chromosomeI, chromosomeIV, chromosomeV	0.0 chromosomeX, chromosomeII, chromosomeIII, chromosomeI, chromosomeIV, chromosomeV			0 (Y43H11AL-withoutOverlaps, Y34D9B-withoutOverlaps, Y48A5A-withoutOverlaps, Y76G2A-withoutOverlaps, Y1B5A-withoutOverlaps, Y46H3A-withoutOverlaps, Y71H10A-withoutOverlaps, Y48G1C-withoutOverlaps, Y38B5A-withoutOverlaps, Y71G10AR-withoutOverlaps, Y54E2A-withoutOverlaps, Y74C10AR-withoutOverlaps, Y17D7B-withoutOverlaps, Y105C5B-withoutOverlaps, Y106G6D-withoutOverlaps, Y54G11B-withoutOverlaps, Y50…	0 (Y43H11AL-withoutOverlaps, Y34D9B-withoutOverlaps, Y48A5A-withoutOverlaps, Y76G2A-withoutOverlaps, Y1B5A-withoutOverlaps, Y46H3A-withoutOverlaps, Y71H10A-withoutOverlaps, Y48G1C-withoutOverlaps, Y38B5A-withoutOverlaps, Y71G10AR-withoutOverlaps, Y54E2A-withoutOverlaps, Y74C10AR-withoutOverlaps, Y17D7B-withoutOverlaps, Y105C5B-withoutOverlaps, Y106G6D-withoutOverlaps, Y54G11B-withoutOverlaps, Y50…	0.0 (Y43H11AL-withoutOverlaps, Y34D9B-withoutOverlaps, Y48A5A-withoutOverlaps, Y76G2A-withoutOverlaps, Y1B5A-withoutOverlaps, Y46H3A-withoutOverlaps, Y71H10A-withoutOverlaps, Y48G1C-withoutOverlaps, Y38B5A-withoutOverlaps, Y71G10AR-withoutOverlaps, Y54E2A-withoutOverlaps, Y74C10AR-withoutOverlaps, Y17D7B-withoutOverlaps, Y105C5B-withoutOverlaps, Y106G6D-withoutOverlaps, Y54G11B-withoutOverlaps, Y…			0 (K07F5, K11E4, F32D8, F47G9, F09E8, F30A10, F26E4, K02A11, F57B1, T28F4, T07D10, ZK858, C28H8, C46E1, C27D9, W06H3, T11A5, R02F11, C54G7, W03D2, K01F9, B0284, C07A9, F59D12, F38A5, T06D8, R102, M01B2, ZK938, F21D5, F13D2, F02D10, C34E7, F20C5, F16H9, F01G4, F43E12, F39D8, C36H8, T21E8, F13E6, F07C6, F07C3, R12A1, K03B8, F29D11, T04F3, C32H11, C11G10, C54D10, C06A1, F08H9, ZC376, T09E8, C17D12, …	0 (K07F5, K11E4, F32D8, F47G9, F09E8, F30A10, F26E4, K02A11, F57B1, T28F4, T07D10, ZK858, C28H8, C46E1, C27D9, W06H3, T11A5, R02F11, C54G7, W03D2, K01F9, B0284, C07A9, F59D12, F38A5, T06D8, R102, M01B2, ZK938, F21D5, F13D2, F02D10, C34E7, F20C5, F16H9, F01G4, F43E12, F39D8, C36H8, T21E8, F13E6, F07C6, F07C3, R12A1, K03B8, F29D11, T04F3, C32H11, C11G10, C54D10, C06A1, F08H9, ZC376, T09E8, C17D12, …	0.0 (K07F5, K11E4, F32D8, F47G9, F09E8, F30A10, F26E4, K02A11, F57B1, T28F4, T07D10, ZK858, C28H8, C46E1, C27D9, W06H3, T11A5, R02F11, C54G7, W03D2, K01F9, B0284, C07A9, F59D12, F38A5, T06D8, R102, M01B2, ZK938, F21D5, F13D2, F02D10, C34E7, F20C5, F16H9, F01G4, F43E12, F39D8, C36H8, T21E8, F13E6, F07C6, F07C3, R12A1, K03B8, F29D11, T04F3, C32H11, C11G10, C54D10, C06A1, F08H9, ZC376, T09E8, C17D12…			0 (Y65B4BR-chromosomeIfirstQuarter, Y40B10B-chromosomeVfirstQuarter, Y62E10A-chromosomeIVlastQuarter, Y59E1B-chromosomeXfirstQuarter, Y39G8B-chromosomeIIlastQuarter, Y39H10A-chromosomeVfirstQuarter, Y59A8B-chromosomeVlastQuarter, Y58G8A-chromosomeVfirstQuarter, Y55F3BM-chromosomeIVfirstQuarter, Y55H10B-chromosomeIVfirstQuarter, Y55B1BL-chromosomeIIIfirstQuarter, Y54G11A-chromosomeIIlastQuarter, Y…	0 (Y65B4BR-chromosomeIfirstQuarter, Y40B10B-chromosomeVfirstQuarter, Y62E10A-chromosomeIVlastQuarter, Y59E1B-chromosomeXfirstQuarter, Y39G8B-chromosomeIIlastQuarter, Y39H10A-chromosomeVfirstQuarter, Y59A8B-chromosomeVlastQuarter, Y58G8A-chromosomeVfirstQuarter, Y55F3BM-chromosomeIVfirstQuarter, Y55H10B-chromosomeIVfirstQuarter, Y55B1BL-chromosomeIIIfirstQuarter, Y54G11A-chromosomeIIlastQuarter, Y…	0.0 (Y65B4BR-chromosomeIfirstQuarter, Y40B10B-chromosomeVfirstQuarter, Y62E10A-chromosomeIVlastQuarter, Y59E1B-chromosomeXfirstQuarter, Y39G8B-chromosomeIIlastQuarter, Y39H10A-chromosomeVfirstQuarter, Y59A8B-chromosomeVlastQuarter, Y58G8A-chromosomeVfirstQuarter, Y55F3BM-chromosomeIVfirstQuarter, Y55H10B-chromosomeIVfirstQuarter, Y55B1BL-chromosomeIIIfirstQuarter, Y54G11A-chromosomeIIlastQuarter,…			0 (K10E9-chromosomeIfirstQuarter, K09H9-chromosomeIfirstQuarter, K09E3-chromosomeXlastQuarter, C33G3-chromosomeXlastQuarter, K03H6-chromosomeIVfirstQuarter, K03D3-chromosomeIVlastQuarter, K04G11-chromosomeXlastQuarter, C18H7-chromosomeIVfirstQuarter, C23H3-chromosomeIIfirstQuarter, C24A1-chromosomeIIIfirstQuarter, C18D4-chromosomeVlastQuarter, F58E2-chromosomeIVfirstQuarter, K11D2-chromosomeIlast…	0 (K10E9-chromosomeIfirstQuarter, K09H9-chromosomeIfirstQuarter, K09E3-chromosomeXlastQuarter, C33G3-chromosomeXlastQuarter, K03H6-chromosomeIVfirstQuarter, K03D3-chromosomeIVlastQuarter, K04G11-chromosomeXlastQuarter, C18H7-chromosomeIVfirstQuarter, C23H3-chromosomeIIfirstQuarter, C24A1-chromosomeIIIfirstQuarter, C18D4-chromosomeVlastQuarter, F58E2-chromosomeIVfirstQuarter, K11D2-chromosomeIlast…	0.0 (K10E9-chromosomeIfirstQuarter, K09H9-chromosomeIfirstQuarter, K09E3-chromosomeXlastQuarter, C33G3-chromosomeXlastQuarter, K03H6-chromosomeIVfirstQuarter, K03D3-chromosomeIVlastQuarter, K04G11-chromosomeXlastQuarter, C18H7-chromosomeIVfirstQuarter, C23H3-chromosomeIIfirstQuarter, C24A1-chromosomeIIIfirstQuarter, C18D4-chromosomeVlastQuarter, F58E2-chromosomeIVfirstQuarter, K11D2-chromosomeIla…			0 (Y102F5A-chromosomeXmiddleHalf, Y106G6B-chromosomeImiddleHalf, Y106G6C-chromosomeImiddleHalf, Y106G6E-chromosomeImiddleHalf, Y106G6H-chromosomeImiddleHalf, Y119C1A-chromosomeImiddleHalf, Y17G9B-chromosomeIVmiddleHalf, Y19D2B-chromosomeIImiddleHalf, Y22F5B-chromosomeVmiddleHalf, Y23B4A-chromosomeXmiddleHalf, Y76G2A-chromosomeImiddleHalf, Y32H12A-chromosomeIIImiddleHalf, Y34B4A-chromosomeXmiddleH…	0 (Y102F5A-chromosomeXmiddleHalf, Y106G6B-chromosomeImiddleHalf, Y106G6C-chromosomeImiddleHalf, Y106G6E-chromosomeImiddleHalf, Y106G6H-chromosomeImiddleHalf, Y119C1A-chromosomeImiddleHalf, Y17G9B-chromosomeIVmiddleHalf, Y19D2B-chromosomeIImiddleHalf, Y22F5B-chromosomeVmiddleHalf, Y23B4A-chromosomeXmiddleHalf, Y76G2A-chromosomeImiddleHalf, Y32H12A-chromosomeIIImiddleHalf, Y34B4A-chromosomeXmiddleH…	0.0 (Y102F5A-chromosomeXmiddleHalf, Y106G6B-chromosomeImiddleHalf, Y106G6C-chromosomeImiddleHalf, Y106G6E-chromosomeImiddleHalf, Y106G6H-chromosomeImiddleHalf, Y119C1A-chromosomeImiddleHalf, Y17G9B-chromosomeIVmiddleHalf, Y19D2B-chromosomeIImiddleHalf, Y22F5B-chromosomeVmiddleHalf, Y23B4A-chromosomeXmiddleHalf, Y76G2A-chromosomeImiddleHalf, Y32H12A-chromosomeIIImiddleHalf, Y34B4A-chromosomeXmiddl…			0 (R13F6-chromosomeIIImiddleHalf, R01H10-chromosomeIIImiddleHalf, C04F1-chromosomeImiddleHalf, C05C10-chromosomeIImiddleHalf, R01H5-chromosomeXmiddleHalf, C02B8-chromosomeXmiddleHalf, C54F6-chromosomeVmiddleHalf, F56C4-chromosomeIVmiddleHalf, F55D1-chromosomeXmiddleHalf, T10B11-chromosomeImiddleHalf, M88-chromosomeIIImiddleHalf, C41C4-chromosomeIImiddleHalf, M02B1-chromosomeIVmiddleHalf, ZC317-ch…
alf, F09G8-chromosomeIIImiddleHalf, K08E5-chromosomeIIImiddleHalf, F44D12-chromosomeIVmiddleHalf, W02D7-chromosomeVmiddleHalf, T19C4-chromosomeVmiddleHalf, F26H9-chromosomeImiddleHalf, ZC374-chromosomeXmiddleHalf, C07G1-chromosomeIVmiddleHalf, C46G7-chromosomeIVmiddleHalf, F07G11-chromosomeVmiddleHalf, T19B10-chromosomeVmiddleHalf, K08B12-chromosomeVmiddleHalf, B0240-chromosomeVmiddleHalf, ZK652-…	0 (R13F6-chromosomeIIImiddleHalf, R01H10-chromosomeIIImiddleHalf, C04F1-chromosomeImiddleHalf, C05C10-chromosomeIImiddleHalf, R01H5-chromosomeXmiddleHalf, C02B8-chromosomeXmiddleHalf, C54F6-chromosomeVmiddleHalf, F56C4-chromosomeIVmiddleHalf, F55D1-chromosomeXmiddleHalf, T10B11-chromosomeImiddleHalf, M88-chromosomeIIImiddleHalf, C41C4-chromosomeIImiddleHalf, M02B1-chromosomeIVmiddleHalf, ZC317-ch…
alf, F09G8-chromosomeIIImiddleHalf, K08E5-chromosomeIIImiddleHalf, F44D12-chromosomeIVmiddleHalf, W02D7-chromosomeVmiddleHalf, T19C4-chromosomeVmiddleHalf, F26H9-chromosomeImiddleHalf, ZC374-chromosomeXmiddleHalf, C07G1-chromosomeIVmiddleHalf, C46G7-chromosomeIVmiddleHalf, F07G11-chromosomeVmiddleHalf, T19B10-chromosomeVmiddleHalf, K08B12-chromosomeVmiddleHalf, B0240-chromosomeVmiddleHalf, ZK652-…	0.0 (R13F6-chromosomeIIImiddleHalf, R01H10-chromosomeIIImiddleHalf, C04F1-chromosomeImiddleHalf, C05C10-chromosomeIImiddleHalf, R01H5-chromosomeXmiddleHalf, C02B8-chromosomeXmiddleHalf, C54F6-chromosomeVmiddleHalf, F56C4-chromosomeIVmiddleHalf, F55D1-chromosomeXmiddleHalf, T10B11-chromosomeImiddleHalf, M88-chromosomeIIImiddleHalf, C41C4-chromosomeIImiddleHalf, M02B1-chromosomeIVmiddleHalf, ZC317-…
eHalf, F09G8-chromosomeIIImiddleHalf, K08E5-chromosomeIIImiddleHalf, F44D12-chromosomeIVmiddleHalf, W02D7-chromosomeVmiddleHalf, T19C4-chromosomeVmiddleHalf, F26H9-chromosomeImiddleHalf, ZC374-chromosomeXmiddleHalf, C07G1-chromosomeIVmiddleHalf, C46G7-chromosomeIVmiddleHalf, F07G11-chromosomeVmiddleHalf, T19B10-chromosomeVmiddleHalf, K08B12-chromosomeVmiddleHalf, B0240-chromosomeVmiddleHalf, ZK65…			0 (Y40B10B-shorterThanMedian, Y64F11A-shorterThanMedian, Y40A1A-shorterThanMedian, Y47H9B-shorterThanMedian, Y46H3A-shorterThanMedian, Y39G10AL-shorterThanMedian, Y47G7C-shorterThanMedian, Y75B12A-shorterThanMedian, Y39F10A-shorterThanMedian, Y54C5B-shorterThanMedian, Y67D11A-shorterThanMedian, Y39D8A-shorterThanMedian, Y66C5A-shorterThanMedian, Y74C10AR-shorterThanMedian, Y45G12A-shorterThanMedi…	0 (Y40B10B-shorterThanMedian, Y64F11A-shorterThanMedian, Y40A1A-shorterThanMedian, Y47H9B-shorterThanMedian, Y46H3A-shorterThanMedian, Y39G10AL-shorterThanMedian, Y47G7C-shorterThanMedian, Y75B12A-shorterThanMedian, Y39F10A-shorterThanMedian, Y54C5B-shorterThanMedian, Y67D11A-shorterThanMedian, Y39D8A-shorterThanMedian, Y66C5A-shorterThanMedian, Y74C10AR-shorterThanMedian, Y45G12A-shorterThanMedi…	0.0 (Y40B10B-shorterThanMedian, Y64F11A-shorterThanMedian, Y40A1A-shorterThanMedian, Y47H9B-shorterThanMedian, Y46H3A-shorterThanMedian, Y39G10AL-shorterThanMedian, Y47G7C-shorterThanMedian, Y75B12A-shorterThanMedian, Y39F10A-shorterThanMedian, Y54C5B-shorterThanMedian, Y67D11A-shorterThanMedian, Y39D8A-shorterThanMedian, Y66C5A-shorterThanMedian, Y74C10AR-shorterThanMedian, Y45G12A-shorterThanMe…			0 (F35F11-shorterThanMedian, ZK816-shorterThanMedian, T06D8-shorterThanMedian, K01G5-shorterThanMedian, C12C8-shorterThanMedian, F07F6-shorterThanMedian, W07G9-shorterThanMedian, T01C2-shorterThanMedian, T10E10-shorterThanMedian, E03H12-shorterThanMedian, F53B6-shorterThanMedian, T23G5-shorterThanMedian, R07C12-shorterThanMedian, F46A8-shorterThanMedian, F49E7-shorterThanMedian, T12B3-shorterThan…	0 (F35F11-shorterThanMedian, ZK816-shorterThanMedian, T06D8-shorterThanMedian, K01G5-shorterThanMedian, C12C8-shorterThanMedian, F07F6-shorterThanMedian, W07G9-shorterThanMedian, T01C2-shorterThanMedian, T10E10-shorterThanMedian, E03H12-shorterThanMedian, F53B6-shorterThanMedian, T23G5-shorterThanMedian, R07C12-shorterThanMedian, F46A8-shorterThanMedian, F49E7-shorterThanMedian, T12B3-shorterThan…	0.0 (F35F11-shorterThanMedian, ZK816-shorterThanMedian, T06D8-shorterThanMedian, K01G5-shorterThanMedian, C12C8-shorterThanMedian, F07F6-shorterThanMedian, W07G9-shorterThanMedian, T01C2-shorterThanMedian, T10E10-shorterThanMedian, E03H12-shorterThanMedian, F53B6-shorterThanMedian, T23G5-shorterThanMedian, R07C12-shorterThanMedian, F46A8-shorterThanMedian, F49E7-shorterThanMedian, T12B3-shorterTh…			0 (Y71F9B-longerThanMedian, Y75D11A-longerThanMedian, Y67D2-longerThanMedian, Y45G5AM-longerThanMedian, Y41C4A-longerThanMedian, Y48B6A-longerThanMedian, Y17G7B-longerThanMedian, Y97E10B-longerThanMedian, Y45F10A-longerThanMedian, Y73E7A-longerThanMedian, Y54E10BL-longerThanMedian, Y34D9A-longerThanMedian, Y50D7A-longerThanMedian, Y82E9BR-longerThanMedian, Y54E10A-longerThanMedian, Y55F3AM-longer…	0 (Y71F9B-longerThanMedian, Y75D11A-longerThanMedian, Y67D2-longerThanMedian, Y45G5AM-longerThanMedian, Y41C4A-longerThanMedian, Y48B6A-longerThanMedian, Y17G7B-longerThanMedian, Y97E10B-longerThanMedian, Y45F10A-longerThanMedian, Y73E7A-longerThanMedian, Y54E10BL-longerThanMedian, Y34D9A-longerThanMedian, Y50D7A-longerThanMedian, Y82E9BR-longerThanMedian, Y54E10A-longerThanMedian, Y55F3AM-longer…	0.0 (Y71F9B-longerThanMedian, Y75D11A-longerThanMedian, Y67D2-longerThanMedian, Y45G5AM-longerThanMedian, Y41C4A-longerThanMedian, Y48B6A-longerThanMedian, Y17G7B-longerThanMedian, Y97E10B-longerThanMedian, Y45F10A-longerThanMedian, Y73E7A-longerThanMedian, Y54E10BL-longerThanMedian, Y34D9A-longerThanMedian, Y50D7A-longerThanMedian, Y82E9BR-longerThanMedian, Y54E10A-longerThanMedian, Y55F3AM-long…			0 (C10C5-longerThanMedian, F44G3-longerThanMedian, C08G5-longerThanMedian, C08G9-longerThanMedian, F33D11-longerThanMedian, F30A10-longerThanMedian, F29F11-longerThanMedian, C04F5-longerThanMedian, ZK829-longerThanMedian, ZK930-longerThanMedian, F26D12-longerThanMedian, F26D10-longerThanMedian, ZK652-longerThanMedian, F14D2-longerThanMedian, ZK1025-longerThanMedian, ZK1073-longerThanMedian, ZK616…	0 (C10C5-longerThanMedian, F44G3-longerThanMedian, C08G5-longerThanMedian, C08G9-longerThanMedian, F33D11-longerThanMedian, F30A10-longerThanMedian, F29F11-longerThanMedian, C04F5-longerThanMedian, ZK829-longerThanMedian, ZK930-longerThanMedian, F26D12-longerThanMedian, F26D10-longerThanMedian, ZK652-longerThanMedian, F14D2-longerThanMedian, ZK1025-longerThanMedian, ZK1073-longerThanMedian, ZK616…	0.0 (C10C5-longerThanMedian, F44G3-longerThanMedian, C08G5-longerThanMedian, C08G9-longerThanMedian, F33D11-longerThanMedian, F30A10-longerThanMedian, F29F11-longerThanMedian, C04F5-longerThanMedian, ZK829-longerThanMedian, ZK930-longerThanMedian, F26D12-longerThanMedian, F26D10-longerThanMedian, ZK652-longerThanMedian, F14D2-longerThanMedian, ZK1025-longerThanMedian, ZK1073-longerThanMedian, ZK6…			0 (Y116A8B, Y43F4B, Y70C5D, Y105E8A, Y46G5A, Y111B2A, Y106G6B, Y46D2A, Y70C5B, Y48G1A, Y43C5B, Y57A10C, Y66C5A, Y32B12B, Y39A1A, Y102F5A, Y80E2A, Y54E5A, Y17D7C, Y76A2B, Y39H10A, Y48G8AL, Y39G8C, Y55F3C, Y113G7B, Y56A3A, Y32F6A, Y53G8AM, Y55F3AL, Y47H9A, Y79H2A, Y104H12A, Y38F1A, Y37E11AM, Y12A6A, Y46E12A, Y19D2B, Y24E3A, Y52E8A, Y37H2B, Y32B12C, Y102A5A, Y17G7B, Y52B11B, Y55D9A, Y71F9AR, Y70G10A…	0 (Y116A8B, Y43F4B, Y70C5D, Y105E8A, Y46G5A, Y111B2A, Y106G6B, Y46D2A, Y70C5B, Y48G1A, Y43C5B, Y57A10C, Y66C5A, Y32B12B, Y39A1A, Y102F5A, Y80E2A, Y54E5A, Y17D7C, Y76A2B, Y39H10A, Y48G8AL, Y39G8C, Y55F3C, Y113G7B, Y56A3A, Y32F6A, Y53G8AM, Y55F3AL, Y47H9A, Y79H2A, Y104H12A, Y38F1A, Y37E11AM, Y12A6A, Y46E12A, Y19D2B, Y24E3A, Y52E8A, Y37H2B, Y32B12C, Y102A5A, Y17G7B, Y52B11B, Y55D9A, Y71F9AR, Y70G10A…	0.0 (Y116A8B, Y43F4B, Y70C5D, Y105E8A, Y46G5A, Y111B2A, Y106G6B, Y46D2A, Y70C5B, Y48G1A, Y43C5B, Y57A10C, Y66C5A, Y32B12B, Y39A1A, Y102F5A, Y80E2A, Y54E5A, Y17D7C, Y76A2B, Y39H10A, Y48G8AL, Y39G8C, Y55F3C, Y113G7B, Y56A3A, Y32F6A, Y53G8AM, Y55F3AL, Y47H9A, Y79H2A, Y104H12A, Y38F1A, Y37E11AM, Y12A6A, Y46E12A, Y19D2B, Y24E3A, Y52E8A, Y37H2B, Y32B12C, Y102A5A, Y17G7B, Y52B11B, Y55D9A, Y71F9AR, Y70G1…			0 (Y119C1B-endOverlap, Y37E11B-endOverlap, Y102A5D-endOverlap, Y55D9A-endOverlap, Y40B1A-endOverlap, Y25C1A-endOverlap, Y47D7A-endOverlap, Y25C1A-startOverlap, Y92C3B-endOverlap, Y16E11A-startOverlap, Y47C4A-endOverlap, Y76G2A-endOverlap, Y116A8B-startOverlap, Y55F3BR-endOverlap, Y17G9B-endOverlap, Y7A9B-startOverlap, Y59E1A-startOverlap, Y26E6A-startOverlap, Y71H2B-endOverlap, Y73B6A-startOverla…	0 (Y119C1B-endOverlap, Y37E11B-endOverlap, Y102A5D-endOverlap, Y55D9A-endOverlap, Y40B1A-endOverlap, Y25C1A-endOverlap, Y47D7A-endOverlap, Y25C1A-startOverlap, Y92C3B-endOverlap, Y16E11A-startOverlap, Y47C4A-endOverlap, Y76G2A-endOverlap, Y116A8B-startOverlap, Y55F3BR-endOverlap, Y17G9B-endOverlap, Y7A9B-startOverlap, Y59E1A-startOverlap, Y26E6A-startOverlap, Y71H2B-endOverlap, Y73B6A-startOverla…	0.0 (Y119C1B-endOverlap, Y37E11B-endOverlap, Y102A5D-endOverlap, Y55D9A-endOverlap, Y40B1A-endOverlap, Y25C1A-endOverlap, Y47D7A-endOverlap, Y25C1A-startOverlap, Y92C3B-endOverlap, Y16E11A-startOverlap, Y47C4A-endOverlap, Y76G2A-endOverlap, Y116A8B-startOverlap, Y55F3BR-endOverlap, Y17G9B-endOverlap, Y7A9B-startOverlap, Y59E1A-startOverlap, Y26E6A-startOverlap, Y71H2B-endOverlap, Y73B6A-startOver…			0 (chromosomeI-firstQuarter, chromosomeII-firstQuarter, chromosomeIII-firstQuarter, chromosomeIV-firstQuarter, chromosomeV-firstQuarter, chromosomeX-firstQuarter, chromosomeI-lastQuarter, chromosomeII-lastQuarter, chromosomeIII-lastQuarter, chromosomeIV-lastQuarter, chromosomeV-lastQuarter, chromosomeX-lastQuarter)	0 (chromosomeI-firstQuarter, chromosomeII-firstQuarter, chromosomeIII-firstQuarter, chromosomeIV-firstQuarter, chromosomeV-firstQuarter, chromosomeX-firstQuarter, chromosomeI-lastQuarter, chromosomeII-lastQuarter, chromosomeIII-lastQuarter, chromosomeIV-lastQuarter, chromosomeV-lastQuarter, chromosomeX-lastQuarter)	0.0 (chromosomeI-firstQuarter, chromosomeII-firstQuarter, chromosomeIII-firstQuarter, chromosomeIV-firstQuarter, chromosomeV-firstQuarter, chromosomeX-firstQuarter, chromosomeI-lastQuarter, chromosomeII-lastQuarter, chromosomeIII-lastQuarter, chromosomeIV-lastQuarter, chromosomeV-lastQuarter, chromosomeX-lastQuarter)			0 (chromosomeI-middleHalf, chromosomeII-middleHalf, chromosomeIII-middleHalf, chromosomeIV-middleHalf, chromosomeV-middleHalf, chromosomeX-middleHalf)	0 (chromosomeI-middleHalf, chromosomeII-middleHalf, chromosomeIII-middleHalf, chromosomeIV-middleHalf, chromosomeV-middleHalf, chromosomeX-middleHalf)	0.0 (chromosomeI-middleHalf, chromosomeII-middleHalf, chromosomeIII-middleHalf, chromosomeIV-middleHalf, chromosomeV-middleHalf, chromosomeX-middleHalf)			0 (H03A11, H09F14, H25K10, H12D21, H32K16, H25P06, H06A10, H03G16, H19N07, H15M21, H36L18, H39E23, H15N14, H21P03, H13N06, H05L14, H08M01, H12I19, H02I12, H40L08, H05G16, H01G02, H06O01, H37N21, H10D18, H19M22, H24K24, H04M03, H30A04, H20J04, H05O09, H05C05, H16O14, H36N01, H02F09, H11L12, H32C10, H27M09, H17B01, H14N18, H14A12, H07I21, H06I04, H14E04, H01M10, H27O22, H03G13, H12I13, H23L24, H43I…	0 (H03A11, H09F14, H25K10, H12D21, H32K16, H25P06, H06A10, H03G16, H19N07, H15M21, H36L18, H39E23, H15N14, H21P03, H13N06, H05L14, H08M01, H12I19, H02I12, H40L08, H05G16, H01G02, H06O01, H37N21, H10D18, H19M22, H24K24, H04M03, H30A04, H20J04, H05O09, H05C05, H16O14, H36N01, H02F09, H11L12, H32C10, H27M09, H17B01, H14N18, H14A12, H07I21, H06I04, H14E04, H01M10, H27O22, H03G13, H12I13, H23L24, H43I…	0.0 (H03A11, H09F14, H25K10, H12D21, H32K16, H25P06, H06A10, H03G16, H19N07, H15M21, H36L18, H39E23, H15N14, H21P03, H13N06, H05L14, H08M01, H12I19, H02I12, H40L08, H05G16, H01G02, H06O01, H37N21, H10D18, H19M22, H24K24, H04M03, H30A04, H20J04, H05O09, H05C05, H16O14, H36N01, H02F09, H11L12, H32C10, H27M09, H17B01, H14N18, H14A12, H07I21, H06I04, H14E04, H01M10, H27O22, H03G13, H12I13, H23L24, H4…			0 (VF13D12L, VF39H2L, VT22E6R, VZC374L, VM02G9R, VC27A7L, VZK822L, VD1046R, VF54F7L, EGAP3, VK10D6R, VF36H2L, VY10G11R, cTel55X, EGAP1, cTel3X, cTel52S, EGAP1340, EGAP9, EGAP7, cTel33B, VC50H2R, VC5, EGAP2, VM106R, EGAP798, EGAP4, cTel54X, cTel4X, cTel7X, EGAP8, VH15N14R, VT23B5, VK04G11, VT21B10L, VF11C1L, cTel29B, VB0393L, cTel17, cTel5, cTel79B, VW02B12L, VF23B12L)	0 (VF13D12L, VF39H2L, VT22E6R, VZC374L, VM02G9R, VC27A7L, VZK822L, VD1046R, VF54F7L, EGAP3, VK10D6R, VF36H2L, VY10G11R, cTel55X, EGAP1, cTel3X, cTel52S, EGAP1340, EGAP9, EGAP7, cTel33B, VC50H2R, VC5, EGAP2, VM106R, EGAP798, EGAP4, cTel54X, cTel4X, cTel7X, EGAP8, VH15N14R, VT23B5, VK04G11, VT21B10L, VF11C1L, cTel29B, VB0393L, cTel17, cTel5, cTel79B, VW02B12L, VF23B12L)
	LTR elements:			46 chromosomeII	31352 chromosomeI	0.21 chromosomeI			0 (Y43H11AL-withoutOverlaps, Y34D9B-withoutOverlaps, Y48A5A-withoutOverlaps, Y76G2A-withoutOverlaps, Y1B5A-withoutOverlaps, Y46H3A-withoutOverlaps, Y71H10A-withoutOverlaps, Y48G1C-withoutOverlaps, Y38B5A-withoutOverlaps, Y71G10AR-withoutOverlaps, Y54E2A-withoutOverlaps, Y74C10AR-withoutOverlaps, Y17D7B-withoutOverlaps, Y106G6D-withoutOverlaps, Y54G11B-withoutOverlaps, Y46G5A-withoutOverlaps, Y66D…	0 (Y43H11AL-withoutOverlaps, Y34D9B-withoutOverlaps, Y48A5A-withoutOverlaps, Y76G2A-withoutOverlaps, Y1B5A-withoutOverlaps, Y46H3A-withoutOverlaps, Y71H10A-withoutOverlaps, Y48G1C-withoutOverlaps, Y38B5A-withoutOverlaps, Y71G10AR-withoutOverlaps, Y54E2A-withoutOverlaps, Y74C10AR-withoutOverlaps, Y17D7B-withoutOverlaps, Y106G6D-withoutOverlaps, Y54G11B-withoutOverlaps, Y46G5A-withoutOverlaps, Y66D…	0.0 (Y43H11AL-withoutOverlaps, Y34D9B-withoutOverlaps, Y48A5A-withoutOverlaps, Y76G2A-withoutOverlaps, Y1B5A-withoutOverlaps, Y46H3A-withoutOverlaps, Y71H10A-withoutOverlaps, Y48G1C-withoutOverlaps, Y38B5A-withoutOverlaps, Y71G10AR-withoutOverlaps, Y54E2A-withoutOverlaps, Y74C10AR-withoutOverlaps, Y17D7B-withoutOverlaps, Y106G6D-withoutOverlaps, Y54G11B-withoutOverlaps, Y46G5A-withoutOverlaps, Y6…			0 (K07F5, K11E4, F32D8, F47G9, F09E8, F26E4, K02A11, F57B1, T28F4, T07D10, ZK858, C28H8, C46E1, C27D9, W06H3, T11A5, R02F11, C54G7, W03D2, K01F9, B0284, C07A9, F59D12, F38A5, T06D8, R102, M01B2, ZK938, F13D2, F02D10, C34E7, F20C5, F16H9, F01G4, F43E12, F39D8, C36H8, T21E8, F13E6, F07C6, F07C3, R12A1, K03B8, F29D11, T04F3, C32H11, C11G10, C54D10, F08H9, ZC376, T09E8, F26A3, ZK622, F29G6, R04B3, C1…	0 (K07F5, K11E4, F32D8, F47G9, F09E8, F26E4, K02A11, F57B1, T28F4, T07D10, ZK858, C28H8, C46E1, C27D9, W06H3, T11A5, R02F11, C54G7, W03D2, K01F9, B0284, C07A9, F59D12, F38A5, T06D8, R102, M01B2, ZK938, F13D2, F02D10, C34E7, F20C5, F16H9, F01G4, F43E12, F39D8, C36H8, T21E8, F13E6, F07C6, F07C3, R12A1, K03B8, F29D11, T04F3, C32H11, C11G10, C54D10, F08H9, ZC376, T09E8, F26A3, ZK622, F29G6, R04B3, C1…	0.0 (K07F5, K11E4, F32D8, F47G9, F09E8, F26E4, K02A11, F57B1, T28F4, T07D10, ZK858, C28H8, C46E1, C27D9, W06H3, T11A5, R02F11, C54G7, W03D2, K01F9, B0284, C07A9, F59D12, F38A5, T06D8, R102, M01B2, ZK938, F13D2, F02D10, C34E7, F20C5, F16H9, F01G4, F43E12, F39D8, C36H8, T21E8, F13E6, F07C6, F07C3, R12A1, K03B8, F29D11, T04F3, C32H11, C11G10, C54D10, F08H9, ZC376, T09E8, F26A3, ZK622, F29G6, R04B3, …			0 (Y65B4BR-chromosomeIfirstQuarter, Y40B10B-chromosomeVfirstQuarter, Y59E1B-chromosomeXfirstQuarter, Y39G8B-chromosomeIIlastQuarter, Y39H10A-chromosomeVfirstQuarter, Y58G8A-chromosomeVfirstQuarter, Y55F3BM-chromosomeIVfirstQuarter, Y55H10B-chromosomeIVfirstQuarter, Y55B1BL-chromosomeIIIfirstQuarter, Y54G11A-chromosomeIIlastQuarter, Y54E5B-chromosomeIlastQuarter, Y38C1AB-chromosomeIVfirstQuarter, …	0 (Y65B4BR-chromosomeIfirstQuarter, Y40B10B-chromosomeVfirstQuarter, Y59E1B-chromosomeXfirstQuarter, Y39G8B-chromosomeIIlastQuarter, Y39H10A-chromosomeVfirstQuarter, Y58G8A-chromosomeVfirstQuarter, Y55F3BM-chromosomeIVfirstQuarter, Y55H10B-chromosomeIVfirstQuarter, Y55B1BL-chromosomeIIIfirstQuarter, Y54G11A-chromosomeIIlastQuarter, Y54E5B-chromosomeIlastQuarter, Y38C1AB-chromosomeIVfirstQuarter, …	0.0 (Y65B4BR-chromosomeIfirstQuarter, Y40B10B-chromosomeVfirstQuarter, Y59E1B-chromosomeXfirstQuarter, Y39G8B-chromosomeIIlastQuarter, Y39H10A-chromosomeVfirstQuarter, Y58G8A-chromosomeVfirstQuarter, Y55F3BM-chromosomeIVfirstQuarter, Y55H10B-chromosomeIVfirstQuarter, Y55B1BL-chromosomeIIIfirstQuarter, Y54G11A-chromosomeIIlastQuarter, Y54E5B-chromosomeIlastQuarter, Y38C1AB-chromosomeIVfirstQuarter…			0 (K10E9-chromosomeIfirstQuarter, C33G3-chromosomeXlastQuarter, K03H6-chromosomeIVfirstQuarter, K04G11-chromosomeXlastQuarter, C18H7-chromosomeIVfirstQuarter, C23H3-chromosomeIIfirstQuarter, C24A1-chromosomeIIIfirstQuarter, C18D4-chromosomeVlastQuarter, F58E2-chromosomeIVfirstQuarter, K11D2-chromosomeIlastQuarter, F56F11-chromosomeIIIfirstQuarter, F54D12-chromosomeIIfirstQuarter, F53A10-chromosom…	0 (K10E9-chromosomeIfirstQuarter, C33G3-chromosomeXlastQuarter, K03H6-chromosomeIVfirstQuarter, K04G11-chromosomeXlastQuarter, C18H7-chromosomeIVfirstQuarter, C23H3-chromosomeIIfirstQuarter, C24A1-chromosomeIIIfirstQuarter, C18D4-chromosomeVlastQuarter, F58E2-chromosomeIVfirstQuarter, K11D2-chromosomeIlastQuarter, F56F11-chromosomeIIIfirstQuarter, F54D12-chromosomeIIfirstQuarter, F53A10-chromosom…	0.0 (K10E9-chromosomeIfirstQuarter, C33G3-chromosomeXlastQuarter, K03H6-chromosomeIVfirstQuarter, K04G11-chromosomeXlastQuarter, C18H7-chromosomeIVfirstQuarter, C23H3-chromosomeIIfirstQuarter, C24A1-chromosomeIIIfirstQuarter, C18D4-chromosomeVlastQuarter, F58E2-chromosomeIVfirstQuarter, K11D2-chromosomeIlastQuarter, F56F11-chromosomeIIIfirstQuarter, F54D12-chromosomeIIfirstQuarter, F53A10-chromos…			0 (Y102F5A-chromosomeXmiddleHalf, Y106G6B-chromosomeImiddleHalf, Y106G6C-chromosomeImiddleHalf, Y106G6E-chromosomeImiddleHalf, Y106G6H-chromosomeImiddleHalf, Y119C1A-chromosomeImiddleHalf, Y17G9B-chromosomeIVmiddleHalf, Y19D2B-chromosomeIImiddleHalf, Y22F5B-chromosomeVmiddleHalf, Y23B4A-chromosomeXmiddleHalf, Y76G2A-chromosomeImiddleHalf, Y34B4A-chromosomeXmiddleHalf, Y74E4A-chromosomeIImiddleHal…	0 (Y102F5A-chromosomeXmiddleHalf, Y106G6B-chromosomeImiddleHalf, Y106G6C-chromosomeImiddleHalf, Y106G6E-chromosomeImiddleHalf, Y106G6H-chromosomeImiddleHalf, Y119C1A-chromosomeImiddleHalf, Y17G9B-chromosomeIVmiddleHalf, Y19D2B-chromosomeIImiddleHalf, Y22F5B-chromosomeVmiddleHalf, Y23B4A-chromosomeXmiddleHalf, Y76G2A-chromosomeImiddleHalf, Y34B4A-chromosomeXmiddleHalf, Y74E4A-chromosomeIImiddleHal…	0.0 (Y102F5A-chromosomeXmiddleHalf, Y106G6B-chromosomeImiddleHalf, Y106G6C-chromosomeImiddleHalf, Y106G6E-chromosomeImiddleHalf, Y106G6H-chromosomeImiddleHalf, Y119C1A-chromosomeImiddleHalf, Y17G9B-chromosomeIVmiddleHalf, Y19D2B-chromosomeIImiddleHalf, Y22F5B-chromosomeVmiddleHalf, Y23B4A-chromosomeXmiddleHalf, Y76G2A-chromosomeImiddleHalf, Y34B4A-chromosomeXmiddleHalf, Y74E4A-chromosomeIImiddleH…			0 (R13F6-chromosomeIIImiddleHalf, R01H10-chromosomeIIImiddleHalf, C04F1-chromosomeImiddleHalf, C05C10-chromosomeIImiddleHalf, C02B8-chromosomeXmiddleHalf, F56C4-chromosomeIVmiddleHalf, F55D1-chromosomeXmiddleHalf, T10B11-chromosomeImiddleHalf, M88-chromosomeIIImiddleHalf, C41C4-chromosomeIImiddleHalf, M02B1-chromosomeIVmiddleHalf, ZC317-chromosomeVmiddleHalf, T05C12-chromosomeIImiddleHalf, F56D5-…
osomeImiddleHalf, C01F6-chromosomeIVmiddleHalf, M01H9-chromosomeIVmiddleHalf, F10C1-chromosomeIImiddleHalf, C06E1-chromosomeIIImiddleHalf, T26H10-chromosomeVmiddleHalf, M176-chromosomeIImiddleHalf, T10G3-chromosomeVmiddleHalf, R173-chromosomeXmiddleHalf, F46A9-chromosomeImiddleHalf, K01A6-chromosomeIVmiddleHalf, F36G3-chromosomeXmiddleHalf, F26B1-chromosomeImiddleHalf, C26E1-chromosomeVmiddleHalf…	0 (R13F6-chromosomeIIImiddleHalf, R01H10-chromosomeIIImiddleHalf, C04F1-chromosomeImiddleHalf, C05C10-chromosomeIImiddleHalf, C02B8-chromosomeXmiddleHalf, F56C4-chromosomeIVmiddleHalf, F55D1-chromosomeXmiddleHalf, T10B11-chromosomeImiddleHalf, M88-chromosomeIIImiddleHalf, C41C4-chromosomeIImiddleHalf, M02B1-chromosomeIVmiddleHalf, ZC317-chromosomeVmiddleHalf, T05C12-chromosomeIImiddleHalf, F56D5-…
osomeImiddleHalf, C01F6-chromosomeIVmiddleHalf, M01H9-chromosomeIVmiddleHalf, F10C1-chromosomeIImiddleHalf, C06E1-chromosomeIIImiddleHalf, T26H10-chromosomeVmiddleHalf, M176-chromosomeIImiddleHalf, T10G3-chromosomeVmiddleHalf, R173-chromosomeXmiddleHalf, F46A9-chromosomeImiddleHalf, K01A6-chromosomeIVmiddleHalf, F36G3-chromosomeXmiddleHalf, F26B1-chromosomeImiddleHalf, C26E1-chromosomeVmiddleHalf…	0.0 (R13F6-chromosomeIIImiddleHalf, R01H10-chromosomeIIImiddleHalf, C04F1-chromosomeImiddleHalf, C05C10-chromosomeIImiddleHalf, C02B8-chromosomeXmiddleHalf, F56C4-chromosomeIVmiddleHalf, F55D1-chromosomeXmiddleHalf, T10B11-chromosomeImiddleHalf, M88-chromosomeIIImiddleHalf, C41C4-chromosomeIImiddleHalf, M02B1-chromosomeIVmiddleHalf, ZC317-chromosomeVmiddleHalf, T05C12-chromosomeIImiddleHalf, F56D…
omosomeImiddleHalf, C01F6-chromosomeIVmiddleHalf, M01H9-chromosomeIVmiddleHalf, F10C1-chromosomeIImiddleHalf, C06E1-chromosomeIIImiddleHalf, T26H10-chromosomeVmiddleHalf, M176-chromosomeIImiddleHalf, T10G3-chromosomeVmiddleHalf, R173-chromosomeXmiddleHalf, F46A9-chromosomeImiddleHalf, K01A6-chromosomeIVmiddleHalf, F36G3-chromosomeXmiddleHalf, F26B1-chromosomeImiddleHalf, C26E1-chromosomeVmiddleHa…			0 (Y40B10B-shorterThanMedian, Y64F11A-shorterThanMedian, Y40A1A-shorterThanMedian, Y47H9B-shorterThanMedian, Y46H3A-shorterThanMedian, Y39G10AL-shorterThanMedian, Y47G7C-shorterThanMedian, Y75B12A-shorterThanMedian, Y39F10A-shorterThanMedian, Y54C5B-shorterThanMedian, Y67D11A-shorterThanMedian, Y39D8A-shorterThanMedian, Y66C5A-shorterThanMedian, Y74C10AR-shorterThanMedian, Y45G12A-shorterThanMedi…	0 (Y40B10B-shorterThanMedian, Y64F11A-shorterThanMedian, Y40A1A-shorterThanMedian, Y47H9B-shorterThanMedian, Y46H3A-shorterThanMedian, Y39G10AL-shorterThanMedian, Y47G7C-shorterThanMedian, Y75B12A-shorterThanMedian, Y39F10A-shorterThanMedian, Y54C5B-shorterThanMedian, Y67D11A-shorterThanMedian, Y39D8A-shorterThanMedian, Y66C5A-shorterThanMedian, Y74C10AR-shorterThanMedian, Y45G12A-shorterThanMedi…	0.0 (Y40B10B-shorterThanMedian, Y64F11A-shorterThanMedian, Y40A1A-shorterThanMedian, Y47H9B-shorterThanMedian, Y46H3A-shorterThanMedian, Y39G10AL-shorterThanMedian, Y47G7C-shorterThanMedian, Y75B12A-shorterThanMedian, Y39F10A-shorterThanMedian, Y54C5B-shorterThanMedian, Y67D11A-shorterThanMedian, Y39D8A-shorterThanMedian, Y66C5A-shorterThanMedian, Y74C10AR-shorterThanMedian, Y45G12A-shorterThanMe…			0 (F35F11-shorterThanMedian, ZK816-shorterThanMedian, T06D8-shorterThanMedian, K01G5-shorterThanMedian, C12C8-shorterThanMedian, F07F6-shorterThanMedian, W07G9-shorterThanMedian, T01C2-shorterThanMedian, T10E10-shorterThanMedian, E03H12-shorterThanMedian, F53B6-shorterThanMedian, T23G5-shorterThanMedian, R07C12-shorterThanMedian, F46A8-shorterThanMedian, F49E7-shorterThanMedian, T12B3-shorterThan…	0 (F35F11-shorterThanMedian, ZK816-shorterThanMedian, T06D8-shorterThanMedian, K01G5-shorterThanMedian, C12C8-shorterThanMedian, F07F6-shorterThanMedian, W07G9-shorterThanMedian, T01C2-shorterThanMedian, T10E10-shorterThanMedian, E03H12-shorterThanMedian, F53B6-shorterThanMedian, T23G5-shorterThanMedian, R07C12-shorterThanMedian, F46A8-shorterThanMedian, F49E7-shorterThanMedian, T12B3-shorterThan…	0.0 (F35F11-shorterThanMedian, ZK816-shorterThanMedian, T06D8-shorterThanMedian, K01G5-shorterThanMedian, C12C8-shorterThanMedian, F07F6-shorterThanMedian, W07G9-shorterThanMedian, T01C2-shorterThanMedian, T10E10-shorterThanMedian, E03H12-shorterThanMedian, F53B6-shorterThanMedian, T23G5-shorterThanMedian, R07C12-shorterThanMedian, F46A8-shorterThanMedian, F49E7-shorterThanMedian, T12B3-shorterTh…			0 (Y71F9B-longerThanMedian, Y67D2-longerThanMedian, Y45G5AM-longerThanMedian, Y41C4A-longerThanMedian, Y48B6A-longerThanMedian, Y97E10B-longerThanMedian, Y45F10A-longerThanMedian, Y73E7A-longerThanMedian, Y54E10BL-longerThanMedian, Y34D9A-longerThanMedian, Y50D7A-longerThanMedian, Y82E9BR-longerThanMedian, Y54E10A-longerThanMedian, Y55F3AM-longerThanMedian, Y61A9LA-longerThanMedian, Y60A9A-longer…	0 (Y71F9B-longerThanMedian, Y67D2-longerThanMedian, Y45G5AM-longerThanMedian, Y41C4A-longerThanMedian, Y48B6A-longerThanMedian, Y97E10B-longerThanMedian, Y45F10A-longerThanMedian, Y73E7A-longerThanMedian, Y54E10BL-longerThanMedian, Y34D9A-longerThanMedian, Y50D7A-longerThanMedian, Y82E9BR-longerThanMedian, Y54E10A-longerThanMedian, Y55F3AM-longerThanMedian, Y61A9LA-longerThanMedian, Y60A9A-longer…	0.0 (Y71F9B-longerThanMedian, Y67D2-longerThanMedian, Y45G5AM-longerThanMedian, Y41C4A-longerThanMedian, Y48B6A-longerThanMedian, Y97E10B-longerThanMedian, Y45F10A-longerThanMedian, Y73E7A-longerThanMedian, Y54E10BL-longerThanMedian, Y34D9A-longerThanMedian, Y50D7A-longerThanMedian, Y82E9BR-longerThanMedian, Y54E10A-longerThanMedian, Y55F3AM-longerThanMedian, Y61A9LA-longerThanMedian, Y60A9A-long…			0 (C10C5-longerThanMedian, F44G3-longerThanMedian, C08G5-longerThanMedian, C08G9-longerThanMedian, F33D11-longerThanMedian, F29F11-longerThanMedian, C04F5-longerThanMedian, ZK829-longerThanMedian, ZK930-longerThanMedian, F26D12-longerThanMedian, F26D10-longerThanMedian, ZK652-longerThanMedian, F14D2-longerThanMedian, ZK1073-longerThanMedian, F10D2-longerThanMedian, F25C8-longerThanMedian, ZK1248-…	0 (C10C5-longerThanMedian, F44G3-longerThanMedian, C08G5-longerThanMedian, C08G9-longerThanMedian, F33D11-longerThanMedian, F29F11-longerThanMedian, C04F5-longerThanMedian, ZK829-longerThanMedian, ZK930-longerThanMedian, F26D12-longerThanMedian, F26D10-longerThanMedian, ZK652-longerThanMedian, F14D2-longerThanMedian, ZK1073-longerThanMedian, F10D2-longerThanMedian, F25C8-longerThanMedian, ZK1248-…	0.0 (C10C5-longerThanMedian, F44G3-longerThanMedian, C08G5-longerThanMedian, C08G9-longerThanMedian, F33D11-longerThanMedian, F29F11-longerThanMedian, C04F5-longerThanMedian, ZK829-longerThanMedian, ZK930-longerThanMedian, F26D12-longerThanMedian, F26D10-longerThanMedian, ZK652-longerThanMedian, F14D2-longerThanMedian, ZK1073-longerThanMedian, F10D2-longerThanMedian, F25C8-longerThanMedian, ZK124…			0 (Y116A8B, Y43F4B, Y70C5D, Y46G5A, Y106G6B, Y46D2A, Y70C5B, Y48G1A, Y43C5B, Y57A10C, Y66C5A, Y32B12B, Y39A1A, Y102F5A, Y80E2A, Y54E5A, Y17D7C, Y76A2B, Y39H10A, Y48G8AL, Y39G8C, Y55F3C, Y113G7B, Y56A3A, Y32F6A, Y53G8AM, Y55F3AL, Y47H9A, Y79H2A, Y104H12A, Y38F1A, Y37E11AM, Y12A6A, Y46E12A, Y19D2B, Y24E3A, Y52E8A, Y37H2B, Y32B12C, Y102A5A, Y52B11B, Y55D9A, Y71F9AR, Y70G10A, Y55B1AM, Y39G8B, Y17G7A,…	0 (Y116A8B, Y43F4B, Y70C5D, Y46G5A, Y106G6B, Y46D2A, Y70C5B, Y48G1A, Y43C5B, Y57A10C, Y66C5A, Y32B12B, Y39A1A, Y102F5A, Y80E2A, Y54E5A, Y17D7C, Y76A2B, Y39H10A, Y48G8AL, Y39G8C, Y55F3C, Y113G7B, Y56A3A, Y32F6A, Y53G8AM, Y55F3AL, Y47H9A, Y79H2A, Y104H12A, Y38F1A, Y37E11AM, Y12A6A, Y46E12A, Y19D2B, Y24E3A, Y52E8A, Y37H2B, Y32B12C, Y102A5A, Y52B11B, Y55D9A, Y71F9AR, Y70G10A, Y55B1AM, Y39G8B, Y17G7A,…	0.0 (Y116A8B, Y43F4B, Y70C5D, Y46G5A, Y106G6B, Y46D2A, Y70C5B, Y48G1A, Y43C5B, Y57A10C, Y66C5A, Y32B12B, Y39A1A, Y102F5A, Y80E2A, Y54E5A, Y17D7C, Y76A2B, Y39H10A, Y48G8AL, Y39G8C, Y55F3C, Y113G7B, Y56A3A, Y32F6A, Y53G8AM, Y55F3AL, Y47H9A, Y79H2A, Y104H12A, Y38F1A, Y37E11AM, Y12A6A, Y46E12A, Y19D2B, Y24E3A, Y52E8A, Y37H2B, Y32B12C, Y102A5A, Y52B11B, Y55D9A, Y71F9AR, Y70G10A, Y55B1AM, Y39G8B, Y17G7…			0 (Y119C1B-endOverlap, Y37E11B-endOverlap, Y55D9A-endOverlap, Y40B1A-endOverlap, Y25C1A-endOverlap, Y47D7A-endOverlap, Y25C1A-startOverlap, Y92C3B-endOverlap, Y16E11A-startOverlap, Y47C4A-endOverlap, Y76G2A-endOverlap, Y116A8B-startOverlap, Y55F3BR-endOverlap, Y17G9B-endOverlap, Y7A9B-startOverlap, Y59E1A-startOverlap, Y26E6A-startOverlap, Y71H2B-endOverlap, Y73B6A-startOverlap, Y46H3D-endOverlap…	0 (Y119C1B-endOverlap, Y37E11B-endOverlap, Y55D9A-endOverlap, Y40B1A-endOverlap, Y25C1A-endOverlap, Y47D7A-endOverlap, Y25C1A-startOverlap, Y92C3B-endOverlap, Y16E11A-startOverlap, Y47C4A-endOverlap, Y76G2A-endOverlap, Y116A8B-startOverlap, Y55F3BR-endOverlap, Y17G9B-endOverlap, Y7A9B-startOverlap, Y59E1A-startOverlap, Y26E6A-startOverlap, Y71H2B-endOverlap, Y73B6A-startOverlap, Y46H3D-endOverlap…	0.0 (Y119C1B-endOverlap, Y37E11B-endOverlap, Y55D9A-endOverlap, Y40B1A-endOverlap, Y25C1A-endOverlap, Y47D7A-endOverlap, Y25C1A-startOverlap, Y92C3B-endOverlap, Y16E11A-startOverlap, Y47C4A-endOverlap, Y76G2A-endOverlap, Y116A8B-startOverlap, Y55F3BR-endOverlap, Y17G9B-endOverlap, Y7A9B-startOverlap, Y59E1A-startOverlap, Y26E6A-startOverlap, Y71H2B-endOverlap, Y73B6A-startOverlap, Y46H3D-endOverl…			10 (chromosomeIII-lastQuarter)	3746 (chromosomeI-firstQuarter)	0.1 (chromosomeI-firstQuarter)			11 (chromosomeII-middleHalf)	9425 (chromosomeI-middleHalf)	0.13 (chromosomeI-middleHalf)			0 (H03A11, H09F14, H12D21, H32K16, H25P06, H06A10, H03G16, H19N07, H15M21, H36L18, H39E23, H15N14, H21P03, H13N06, H05L14, H12I19, H02I12, H40L08, H05G16, H01G02, H06O01, H37N21, H10D18, H19M22, H24K24, H04M03, H30A04, H20J04, H05O09, H05C05, H16O14, H36N01, H02F09, H27M09, H17B01, H14N18, H14A12, H07I21, H06I04, H14E04, H01M10, H27O22, H03G13, H23L24, H43I07, H10E21, H42K12, H35B03, H22K11, H18N…	0 (H03A11, H09F14, H12D21, H32K16, H25P06, H06A10, H03G16, H19N07, H15M21, H36L18, H39E23, H15N14, H21P03, H13N06, H05L14, H12I19, H02I12, H40L08, H05G16, H01G02, H06O01, H37N21, H10D18, H19M22, H24K24, H04M03, H30A04, H20J04, H05O09, H05C05, H16O14, H36N01, H02F09, H27M09, H17B01, H14N18, H14A12, H07I21, H06I04, H14E04, H01M10, H27O22, H03G13, H23L24, H43I07, H10E21, H42K12, H35B03, H22K11, H18N…	0.0 (H03A11, H09F14, H12D21, H32K16, H25P06, H06A10, H03G16, H19N07, H15M21, H36L18, H39E23, H15N14, H21P03, H13N06, H05L14, H12I19, H02I12, H40L08, H05G16, H01G02, H06O01, H37N21, H10D18, H19M22, H24K24, H04M03, H30A04, H20J04, H05O09, H05C05, H16O14, H36N01, H02F09, H27M09, H17B01, H14N18, H14A12, H07I21, H06I04, H14E04, H01M10, H27O22, H03G13, H23L24, H43I07, H10E21, H42K12, H35B03, H22K11, H1…			0 (VF13D12L, VF39H2L, VT22E6R, VZC374L, VM02G9R, VC27A7L, VZK822L, VD1046R, VF54F7L, EGAP3, VK10D6R, VF36H2L, VY10G11R, cTel55X, EGAP1, cTel3X, cTel52S, EGAP1340, EGAP9, EGAP7, cTel33B, VC50H2R, VC5, EGAP2, VM106R, EGAP4, cTel4X, cTel7X, EGAP8, VH15N14R, VT23B5, VK04G11, VT21B10L, VF11C1L, cTel29B, VB0393L, cTel17, cTel5, cTel79B, VW02B12L, VF23B12L)	0 (VF13D12L, VF39H2L, VT22E6R, VZC374L, VM02G9R, VC27A7L, VZK822L, VD1046R, VF54F7L, EGAP3, VK10D6R, VF36H2L, VY10G11R, cTel55X, EGAP1, cTel3X, cTel52S, EGAP1340, EGAP9, EGAP7, cTel33B, VC50H2R, VC5, EGAP2, VM106R, EGAP4, cTel4X, cTel7X, EGAP8, VH15N14R, VT23B5, VK04G11, VT21B10L, VF11C1L, cTel29B, VB0393L, cTel17, cTel5, cTel79B, VW02B12L, VF23B12L)
BEL/Pao:				19 chromosomeII	18172 chromosomeI	0.12 chromosomeI			0 (Y43H11AL-withoutOverlaps, Y34D9B-withoutOverlaps, Y48A5A-withoutOverlaps, Y76G2A-withoutOverlaps, Y1B5A-withoutOverlaps, Y46H3A-withoutOverlaps, Y71H10A-withoutOverlaps, Y48G1C-withoutOverlaps, Y38B5A-withoutOverlaps, Y71G10AR-withoutOverlaps, Y54E2A-withoutOverlaps, Y74C10AR-withoutOverlaps, Y17D7B-withoutOverlaps, Y106G6D-withoutOverlaps, Y54G11B-withoutOverlaps, Y46G5A-withoutOverlaps, Y66D…	0 (Y43H11AL-withoutOverlaps, Y34D9B-withoutOverlaps, Y48A5A-withoutOverlaps, Y76G2A-withoutOverlaps, Y1B5A-withoutOverlaps, Y46H3A-withoutOverlaps, Y71H10A-withoutOverlaps, Y48G1C-withoutOverlaps, Y38B5A-withoutOverlaps, Y71G10AR-withoutOverlaps, Y54E2A-withoutOverlaps, Y74C10AR-withoutOverlaps, Y17D7B-withoutOverlaps, Y106G6D-withoutOverlaps, Y54G11B-withoutOverlaps, Y46G5A-withoutOverlaps, Y66D…	0.0 (Y43H11AL-withoutOverlaps, Y34D9B-withoutOverlaps, Y48A5A-withoutOverlaps, Y76G2A-withoutOverlaps, Y1B5A-withoutOverlaps, Y46H3A-withoutOverlaps, Y71H10A-withoutOverlaps, Y48G1C-withoutOverlaps, Y38B5A-withoutOverlaps, Y71G10AR-withoutOverlaps, Y54E2A-withoutOverlaps, Y74C10AR-withoutOverlaps, Y17D7B-withoutOverlaps, Y106G6D-withoutOverlaps, Y54G11B-withoutOverlaps, Y46G5A-withoutOverlaps, Y6…			0 (K07F5, K11E4, F32D8, F47G9, F09E8, F30A10, F26E4, K02A11, F57B1, T28F4, T07D10, ZK858, C28H8, C46E1, C27D9, W06H3, T11A5, R02F11, C54G7, W03D2, K01F9, B0284, C07A9, F59D12, F38A5, T06D8, R102, M01B2, ZK938, F21D5, F13D2, F02D10, C34E7, F20C5, F16H9, F01G4, F43E12, F39D8, C36H8, T21E8, F13E6, F07C6, F07C3, R12A1, K03B8, F29D11, T04F3, C32H11, C11G10, C54D10, C06A1, F08H9, ZC376, T09E8, F26A3, Z…	0 (K07F5, K11E4, F32D8, F47G9, F09E8, F30A10, F26E4, K02A11, F57B1, T28F4, T07D10, ZK858, C28H8, C46E1, C27D9, W06H3, T11A5, R02F11, C54G7, W03D2, K01F9, B0284, C07A9, F59D12, F38A5, T06D8, R102, M01B2, ZK938, F21D5, F13D2, F02D10, C34E7, F20C5, F16H9, F01G4, F43E12, F39D8, C36H8, T21E8, F13E6, F07C6, F07C3, R12A1, K03B8, F29D11, T04F3, C32H11, C11G10, C54D10, C06A1, F08H9, ZC376, T09E8, F26A3, Z…	0.0 (K07F5, K11E4, F32D8, F47G9, F09E8, F30A10, F26E4, K02A11, F57B1, T28F4, T07D10, ZK858, C28H8, C46E1, C27D9, W06H3, T11A5, R02F11, C54G7, W03D2, K01F9, B0284, C07A9, F59D12, F38A5, T06D8, R102, M01B2, ZK938, F21D5, F13D2, F02D10, C34E7, F20C5, F16H9, F01G4, F43E12, F39D8, C36H8, T21E8, F13E6, F07C6, F07C3, R12A1, K03B8, F29D11, T04F3, C32H11, C11G10, C54D10, C06A1, F08H9, ZC376, T09E8, F26A3,…			0 (Y65B4BR-chromosomeIfirstQuarter, Y40B10B-chromosomeVfirstQuarter, Y59E1B-chromosomeXfirstQuarter, Y39G8B-chromosomeIIlastQuarter, Y39H10A-chromosomeVfirstQuarter, Y58G8A-chromosomeVfirstQuarter, Y55F3BM-chromosomeIVfirstQuarter, Y55H10B-chromosomeIVfirstQuarter, Y55B1BL-chromosomeIIIfirstQuarter, Y54G11A-chromosomeIIlastQuarter, Y54E5B-chromosomeIlastQuarter, Y38C1AB-chromosomeIVfirstQuarter, …	0 (Y65B4BR-chromosomeIfirstQuarter, Y40B10B-chromosomeVfirstQuarter, Y59E1B-chromosomeXfirstQuarter, Y39G8B-chromosomeIIlastQuarter, Y39H10A-chromosomeVfirstQuarter, Y58G8A-chromosomeVfirstQuarter, Y55F3BM-chromosomeIVfirstQuarter, Y55H10B-chromosomeIVfirstQuarter, Y55B1BL-chromosomeIIIfirstQuarter, Y54G11A-chromosomeIIlastQuarter, Y54E5B-chromosomeIlastQuarter, Y38C1AB-chromosomeIVfirstQuarter, …	0.0 (Y65B4BR-chromosomeIfirstQuarter, Y40B10B-chromosomeVfirstQuarter, Y59E1B-chromosomeXfirstQuarter, Y39G8B-chromosomeIIlastQuarter, Y39H10A-chromosomeVfirstQuarter, Y58G8A-chromosomeVfirstQuarter, Y55F3BM-chromosomeIVfirstQuarter, Y55H10B-chromosomeIVfirstQuarter, Y55B1BL-chromosomeIIIfirstQuarter, Y54G11A-chromosomeIIlastQuarter, Y54E5B-chromosomeIlastQuarter, Y38C1AB-chromosomeIVfirstQuarter…			0 (K10E9-chromosomeIfirstQuarter, K09H9-chromosomeIfirstQuarter, C33G3-chromosomeXlastQuarter, K03H6-chromosomeIVfirstQuarter, K03D3-chromosomeIVlastQuarter, K04G11-chromosomeXlastQuarter, C18H7-chromosomeIVfirstQuarter, C23H3-chromosomeIIfirstQuarter, C24A1-chromosomeIIIfirstQuarter, C18D4-chromosomeVlastQuarter, F58E2-chromosomeIVfirstQuarter, K11D2-chromosomeIlastQuarter, F56F11-chromosomeIIIf…	0 (K10E9-chromosomeIfirstQuarter, K09H9-chromosomeIfirstQuarter, C33G3-chromosomeXlastQuarter, K03H6-chromosomeIVfirstQuarter, K03D3-chromosomeIVlastQuarter, K04G11-chromosomeXlastQuarter, C18H7-chromosomeIVfirstQuarter, C23H3-chromosomeIIfirstQuarter, C24A1-chromosomeIIIfirstQuarter, C18D4-chromosomeVlastQuarter, F58E2-chromosomeIVfirstQuarter, K11D2-chromosomeIlastQuarter, F56F11-chromosomeIIIf…	0.0 (K10E9-chromosomeIfirstQuarter, K09H9-chromosomeIfirstQuarter, C33G3-chromosomeXlastQuarter, K03H6-chromosomeIVfirstQuarter, K03D3-chromosomeIVlastQuarter, K04G11-chromosomeXlastQuarter, C18H7-chromosomeIVfirstQuarter, C23H3-chromosomeIIfirstQuarter, C24A1-chromosomeIIIfirstQuarter, C18D4-chromosomeVlastQuarter, F58E2-chromosomeIVfirstQuarter, K11D2-chromosomeIlastQuarter, F56F11-chromosomeII…			0 (Y102F5A-chromosomeXmiddleHalf, Y106G6B-chromosomeImiddleHalf, Y106G6C-chromosomeImiddleHalf, Y106G6E-chromosomeImiddleHalf, Y106G6H-chromosomeImiddleHalf, Y119C1A-chromosomeImiddleHalf, Y17G9B-chromosomeIVmiddleHalf, Y19D2B-chromosomeIImiddleHalf, Y22F5B-chromosomeVmiddleHalf, Y23B4A-chromosomeXmiddleHalf, Y76G2A-chromosomeImiddleHalf, Y34B4A-chromosomeXmiddleHalf, Y74E4A-chromosomeIImiddleHal…	0 (Y102F5A-chromosomeXmiddleHalf, Y106G6B-chromosomeImiddleHalf, Y106G6C-chromosomeImiddleHalf, Y106G6E-chromosomeImiddleHalf, Y106G6H-chromosomeImiddleHalf, Y119C1A-chromosomeImiddleHalf, Y17G9B-chromosomeIVmiddleHalf, Y19D2B-chromosomeIImiddleHalf, Y22F5B-chromosomeVmiddleHalf, Y23B4A-chromosomeXmiddleHalf, Y76G2A-chromosomeImiddleHalf, Y34B4A-chromosomeXmiddleHalf, Y74E4A-chromosomeIImiddleHal…	0.0 (Y102F5A-chromosomeXmiddleHalf, Y106G6B-chromosomeImiddleHalf, Y106G6C-chromosomeImiddleHalf, Y106G6E-chromosomeImiddleHalf, Y106G6H-chromosomeImiddleHalf, Y119C1A-chromosomeImiddleHalf, Y17G9B-chromosomeIVmiddleHalf, Y19D2B-chromosomeIImiddleHalf, Y22F5B-chromosomeVmiddleHalf, Y23B4A-chromosomeXmiddleHalf, Y76G2A-chromosomeImiddleHalf, Y34B4A-chromosomeXmiddleHalf, Y74E4A-chromosomeIImiddleH…			0 (R13F6-chromosomeIIImiddleHalf, R01H10-chromosomeIIImiddleHalf, C04F1-chromosomeImiddleHalf, C05C10-chromosomeIImiddleHalf, R01H5-chromosomeXmiddleHalf, C02B8-chromosomeXmiddleHalf, C54F6-chromosomeVmiddleHalf, F56C4-chromosomeIVmiddleHalf, F55D1-chromosomeXmiddleHalf, T10B11-chromosomeImiddleHalf, M88-chromosomeIIImiddleHalf, C41C4-chromosomeIImiddleHalf, M02B1-chromosomeIVmiddleHalf, ZC317-ch…
2-chromosomeImiddleHalf, C43G2-chromosomeIVmiddleHalf, K02A4-chromosomeXmiddleHalf, T24D5-chromosomeXmiddleHalf, T20G5-chromosomeIIImiddleHalf, C48B6-chromosomeImiddleHalf, F25D7-chromosomeImiddleHalf, C14C11-chromosomeVmiddleHalf, F08G5-chromosomeIVmiddleHalf, F19F10-chromosomeVmiddleHalf, K09C8-chromosomeXmiddleHalf, T12A2-chromosomeIIImiddleHalf, F52F12-chromosomeImiddleHalf, C08C3-chromosomeI…	0 (R13F6-chromosomeIIImiddleHalf, R01H10-chromosomeIIImiddleHalf, C04F1-chromosomeImiddleHalf, C05C10-chromosomeIImiddleHalf, R01H5-chromosomeXmiddleHalf, C02B8-chromosomeXmiddleHalf, C54F6-chromosomeVmiddleHalf, F56C4-chromosomeIVmiddleHalf, F55D1-chromosomeXmiddleHalf, T10B11-chromosomeImiddleHalf, M88-chromosomeIIImiddleHalf, C41C4-chromosomeIImiddleHalf, M02B1-chromosomeIVmiddleHalf, ZC317-ch…
2-chromosomeImiddleHalf, C43G2-chromosomeIVmiddleHalf, K02A4-chromosomeXmiddleHalf, T24D5-chromosomeXmiddleHalf, T20G5-chromosomeIIImiddleHalf, C48B6-chromosomeImiddleHalf, F25D7-chromosomeImiddleHalf, C14C11-chromosomeVmiddleHalf, F08G5-chromosomeIVmiddleHalf, F19F10-chromosomeVmiddleHalf, K09C8-chromosomeXmiddleHalf, T12A2-chromosomeIIImiddleHalf, F52F12-chromosomeImiddleHalf, C08C3-chromosomeI…	0.0 (R13F6-chromosomeIIImiddleHalf, R01H10-chromosomeIIImiddleHalf, C04F1-chromosomeImiddleHalf, C05C10-chromosomeIImiddleHalf, R01H5-chromosomeXmiddleHalf, C02B8-chromosomeXmiddleHalf, C54F6-chromosomeVmiddleHalf, F56C4-chromosomeIVmiddleHalf, F55D1-chromosomeXmiddleHalf, T10B11-chromosomeImiddleHalf, M88-chromosomeIIImiddleHalf, C41C4-chromosomeIImiddleHalf, M02B1-chromosomeIVmiddleHalf, ZC317-…
A12-chromosomeImiddleHalf, C43G2-chromosomeIVmiddleHalf, K02A4-chromosomeXmiddleHalf, T24D5-chromosomeXmiddleHalf, T20G5-chromosomeIIImiddleHalf, C48B6-chromosomeImiddleHalf, F25D7-chromosomeImiddleHalf, C14C11-chromosomeVmiddleHalf, F08G5-chromosomeIVmiddleHalf, F19F10-chromosomeVmiddleHalf, K09C8-chromosomeXmiddleHalf, T12A2-chromosomeIIImiddleHalf, F52F12-chromosomeImiddleHalf, C08C3-chromosom…			0 (Y40B10B-shorterThanMedian, Y64F11A-shorterThanMedian, Y40A1A-shorterThanMedian, Y47H9B-shorterThanMedian, Y46H3A-shorterThanMedian, Y39G10AL-shorterThanMedian, Y47G7C-shorterThanMedian, Y75B12A-shorterThanMedian, Y39F10A-shorterThanMedian, Y54C5B-shorterThanMedian, Y67D11A-shorterThanMedian, Y39D8A-shorterThanMedian, Y66C5A-shorterThanMedian, Y74C10AR-shorterThanMedian, Y45G12A-shorterThanMedi…	0 (Y40B10B-shorterThanMedian, Y64F11A-shorterThanMedian, Y40A1A-shorterThanMedian, Y47H9B-shorterThanMedian, Y46H3A-shorterThanMedian, Y39G10AL-shorterThanMedian, Y47G7C-shorterThanMedian, Y75B12A-shorterThanMedian, Y39F10A-shorterThanMedian, Y54C5B-shorterThanMedian, Y67D11A-shorterThanMedian, Y39D8A-shorterThanMedian, Y66C5A-shorterThanMedian, Y74C10AR-shorterThanMedian, Y45G12A-shorterThanMedi…	0.0 (Y40B10B-shorterThanMedian, Y64F11A-shorterThanMedian, Y40A1A-shorterThanMedian, Y47H9B-shorterThanMedian, Y46H3A-shorterThanMedian, Y39G10AL-shorterThanMedian, Y47G7C-shorterThanMedian, Y75B12A-shorterThanMedian, Y39F10A-shorterThanMedian, Y54C5B-shorterThanMedian, Y67D11A-shorterThanMedian, Y39D8A-shorterThanMedian, Y66C5A-shorterThanMedian, Y74C10AR-shorterThanMedian, Y45G12A-shorterThanMe…			0 (F35F11-shorterThanMedian, ZK816-shorterThanMedian, T06D8-shorterThanMedian, K01G5-shorterThanMedian, C12C8-shorterThanMedian, F07F6-shorterThanMedian, W07G9-shorterThanMedian, T01C2-shorterThanMedian, T10E10-shorterThanMedian, E03H12-shorterThanMedian, F53B6-shorterThanMedian, T23G5-shorterThanMedian, R07C12-shorterThanMedian, F46A8-shorterThanMedian, F49E7-shorterThanMedian, T12B3-shorterThan…	0 (F35F11-shorterThanMedian, ZK816-shorterThanMedian, T06D8-shorterThanMedian, K01G5-shorterThanMedian, C12C8-shorterThanMedian, F07F6-shorterThanMedian, W07G9-shorterThanMedian, T01C2-shorterThanMedian, T10E10-shorterThanMedian, E03H12-shorterThanMedian, F53B6-shorterThanMedian, T23G5-shorterThanMedian, R07C12-shorterThanMedian, F46A8-shorterThanMedian, F49E7-shorterThanMedian, T12B3-shorterThan…	0.0 (F35F11-shorterThanMedian, ZK816-shorterThanMedian, T06D8-shorterThanMedian, K01G5-shorterThanMedian, C12C8-shorterThanMedian, F07F6-shorterThanMedian, W07G9-shorterThanMedian, T01C2-shorterThanMedian, T10E10-shorterThanMedian, E03H12-shorterThanMedian, F53B6-shorterThanMedian, T23G5-shorterThanMedian, R07C12-shorterThanMedian, F46A8-shorterThanMedian, F49E7-shorterThanMedian, T12B3-shorterTh…			0 (Y71F9B-longerThanMedian, Y67D2-longerThanMedian, Y45G5AM-longerThanMedian, Y41C4A-longerThanMedian, Y48B6A-longerThanMedian, Y17G7B-longerThanMedian, Y97E10B-longerThanMedian, Y45F10A-longerThanMedian, Y73E7A-longerThanMedian, Y54E10BL-longerThanMedian, Y34D9A-longerThanMedian, Y50D7A-longerThanMedian, Y82E9BR-longerThanMedian, Y54E10A-longerThanMedian, Y55F3AM-longerThanMedian, Y61A9LA-longer…	0 (Y71F9B-longerThanMedian, Y67D2-longerThanMedian, Y45G5AM-longerThanMedian, Y41C4A-longerThanMedian, Y48B6A-longerThanMedian, Y17G7B-longerThanMedian, Y97E10B-longerThanMedian, Y45F10A-longerThanMedian, Y73E7A-longerThanMedian, Y54E10BL-longerThanMedian, Y34D9A-longerThanMedian, Y50D7A-longerThanMedian, Y82E9BR-longerThanMedian, Y54E10A-longerThanMedian, Y55F3AM-longerThanMedian, Y61A9LA-longer…	0.0 (Y71F9B-longerThanMedian, Y67D2-longerThanMedian, Y45G5AM-longerThanMedian, Y41C4A-longerThanMedian, Y48B6A-longerThanMedian, Y17G7B-longerThanMedian, Y97E10B-longerThanMedian, Y45F10A-longerThanMedian, Y73E7A-longerThanMedian, Y54E10BL-longerThanMedian, Y34D9A-longerThanMedian, Y50D7A-longerThanMedian, Y82E9BR-longerThanMedian, Y54E10A-longerThanMedian, Y55F3AM-longerThanMedian, Y61A9LA-long…			0 (C10C5-longerThanMedian, F44G3-longerThanMedian, C08G5-longerThanMedian, C08G9-longerThanMedian, F33D11-longerThanMedian, F30A10-longerThanMedian, F29F11-longerThanMedian, C04F5-longerThanMedian, ZK829-longerThanMedian, ZK930-longerThanMedian, F26D12-longerThanMedian, F26D10-longerThanMedian, ZK652-longerThanMedian, F14D2-longerThanMedian, ZK1073-longerThanMedian, F10D2-longerThanMedian, F25C8-…	0 (C10C5-longerThanMedian, F44G3-longerThanMedian, C08G5-longerThanMedian, C08G9-longerThanMedian, F33D11-longerThanMedian, F30A10-longerThanMedian, F29F11-longerThanMedian, C04F5-longerThanMedian, ZK829-longerThanMedian, ZK930-longerThanMedian, F26D12-longerThanMedian, F26D10-longerThanMedian, ZK652-longerThanMedian, F14D2-longerThanMedian, ZK1073-longerThanMedian, F10D2-longerThanMedian, F25C8-…	0.0 (C10C5-longerThanMedian, F44G3-longerThanMedian, C08G5-longerThanMedian, C08G9-longerThanMedian, F33D11-longerThanMedian, F30A10-longerThanMedian, F29F11-longerThanMedian, C04F5-longerThanMedian, ZK829-longerThanMedian, ZK930-longerThanMedian, F26D12-longerThanMedian, F26D10-longerThanMedian, ZK652-longerThanMedian, F14D2-longerThanMedian, ZK1073-longerThanMedian, F10D2-longerThanMedian, F25C…			0 (Y116A8B, Y43F4B, Y70C5D, Y46G5A, Y106G6B, Y46D2A, Y70C5B, Y48G1A, Y43C5B, Y57A10C, Y66C5A, Y32B12B, Y39A1A, Y102F5A, Y80E2A, Y54E5A, Y17D7C, Y76A2B, Y39H10A, Y48G8AL, Y39G8C, Y55F3C, Y113G7B, Y56A3A, Y32F6A, Y53G8AM, Y55F3AL, Y47H9A, Y79H2A, Y104H12A, Y38F1A, Y37E11AM, Y12A6A, Y46E12A, Y19D2B, Y24E3A, Y52E8A, Y37H2B, Y32B12C, Y102A5A, Y17G7B, Y52B11B, Y55D9A, Y71F9AR, Y70G10A, Y55B1AM, Y39G8B,…	0 (Y116A8B, Y43F4B, Y70C5D, Y46G5A, Y106G6B, Y46D2A, Y70C5B, Y48G1A, Y43C5B, Y57A10C, Y66C5A, Y32B12B, Y39A1A, Y102F5A, Y80E2A, Y54E5A, Y17D7C, Y76A2B, Y39H10A, Y48G8AL, Y39G8C, Y55F3C, Y113G7B, Y56A3A, Y32F6A, Y53G8AM, Y55F3AL, Y47H9A, Y79H2A, Y104H12A, Y38F1A, Y37E11AM, Y12A6A, Y46E12A, Y19D2B, Y24E3A, Y52E8A, Y37H2B, Y32B12C, Y102A5A, Y17G7B, Y52B11B, Y55D9A, Y71F9AR, Y70G10A, Y55B1AM, Y39G8B,…	0.0 (Y116A8B, Y43F4B, Y70C5D, Y46G5A, Y106G6B, Y46D2A, Y70C5B, Y48G1A, Y43C5B, Y57A10C, Y66C5A, Y32B12B, Y39A1A, Y102F5A, Y80E2A, Y54E5A, Y17D7C, Y76A2B, Y39H10A, Y48G8AL, Y39G8C, Y55F3C, Y113G7B, Y56A3A, Y32F6A, Y53G8AM, Y55F3AL, Y47H9A, Y79H2A, Y104H12A, Y38F1A, Y37E11AM, Y12A6A, Y46E12A, Y19D2B, Y24E3A, Y52E8A, Y37H2B, Y32B12C, Y102A5A, Y17G7B, Y52B11B, Y55D9A, Y71F9AR, Y70G10A, Y55B1AM, Y39G8…			0 (Y119C1B-endOverlap, Y37E11B-endOverlap, Y55D9A-endOverlap, Y40B1A-endOverlap, Y25C1A-endOverlap, Y47D7A-endOverlap, Y25C1A-startOverlap, Y92C3B-endOverlap, Y16E11A-startOverlap, Y47C4A-endOverlap, Y76G2A-endOverlap, Y116A8B-startOverlap, Y55F3BR-endOverlap, Y17G9B-endOverlap, Y7A9B-startOverlap, Y59E1A-startOverlap, Y26E6A-startOverlap, Y71H2B-endOverlap, Y73B6A-startOverlap, Y46H3D-endOverlap…	0 (Y119C1B-endOverlap, Y37E11B-endOverlap, Y55D9A-endOverlap, Y40B1A-endOverlap, Y25C1A-endOverlap, Y47D7A-endOverlap, Y25C1A-startOverlap, Y92C3B-endOverlap, Y16E11A-startOverlap, Y47C4A-endOverlap, Y76G2A-endOverlap, Y116A8B-startOverlap, Y55F3BR-endOverlap, Y17G9B-endOverlap, Y7A9B-startOverlap, Y59E1A-startOverlap, Y26E6A-startOverlap, Y71H2B-endOverlap, Y73B6A-startOverlap, Y46H3D-endOverlap…	0.0 (Y119C1B-endOverlap, Y37E11B-endOverlap, Y55D9A-endOverlap, Y40B1A-endOverlap, Y25C1A-endOverlap, Y47D7A-endOverlap, Y25C1A-startOverlap, Y92C3B-endOverlap, Y16E11A-startOverlap, Y47C4A-endOverlap, Y76G2A-endOverlap, Y116A8B-startOverlap, Y55F3BR-endOverlap, Y17G9B-endOverlap, Y7A9B-startOverlap, Y59E1A-startOverlap, Y26E6A-startOverlap, Y71H2B-endOverlap, Y73B6A-startOverlap, Y46H3D-endOverl…			4 (chromosomeIII-lastQuarter)	2036 (chromosomeI-firstQuarter)	0.05 (chromosomeI-firstQuarter)			2 (chromosomeII-middleHalf)	551 (chromosomeII-middleHalf)	0.01 (chromosomeII-middleHalf)			0 (H03A11, H09F14, H12D21, H32K16, H25P06, H06A10, H03G16, H19N07, H15M21, H36L18, H39E23, H15N14, H21P03, H13N06, H05L14, H12I19, H02I12, H40L08, H05G16, H01G02, H06O01, H37N21, H10D18, H19M22, H24K24, H04M03, H30A04, H20J04, H05O09, H05C05, H16O14, H36N01, H02F09, H27M09, H17B01, H14N18, H14A12, H07I21, H06I04, H14E04, H01M10, H27O22, H03G13, H12I13, H23L24, H43I07, H10E21, H42K12, H35B03, H22K…	0 (H03A11, H09F14, H12D21, H32K16, H25P06, H06A10, H03G16, H19N07, H15M21, H36L18, H39E23, H15N14, H21P03, H13N06, H05L14, H12I19, H02I12, H40L08, H05G16, H01G02, H06O01, H37N21, H10D18, H19M22, H24K24, H04M03, H30A04, H20J04, H05O09, H05C05, H16O14, H36N01, H02F09, H27M09, H17B01, H14N18, H14A12, H07I21, H06I04, H14E04, H01M10, H27O22, H03G13, H12I13, H23L24, H43I07, H10E21, H42K12, H35B03, H22K…	0.0 (H03A11, H09F14, H12D21, H32K16, H25P06, H06A10, H03G16, H19N07, H15M21, H36L18, H39E23, H15N14, H21P03, H13N06, H05L14, H12I19, H02I12, H40L08, H05G16, H01G02, H06O01, H37N21, H10D18, H19M22, H24K24, H04M03, H30A04, H20J04, H05O09, H05C05, H16O14, H36N01, H02F09, H27M09, H17B01, H14N18, H14A12, H07I21, H06I04, H14E04, H01M10, H27O22, H03G13, H12I13, H23L24, H43I07, H10E21, H42K12, H35B03, H2…			0 (VF13D12L, VF39H2L, VT22E6R, VZC374L, VM02G9R, VC27A7L, VZK822L, VD1046R, VF54F7L, EGAP3, VK10D6R, VF36H2L, VY10G11R, cTel55X, EGAP1, cTel3X, cTel52S, EGAP1340, EGAP9, EGAP7, cTel33B, VC50H2R, VC5, EGAP2, VM106R, EGAP4, cTel4X, cTel7X, EGAP8, VH15N14R, VT23B5, VK04G11, VT21B10L, VF11C1L, cTel29B, VB0393L, cTel17, cTel5, cTel79B, VW02B12L, VF23B12L)	0 (VF13D12L, VF39H2L, VT22E6R, VZC374L, VM02G9R, VC27A7L, VZK822L, VD1046R, VF54F7L, EGAP3, VK10D6R, VF36H2L, VY10G11R, cTel55X, EGAP1, cTel3X, cTel52S, EGAP1340, EGAP9, EGAP7, cTel33B, VC50H2R, VC5, EGAP2, VM106R, EGAP4, cTel4X, cTel7X, EGAP8, VH15N14R, VT23B5, VK04G11, VT21B10L, VF11C1L, cTel29B, VB0393L, cTel17, cTel5, cTel79B, VW02B12L, VF23B12L)
Ty1/Copia:				0 chromosomeX, chromosomeII, chromosomeIII, chromosomeI, chromosomeIV, chromosomeV	0 chromosomeX, chromosomeII, chromosomeIII, chromosomeI, chromosomeIV, chromosomeV	0.0 chromosomeX, chromosomeII, chromosomeIII, chromosomeI, chromosomeIV, chromosomeV			0 (Y43H11AL-withoutOverlaps, Y34D9B-withoutOverlaps, Y48A5A-withoutOverlaps, Y76G2A-withoutOverlaps, Y1B5A-withoutOverlaps, Y46H3A-withoutOverlaps, Y71H10A-withoutOverlaps, Y48G1C-withoutOverlaps, Y38B5A-withoutOverlaps, Y71G10AR-withoutOverlaps, Y54E2A-withoutOverlaps, Y74C10AR-withoutOverlaps, Y17D7B-withoutOverlaps, Y105C5B-withoutOverlaps, Y106G6D-withoutOverlaps, Y54G11B-withoutOverlaps, Y50…	0 (Y43H11AL-withoutOverlaps, Y34D9B-withoutOverlaps, Y48A5A-withoutOverlaps, Y76G2A-withoutOverlaps, Y1B5A-withoutOverlaps, Y46H3A-withoutOverlaps, Y71H10A-withoutOverlaps, Y48G1C-withoutOverlaps, Y38B5A-withoutOverlaps, Y71G10AR-withoutOverlaps, Y54E2A-withoutOverlaps, Y74C10AR-withoutOverlaps, Y17D7B-withoutOverlaps, Y105C5B-withoutOverlaps, Y106G6D-withoutOverlaps, Y54G11B-withoutOverlaps, Y50…	0.0 (Y43H11AL-withoutOverlaps, Y34D9B-withoutOverlaps, Y48A5A-withoutOverlaps, Y76G2A-withoutOverlaps, Y1B5A-withoutOverlaps, Y46H3A-withoutOverlaps, Y71H10A-withoutOverlaps, Y48G1C-withoutOverlaps, Y38B5A-withoutOverlaps, Y71G10AR-withoutOverlaps, Y54E2A-withoutOverlaps, Y74C10AR-withoutOverlaps, Y17D7B-withoutOverlaps, Y105C5B-withoutOverlaps, Y106G6D-withoutOverlaps, Y54G11B-withoutOverlaps, Y…			0 (K07F5, K11E4, F32D8, F47G9, F09E8, F30A10, F26E4, K02A11, F57B1, T28F4, T07D10, ZK858, C28H8, C46E1, C27D9, W06H3, T11A5, R02F11, C54G7, W03D2, K01F9, B0284, C07A9, F59D12, F38A5, T06D8, R102, M01B2, ZK938, F21D5, F13D2, F02D10, C34E7, F20C5, F16H9, F01G4, F43E12, F39D8, C36H8, T21E8, F13E6, F07C6, F07C3, R12A1, K03B8, F29D11, T04F3, C32H11, C11G10, C54D10, C06A1, F08H9, ZC376, T09E8, C17D12, …	0 (K07F5, K11E4, F32D8, F47G9, F09E8, F30A10, F26E4, K02A11, F57B1, T28F4, T07D10, ZK858, C28H8, C46E1, C27D9, W06H3, T11A5, R02F11, C54G7, W03D2, K01F9, B0284, C07A9, F59D12, F38A5, T06D8, R102, M01B2, ZK938, F21D5, F13D2, F02D10, C34E7, F20C5, F16H9, F01G4, F43E12, F39D8, C36H8, T21E8, F13E6, F07C6, F07C3, R12A1, K03B8, F29D11, T04F3, C32H11, C11G10, C54D10, C06A1, F08H9, ZC376, T09E8, C17D12, …	0.0 (K07F5, K11E4, F32D8, F47G9, F09E8, F30A10, F26E4, K02A11, F57B1, T28F4, T07D10, ZK858, C28H8, C46E1, C27D9, W06H3, T11A5, R02F11, C54G7, W03D2, K01F9, B0284, C07A9, F59D12, F38A5, T06D8, R102, M01B2, ZK938, F21D5, F13D2, F02D10, C34E7, F20C5, F16H9, F01G4, F43E12, F39D8, C36H8, T21E8, F13E6, F07C6, F07C3, R12A1, K03B8, F29D11, T04F3, C32H11, C11G10, C54D10, C06A1, F08H9, ZC376, T09E8, C17D12…			0 (Y65B4BR-chromosomeIfirstQuarter, Y40B10B-chromosomeVfirstQuarter, Y62E10A-chromosomeIVlastQuarter, Y59E1B-chromosomeXfirstQuarter, Y39G8B-chromosomeIIlastQuarter, Y39H10A-chromosomeVfirstQuarter, Y59A8B-chromosomeVlastQuarter, Y58G8A-chromosomeVfirstQuarter, Y55F3BM-chromosomeIVfirstQuarter, Y55H10B-chromosomeIVfirstQuarter, Y55B1BL-chromosomeIIIfirstQuarter, Y54G11A-chromosomeIIlastQuarter, Y…	0 (Y65B4BR-chromosomeIfirstQuarter, Y40B10B-chromosomeVfirstQuarter, Y62E10A-chromosomeIVlastQuarter, Y59E1B-chromosomeXfirstQuarter, Y39G8B-chromosomeIIlastQuarter, Y39H10A-chromosomeVfirstQuarter, Y59A8B-chromosomeVlastQuarter, Y58G8A-chromosomeVfirstQuarter, Y55F3BM-chromosomeIVfirstQuarter, Y55H10B-chromosomeIVfirstQuarter, Y55B1BL-chromosomeIIIfirstQuarter, Y54G11A-chromosomeIIlastQuarter, Y…	0.0 (Y65B4BR-chromosomeIfirstQuarter, Y40B10B-chromosomeVfirstQuarter, Y62E10A-chromosomeIVlastQuarter, Y59E1B-chromosomeXfirstQuarter, Y39G8B-chromosomeIIlastQuarter, Y39H10A-chromosomeVfirstQuarter, Y59A8B-chromosomeVlastQuarter, Y58G8A-chromosomeVfirstQuarter, Y55F3BM-chromosomeIVfirstQuarter, Y55H10B-chromosomeIVfirstQuarter, Y55B1BL-chromosomeIIIfirstQuarter, Y54G11A-chromosomeIIlastQuarter,…			0 (K10E9-chromosomeIfirstQuarter, K09H9-chromosomeIfirstQuarter, K09E3-chromosomeXlastQuarter, C33G3-chromosomeXlastQuarter, K03H6-chromosomeIVfirstQuarter, K03D3-chromosomeIVlastQuarter, K04G11-chromosomeXlastQuarter, C18H7-chromosomeIVfirstQuarter, C23H3-chromosomeIIfirstQuarter, C24A1-chromosomeIIIfirstQuarter, C18D4-chromosomeVlastQuarter, F58E2-chromosomeIVfirstQuarter, K11D2-chromosomeIlast…	0 (K10E9-chromosomeIfirstQuarter, K09H9-chromosomeIfirstQuarter, K09E3-chromosomeXlastQuarter, C33G3-chromosomeXlastQuarter, K03H6-chromosomeIVfirstQuarter, K03D3-chromosomeIVlastQuarter, K04G11-chromosomeXlastQuarter, C18H7-chromosomeIVfirstQuarter, C23H3-chromosomeIIfirstQuarter, C24A1-chromosomeIIIfirstQuarter, C18D4-chromosomeVlastQuarter, F58E2-chromosomeIVfirstQuarter, K11D2-chromosomeIlast…	0.0 (K10E9-chromosomeIfirstQuarter, K09H9-chromosomeIfirstQuarter, K09E3-chromosomeXlastQuarter, C33G3-chromosomeXlastQuarter, K03H6-chromosomeIVfirstQuarter, K03D3-chromosomeIVlastQuarter, K04G11-chromosomeXlastQuarter, C18H7-chromosomeIVfirstQuarter, C23H3-chromosomeIIfirstQuarter, C24A1-chromosomeIIIfirstQuarter, C18D4-chromosomeVlastQuarter, F58E2-chromosomeIVfirstQuarter, K11D2-chromosomeIla…			0 (Y102F5A-chromosomeXmiddleHalf, Y106G6B-chromosomeImiddleHalf, Y106G6C-chromosomeImiddleHalf, Y106G6E-chromosomeImiddleHalf, Y106G6H-chromosomeImiddleHalf, Y119C1A-chromosomeImiddleHalf, Y17G9B-chromosomeIVmiddleHalf, Y19D2B-chromosomeIImiddleHalf, Y22F5B-chromosomeVmiddleHalf, Y23B4A-chromosomeXmiddleHalf, Y76G2A-chromosomeImiddleHalf, Y32H12A-chromosomeIIImiddleHalf, Y34B4A-chromosomeXmiddleH…	0 (Y102F5A-chromosomeXmiddleHalf, Y106G6B-chromosomeImiddleHalf, Y106G6C-chromosomeImiddleHalf, Y106G6E-chromosomeImiddleHalf, Y106G6H-chromosomeImiddleHalf, Y119C1A-chromosomeImiddleHalf, Y17G9B-chromosomeIVmiddleHalf, Y19D2B-chromosomeIImiddleHalf, Y22F5B-chromosomeVmiddleHalf, Y23B4A-chromosomeXmiddleHalf, Y76G2A-chromosomeImiddleHalf, Y32H12A-chromosomeIIImiddleHalf, Y34B4A-chromosomeXmiddleH…	0.0 (Y102F5A-chromosomeXmiddleHalf, Y106G6B-chromosomeImiddleHalf, Y106G6C-chromosomeImiddleHalf, Y106G6E-chromosomeImiddleHalf, Y106G6H-chromosomeImiddleHalf, Y119C1A-chromosomeImiddleHalf, Y17G9B-chromosomeIVmiddleHalf, Y19D2B-chromosomeIImiddleHalf, Y22F5B-chromosomeVmiddleHalf, Y23B4A-chromosomeXmiddleHalf, Y76G2A-chromosomeImiddleHalf, Y32H12A-chromosomeIIImiddleHalf, Y34B4A-chromosomeXmiddl…			0 (R13F6-chromosomeIIImiddleHalf, R01H10-chromosomeIIImiddleHalf, C04F1-chromosomeImiddleHalf, C05C10-chromosomeIImiddleHalf, R01H5-chromosomeXmiddleHalf, C02B8-chromosomeXmiddleHalf, C54F6-chromosomeVmiddleHalf, F56C4-chromosomeIVmiddleHalf, F55D1-chromosomeXmiddleHalf, T10B11-chromosomeImiddleHalf, M88-chromosomeIIImiddleHalf, C41C4-chromosomeIImiddleHalf, M02B1-chromosomeIVmiddleHalf, ZC317-ch…
alf, F09G8-chromosomeIIImiddleHalf, K08E5-chromosomeIIImiddleHalf, F44D12-chromosomeIVmiddleHalf, W02D7-chromosomeVmiddleHalf, T19C4-chromosomeVmiddleHalf, F26H9-chromosomeImiddleHalf, ZC374-chromosomeXmiddleHalf, C07G1-chromosomeIVmiddleHalf, C46G7-chromosomeIVmiddleHalf, F07G11-chromosomeVmiddleHalf, T19B10-chromosomeVmiddleHalf, K08B12-chromosomeVmiddleHalf, B0240-chromosomeVmiddleHalf, ZK652-…	0 (R13F6-chromosomeIIImiddleHalf, R01H10-chromosomeIIImiddleHalf, C04F1-chromosomeImiddleHalf, C05C10-chromosomeIImiddleHalf, R01H5-chromosomeXmiddleHalf, C02B8-chromosomeXmiddleHalf, C54F6-chromosomeVmiddleHalf, F56C4-chromosomeIVmiddleHalf, F55D1-chromosomeXmiddleHalf, T10B11-chromosomeImiddleHalf, M88-chromosomeIIImiddleHalf, C41C4-chromosomeIImiddleHalf, M02B1-chromosomeIVmiddleHalf, ZC317-ch…
alf, F09G8-chromosomeIIImiddleHalf, K08E5-chromosomeIIImiddleHalf, F44D12-chromosomeIVmiddleHalf, W02D7-chromosomeVmiddleHalf, T19C4-chromosomeVmiddleHalf, F26H9-chromosomeImiddleHalf, ZC374-chromosomeXmiddleHalf, C07G1-chromosomeIVmiddleHalf, C46G7-chromosomeIVmiddleHalf, F07G11-chromosomeVmiddleHalf, T19B10-chromosomeVmiddleHalf, K08B12-chromosomeVmiddleHalf, B0240-chromosomeVmiddleHalf, ZK652-…	0.0 (R13F6-chromosomeIIImiddleHalf, R01H10-chromosomeIIImiddleHalf, C04F1-chromosomeImiddleHalf, C05C10-chromosomeIImiddleHalf, R01H5-chromosomeXmiddleHalf, C02B8-chromosomeXmiddleHalf, C54F6-chromosomeVmiddleHalf, F56C4-chromosomeIVmiddleHalf, F55D1-chromosomeXmiddleHalf, T10B11-chromosomeImiddleHalf, M88-chromosomeIIImiddleHalf, C41C4-chromosomeIImiddleHalf, M02B1-chromosomeIVmiddleHalf, ZC317-…
eHalf, F09G8-chromosomeIIImiddleHalf, K08E5-chromosomeIIImiddleHalf, F44D12-chromosomeIVmiddleHalf, W02D7-chromosomeVmiddleHalf, T19C4-chromosomeVmiddleHalf, F26H9-chromosomeImiddleHalf, ZC374-chromosomeXmiddleHalf, C07G1-chromosomeIVmiddleHalf, C46G7-chromosomeIVmiddleHalf, F07G11-chromosomeVmiddleHalf, T19B10-chromosomeVmiddleHalf, K08B12-chromosomeVmiddleHalf, B0240-chromosomeVmiddleHalf, ZK65…			0 (Y40B10B-shorterThanMedian, Y64F11A-shorterThanMedian, Y40A1A-shorterThanMedian, Y47H9B-shorterThanMedian, Y46H3A-shorterThanMedian, Y39G10AL-shorterThanMedian, Y47G7C-shorterThanMedian, Y75B12A-shorterThanMedian, Y39F10A-shorterThanMedian, Y54C5B-shorterThanMedian, Y67D11A-shorterThanMedian, Y39D8A-shorterThanMedian, Y66C5A-shorterThanMedian, Y74C10AR-shorterThanMedian, Y45G12A-shorterThanMedi…	0 (Y40B10B-shorterThanMedian, Y64F11A-shorterThanMedian, Y40A1A-shorterThanMedian, Y47H9B-shorterThanMedian, Y46H3A-shorterThanMedian, Y39G10AL-shorterThanMedian, Y47G7C-shorterThanMedian, Y75B12A-shorterThanMedian, Y39F10A-shorterThanMedian, Y54C5B-shorterThanMedian, Y67D11A-shorterThanMedian, Y39D8A-shorterThanMedian, Y66C5A-shorterThanMedian, Y74C10AR-shorterThanMedian, Y45G12A-shorterThanMedi…	0.0 (Y40B10B-shorterThanMedian, Y64F11A-shorterThanMedian, Y40A1A-shorterThanMedian, Y47H9B-shorterThanMedian, Y46H3A-shorterThanMedian, Y39G10AL-shorterThanMedian, Y47G7C-shorterThanMedian, Y75B12A-shorterThanMedian, Y39F10A-shorterThanMedian, Y54C5B-shorterThanMedian, Y67D11A-shorterThanMedian, Y39D8A-shorterThanMedian, Y66C5A-shorterThanMedian, Y74C10AR-shorterThanMedian, Y45G12A-shorterThanMe…			0 (F35F11-shorterThanMedian, ZK816-shorterThanMedian, T06D8-shorterThanMedian, K01G5-shorterThanMedian, C12C8-shorterThanMedian, F07F6-shorterThanMedian, W07G9-shorterThanMedian, T01C2-shorterThanMedian, T10E10-shorterThanMedian, E03H12-shorterThanMedian, F53B6-shorterThanMedian, T23G5-shorterThanMedian, R07C12-shorterThanMedian, F46A8-shorterThanMedian, F49E7-shorterThanMedian, T12B3-shorterThan…	0 (F35F11-shorterThanMedian, ZK816-shorterThanMedian, T06D8-shorterThanMedian, K01G5-shorterThanMedian, C12C8-shorterThanMedian, F07F6-shorterThanMedian, W07G9-shorterThanMedian, T01C2-shorterThanMedian, T10E10-shorterThanMedian, E03H12-shorterThanMedian, F53B6-shorterThanMedian, T23G5-shorterThanMedian, R07C12-shorterThanMedian, F46A8-shorterThanMedian, F49E7-shorterThanMedian, T12B3-shorterThan…	0.0 (F35F11-shorterThanMedian, ZK816-shorterThanMedian, T06D8-shorterThanMedian, K01G5-shorterThanMedian, C12C8-shorterThanMedian, F07F6-shorterThanMedian, W07G9-shorterThanMedian, T01C2-shorterThanMedian, T10E10-shorterThanMedian, E03H12-shorterThanMedian, F53B6-shorterThanMedian, T23G5-shorterThanMedian, R07C12-shorterThanMedian, F46A8-shorterThanMedian, F49E7-shorterThanMedian, T12B3-shorterTh…			0 (Y71F9B-longerThanMedian, Y75D11A-longerThanMedian, Y67D2-longerThanMedian, Y45G5AM-longerThanMedian, Y41C4A-longerThanMedian, Y48B6A-longerThanMedian, Y17G7B-longerThanMedian, Y97E10B-longerThanMedian, Y45F10A-longerThanMedian, Y73E7A-longerThanMedian, Y54E10BL-longerThanMedian, Y34D9A-longerThanMedian, Y50D7A-longerThanMedian, Y82E9BR-longerThanMedian, Y54E10A-longerThanMedian, Y55F3AM-longer…	0 (Y71F9B-longerThanMedian, Y75D11A-longerThanMedian, Y67D2-longerThanMedian, Y45G5AM-longerThanMedian, Y41C4A-longerThanMedian, Y48B6A-longerThanMedian, Y17G7B-longerThanMedian, Y97E10B-longerThanMedian, Y45F10A-longerThanMedian, Y73E7A-longerThanMedian, Y54E10BL-longerThanMedian, Y34D9A-longerThanMedian, Y50D7A-longerThanMedian, Y82E9BR-longerThanMedian, Y54E10A-longerThanMedian, Y55F3AM-longer…	0.0 (Y71F9B-longerThanMedian, Y75D11A-longerThanMedian, Y67D2-longerThanMedian, Y45G5AM-longerThanMedian, Y41C4A-longerThanMedian, Y48B6A-longerThanMedian, Y17G7B-longerThanMedian, Y97E10B-longerThanMedian, Y45F10A-longerThanMedian, Y73E7A-longerThanMedian, Y54E10BL-longerThanMedian, Y34D9A-longerThanMedian, Y50D7A-longerThanMedian, Y82E9BR-longerThanMedian, Y54E10A-longerThanMedian, Y55F3AM-long…			0 (C10C5-longerThanMedian, F44G3-longerThanMedian, C08G5-longerThanMedian, C08G9-longerThanMedian, F33D11-longerThanMedian, F30A10-longerThanMedian, F29F11-longerThanMedian, C04F5-longerThanMedian, ZK829-longerThanMedian, ZK930-longerThanMedian, F26D12-longerThanMedian, F26D10-longerThanMedian, ZK652-longerThanMedian, F14D2-longerThanMedian, ZK1025-longerThanMedian, ZK1073-longerThanMedian, ZK616…	0 (C10C5-longerThanMedian, F44G3-longerThanMedian, C08G5-longerThanMedian, C08G9-longerThanMedian, F33D11-longerThanMedian, F30A10-longerThanMedian, F29F11-longerThanMedian, C04F5-longerThanMedian, ZK829-longerThanMedian, ZK930-longerThanMedian, F26D12-longerThanMedian, F26D10-longerThanMedian, ZK652-longerThanMedian, F14D2-longerThanMedian, ZK1025-longerThanMedian, ZK1073-longerThanMedian, ZK616…	0.0 (C10C5-longerThanMedian, F44G3-longerThanMedian, C08G5-longerThanMedian, C08G9-longerThanMedian, F33D11-longerThanMedian, F30A10-longerThanMedian, F29F11-longerThanMedian, C04F5-longerThanMedian, ZK829-longerThanMedian, ZK930-longerThanMedian, F26D12-longerThanMedian, F26D10-longerThanMedian, ZK652-longerThanMedian, F14D2-longerThanMedian, ZK1025-longerThanMedian, ZK1073-longerThanMedian, ZK6…			0 (Y116A8B, Y43F4B, Y70C5D, Y105E8A, Y46G5A, Y111B2A, Y106G6B, Y46D2A, Y70C5B, Y48G1A, Y43C5B, Y57A10C, Y66C5A, Y32B12B, Y39A1A, Y102F5A, Y80E2A, Y54E5A, Y17D7C, Y76A2B, Y39H10A, Y48G8AL, Y39G8C, Y55F3C, Y113G7B, Y56A3A, Y32F6A, Y53G8AM, Y55F3AL, Y47H9A, Y79H2A, Y104H12A, Y38F1A, Y37E11AM, Y12A6A, Y46E12A, Y19D2B, Y24E3A, Y52E8A, Y37H2B, Y32B12C, Y102A5A, Y17G7B, Y52B11B, Y55D9A, Y71F9AR, Y70G10A…	0 (Y116A8B, Y43F4B, Y70C5D, Y105E8A, Y46G5A, Y111B2A, Y106G6B, Y46D2A, Y70C5B, Y48G1A, Y43C5B, Y57A10C, Y66C5A, Y32B12B, Y39A1A, Y102F5A, Y80E2A, Y54E5A, Y17D7C, Y76A2B, Y39H10A, Y48G8AL, Y39G8C, Y55F3C, Y113G7B, Y56A3A, Y32F6A, Y53G8AM, Y55F3AL, Y47H9A, Y79H2A, Y104H12A, Y38F1A, Y37E11AM, Y12A6A, Y46E12A, Y19D2B, Y24E3A, Y52E8A, Y37H2B, Y32B12C, Y102A5A, Y17G7B, Y52B11B, Y55D9A, Y71F9AR, Y70G10A…	0.0 (Y116A8B, Y43F4B, Y70C5D, Y105E8A, Y46G5A, Y111B2A, Y106G6B, Y46D2A, Y70C5B, Y48G1A, Y43C5B, Y57A10C, Y66C5A, Y32B12B, Y39A1A, Y102F5A, Y80E2A, Y54E5A, Y17D7C, Y76A2B, Y39H10A, Y48G8AL, Y39G8C, Y55F3C, Y113G7B, Y56A3A, Y32F6A, Y53G8AM, Y55F3AL, Y47H9A, Y79H2A, Y104H12A, Y38F1A, Y37E11AM, Y12A6A, Y46E12A, Y19D2B, Y24E3A, Y52E8A, Y37H2B, Y32B12C, Y102A5A, Y17G7B, Y52B11B, Y55D9A, Y71F9AR, Y70G1…			0 (Y119C1B-endOverlap, Y37E11B-endOverlap, Y102A5D-endOverlap, Y55D9A-endOverlap, Y40B1A-endOverlap, Y25C1A-endOverlap, Y47D7A-endOverlap, Y25C1A-startOverlap, Y92C3B-endOverlap, Y16E11A-startOverlap, Y47C4A-endOverlap, Y76G2A-endOverlap, Y116A8B-startOverlap, Y55F3BR-endOverlap, Y17G9B-endOverlap, Y7A9B-startOverlap, Y59E1A-startOverlap, Y26E6A-startOverlap, Y71H2B-endOverlap, Y73B6A-startOverla…	0 (Y119C1B-endOverlap, Y37E11B-endOverlap, Y102A5D-endOverlap, Y55D9A-endOverlap, Y40B1A-endOverlap, Y25C1A-endOverlap, Y47D7A-endOverlap, Y25C1A-startOverlap, Y92C3B-endOverlap, Y16E11A-startOverlap, Y47C4A-endOverlap, Y76G2A-endOverlap, Y116A8B-startOverlap, Y55F3BR-endOverlap, Y17G9B-endOverlap, Y7A9B-startOverlap, Y59E1A-startOverlap, Y26E6A-startOverlap, Y71H2B-endOverlap, Y73B6A-startOverla…	0.0 (Y119C1B-endOverlap, Y37E11B-endOverlap, Y102A5D-endOverlap, Y55D9A-endOverlap, Y40B1A-endOverlap, Y25C1A-endOverlap, Y47D7A-endOverlap, Y25C1A-startOverlap, Y92C3B-endOverlap, Y16E11A-startOverlap, Y47C4A-endOverlap, Y76G2A-endOverlap, Y116A8B-startOverlap, Y55F3BR-endOverlap, Y17G9B-endOverlap, Y7A9B-startOverlap, Y59E1A-startOverlap, Y26E6A-startOverlap, Y71H2B-endOverlap, Y73B6A-startOver…			0 (chromosomeI-firstQuarter, chromosomeII-firstQuarter, chromosomeIII-firstQuarter, chromosomeIV-firstQuarter, chromosomeV-firstQuarter, chromosomeX-firstQuarter, chromosomeI-lastQuarter, chromosomeII-lastQuarter, chromosomeIII-lastQuarter, chromosomeIV-lastQuarter, chromosomeV-lastQuarter, chromosomeX-lastQuarter)	0 (chromosomeI-firstQuarter, chromosomeII-firstQuarter, chromosomeIII-firstQuarter, chromosomeIV-firstQuarter, chromosomeV-firstQuarter, chromosomeX-firstQuarter, chromosomeI-lastQuarter, chromosomeII-lastQuarter, chromosomeIII-lastQuarter, chromosomeIV-lastQuarter, chromosomeV-lastQuarter, chromosomeX-lastQuarter)	0.0 (chromosomeI-firstQuarter, chromosomeII-firstQuarter, chromosomeIII-firstQuarter, chromosomeIV-firstQuarter, chromosomeV-firstQuarter, chromosomeX-firstQuarter, chromosomeI-lastQuarter, chromosomeII-lastQuarter, chromosomeIII-lastQuarter, chromosomeIV-lastQuarter, chromosomeV-lastQuarter, chromosomeX-lastQuarter)			0 (chromosomeI-middleHalf, chromosomeII-middleHalf, chromosomeIII-middleHalf, chromosomeIV-middleHalf, chromosomeV-middleHalf, chromosomeX-middleHalf)	0 (chromosomeI-middleHalf, chromosomeII-middleHalf, chromosomeIII-middleHalf, chromosomeIV-middleHalf, chromosomeV-middleHalf, chromosomeX-middleHalf)	0.0 (chromosomeI-middleHalf, chromosomeII-middleHalf, chromosomeIII-middleHalf, chromosomeIV-middleHalf, chromosomeV-middleHalf, chromosomeX-middleHalf)			0 (H03A11, H09F14, H25K10, H12D21, H32K16, H25P06, H06A10, H03G16, H19N07, H15M21, H36L18, H39E23, H15N14, H21P03, H13N06, H05L14, H08M01, H12I19, H02I12, H40L08, H05G16, H01G02, H06O01, H37N21, H10D18, H19M22, H24K24, H04M03, H30A04, H20J04, H05O09, H05C05, H16O14, H36N01, H02F09, H11L12, H32C10, H27M09, H17B01, H14N18, H14A12, H07I21, H06I04, H14E04, H01M10, H27O22, H03G13, H12I13, H23L24, H43I…	0 (H03A11, H09F14, H25K10, H12D21, H32K16, H25P06, H06A10, H03G16, H19N07, H15M21, H36L18, H39E23, H15N14, H21P03, H13N06, H05L14, H08M01, H12I19, H02I12, H40L08, H05G16, H01G02, H06O01, H37N21, H10D18, H19M22, H24K24, H04M03, H30A04, H20J04, H05O09, H05C05, H16O14, H36N01, H02F09, H11L12, H32C10, H27M09, H17B01, H14N18, H14A12, H07I21, H06I04, H14E04, H01M10, H27O22, H03G13, H12I13, H23L24, H43I…	0.0 (H03A11, H09F14, H25K10, H12D21, H32K16, H25P06, H06A10, H03G16, H19N07, H15M21, H36L18, H39E23, H15N14, H21P03, H13N06, H05L14, H08M01, H12I19, H02I12, H40L08, H05G16, H01G02, H06O01, H37N21, H10D18, H19M22, H24K24, H04M03, H30A04, H20J04, H05O09, H05C05, H16O14, H36N01, H02F09, H11L12, H32C10, H27M09, H17B01, H14N18, H14A12, H07I21, H06I04, H14E04, H01M10, H27O22, H03G13, H12I13, H23L24, H4…			0 (VF13D12L, VF39H2L, VT22E6R, VZC374L, VM02G9R, VC27A7L, VZK822L, VD1046R, VF54F7L, EGAP3, VK10D6R, VF36H2L, VY10G11R, cTel55X, EGAP1, cTel3X, cTel52S, EGAP1340, EGAP9, EGAP7, cTel33B, VC50H2R, VC5, EGAP2, VM106R, EGAP798, EGAP4, cTel54X, cTel4X, cTel7X, EGAP8, VH15N14R, VT23B5, VK04G11, VT21B10L, VF11C1L, cTel29B, VB0393L, cTel17, cTel5, cTel79B, VW02B12L, VF23B12L)	0 (VF13D12L, VF39H2L, VT22E6R, VZC374L, VM02G9R, VC27A7L, VZK822L, VD1046R, VF54F7L, EGAP3, VK10D6R, VF36H2L, VY10G11R, cTel55X, EGAP1, cTel3X, cTel52S, EGAP1340, EGAP9, EGAP7, cTel33B, VC50H2R, VC5, EGAP2, VM106R, EGAP798, EGAP4, cTel54X, cTel4X, cTel7X, EGAP8, VH15N14R, VT23B5, VK04G11, VT21B10L, VF11C1L, cTel29B, VB0393L, cTel17, cTel5, cTel79B, VW02B12L, VF23B12L)
Gypsy/DIRS1:				20 chromosomeII	11040 chromosomeI	0.06 chromosomeV			0 (Y43H11AL-withoutOverlaps, Y34D9B-withoutOverlaps, Y48A5A-withoutOverlaps, Y76G2A-withoutOverlaps, Y1B5A-withoutOverlaps, Y46H3A-withoutOverlaps, Y71H10A-withoutOverlaps, Y48G1C-withoutOverlaps, Y38B5A-withoutOverlaps, Y71G10AR-withoutOverlaps, Y54E2A-withoutOverlaps, Y74C10AR-withoutOverlaps, Y17D7B-withoutOverlaps, Y105C5B-withoutOverlaps, Y106G6D-withoutOverlaps, Y54G11B-withoutOverlaps, Y50…	0 (Y43H11AL-withoutOverlaps, Y34D9B-withoutOverlaps, Y48A5A-withoutOverlaps, Y76G2A-withoutOverlaps, Y1B5A-withoutOverlaps, Y46H3A-withoutOverlaps, Y71H10A-withoutOverlaps, Y48G1C-withoutOverlaps, Y38B5A-withoutOverlaps, Y71G10AR-withoutOverlaps, Y54E2A-withoutOverlaps, Y74C10AR-withoutOverlaps, Y17D7B-withoutOverlaps, Y105C5B-withoutOverlaps, Y106G6D-withoutOverlaps, Y54G11B-withoutOverlaps, Y50…	0.0 (Y43H11AL-withoutOverlaps, Y34D9B-withoutOverlaps, Y48A5A-withoutOverlaps, Y76G2A-withoutOverlaps, Y1B5A-withoutOverlaps, Y46H3A-withoutOverlaps, Y71H10A-withoutOverlaps, Y48G1C-withoutOverlaps, Y38B5A-withoutOverlaps, Y71G10AR-withoutOverlaps, Y54E2A-withoutOverlaps, Y74C10AR-withoutOverlaps, Y17D7B-withoutOverlaps, Y105C5B-withoutOverlaps, Y106G6D-withoutOverlaps, Y54G11B-withoutOverlaps, Y…			0 (K07F5, K11E4, F32D8, F47G9, F09E8, F26E4, K02A11, F57B1, T28F4, T07D10, ZK858, C28H8, C46E1, C27D9, W06H3, T11A5, R02F11, C54G7, W03D2, K01F9, B0284, C07A9, F59D12, F38A5, T06D8, R102, M01B2, ZK938, F13D2, F02D10, C34E7, F20C5, F16H9, F01G4, F43E12, F39D8, C36H8, T21E8, F13E6, F07C6, F07C3, R12A1, K03B8, F29D11, T04F3, C32H11, C11G10, C54D10, C06A1, F08H9, ZC376, T09E8, C17D12, F26A3, ZK622, F…	0 (K07F5, K11E4, F32D8, F47G9, F09E8, F26E4, K02A11, F57B1, T28F4, T07D10, ZK858, C28H8, C46E1, C27D9, W06H3, T11A5, R02F11, C54G7, W03D2, K01F9, B0284, C07A9, F59D12, F38A5, T06D8, R102, M01B2, ZK938, F13D2, F02D10, C34E7, F20C5, F16H9, F01G4, F43E12, F39D8, C36H8, T21E8, F13E6, F07C6, F07C3, R12A1, K03B8, F29D11, T04F3, C32H11, C11G10, C54D10, C06A1, F08H9, ZC376, T09E8, C17D12, F26A3, ZK622, F…	0.0 (K07F5, K11E4, F32D8, F47G9, F09E8, F26E4, K02A11, F57B1, T28F4, T07D10, ZK858, C28H8, C46E1, C27D9, W06H3, T11A5, R02F11, C54G7, W03D2, K01F9, B0284, C07A9, F59D12, F38A5, T06D8, R102, M01B2, ZK938, F13D2, F02D10, C34E7, F20C5, F16H9, F01G4, F43E12, F39D8, C36H8, T21E8, F13E6, F07C6, F07C3, R12A1, K03B8, F29D11, T04F3, C32H11, C11G10, C54D10, C06A1, F08H9, ZC376, T09E8, C17D12, F26A3, ZK622,…			0 (Y65B4BR-chromosomeIfirstQuarter, Y40B10B-chromosomeVfirstQuarter, Y62E10A-chromosomeIVlastQuarter, Y59E1B-chromosomeXfirstQuarter, Y39G8B-chromosomeIIlastQuarter, Y39H10A-chromosomeVfirstQuarter, Y58G8A-chromosomeVfirstQuarter, Y55F3BM-chromosomeIVfirstQuarter, Y55H10B-chromosomeIVfirstQuarter, Y55B1BL-chromosomeIIIfirstQuarter, Y54G11A-chromosomeIIlastQuarter, Y54E5B-chromosomeIlastQuarter, Y…	0 (Y65B4BR-chromosomeIfirstQuarter, Y40B10B-chromosomeVfirstQuarter, Y62E10A-chromosomeIVlastQuarter, Y59E1B-chromosomeXfirstQuarter, Y39G8B-chromosomeIIlastQuarter, Y39H10A-chromosomeVfirstQuarter, Y58G8A-chromosomeVfirstQuarter, Y55F3BM-chromosomeIVfirstQuarter, Y55H10B-chromosomeIVfirstQuarter, Y55B1BL-chromosomeIIIfirstQuarter, Y54G11A-chromosomeIIlastQuarter, Y54E5B-chromosomeIlastQuarter, Y…	0.0 (Y65B4BR-chromosomeIfirstQuarter, Y40B10B-chromosomeVfirstQuarter, Y62E10A-chromosomeIVlastQuarter, Y59E1B-chromosomeXfirstQuarter, Y39G8B-chromosomeIIlastQuarter, Y39H10A-chromosomeVfirstQuarter, Y58G8A-chromosomeVfirstQuarter, Y55F3BM-chromosomeIVfirstQuarter, Y55H10B-chromosomeIVfirstQuarter, Y55B1BL-chromosomeIIIfirstQuarter, Y54G11A-chromosomeIIlastQuarter, Y54E5B-chromosomeIlastQuarter,…			0 (K10E9-chromosomeIfirstQuarter, K09E3-chromosomeXlastQuarter, C33G3-chromosomeXlastQuarter, K03H6-chromosomeIVfirstQuarter, K04G11-chromosomeXlastQuarter, C18H7-chromosomeIVfirstQuarter, C23H3-chromosomeIIfirstQuarter, C24A1-chromosomeIIIfirstQuarter, C18D4-chromosomeVlastQuarter, F58E2-chromosomeIVfirstQuarter, K11D2-chromosomeIlastQuarter, F56F11-chromosomeIIIfirstQuarter, F54D12-chromosomeII…	0 (K10E9-chromosomeIfirstQuarter, K09E3-chromosomeXlastQuarter, C33G3-chromosomeXlastQuarter, K03H6-chromosomeIVfirstQuarter, K04G11-chromosomeXlastQuarter, C18H7-chromosomeIVfirstQuarter, C23H3-chromosomeIIfirstQuarter, C24A1-chromosomeIIIfirstQuarter, C18D4-chromosomeVlastQuarter, F58E2-chromosomeIVfirstQuarter, K11D2-chromosomeIlastQuarter, F56F11-chromosomeIIIfirstQuarter, F54D12-chromosomeII…	0.0 (K10E9-chromosomeIfirstQuarter, K09E3-chromosomeXlastQuarter, C33G3-chromosomeXlastQuarter, K03H6-chromosomeIVfirstQuarter, K04G11-chromosomeXlastQuarter, C18H7-chromosomeIVfirstQuarter, C23H3-chromosomeIIfirstQuarter, C24A1-chromosomeIIIfirstQuarter, C18D4-chromosomeVlastQuarter, F58E2-chromosomeIVfirstQuarter, K11D2-chromosomeIlastQuarter, F56F11-chromosomeIIIfirstQuarter, F54D12-chromosome…			0 (Y102F5A-chromosomeXmiddleHalf, Y106G6B-chromosomeImiddleHalf, Y106G6C-chromosomeImiddleHalf, Y106G6E-chromosomeImiddleHalf, Y106G6H-chromosomeImiddleHalf, Y119C1A-chromosomeImiddleHalf, Y17G9B-chromosomeIVmiddleHalf, Y19D2B-chromosomeIImiddleHalf, Y22F5B-chromosomeVmiddleHalf, Y23B4A-chromosomeXmiddleHalf, Y76G2A-chromosomeImiddleHalf, Y32H12A-chromosomeIIImiddleHalf, Y34B4A-chromosomeXmiddleH…	0 (Y102F5A-chromosomeXmiddleHalf, Y106G6B-chromosomeImiddleHalf, Y106G6C-chromosomeImiddleHalf, Y106G6E-chromosomeImiddleHalf, Y106G6H-chromosomeImiddleHalf, Y119C1A-chromosomeImiddleHalf, Y17G9B-chromosomeIVmiddleHalf, Y19D2B-chromosomeIImiddleHalf, Y22F5B-chromosomeVmiddleHalf, Y23B4A-chromosomeXmiddleHalf, Y76G2A-chromosomeImiddleHalf, Y32H12A-chromosomeIIImiddleHalf, Y34B4A-chromosomeXmiddleH…	0.0 (Y102F5A-chromosomeXmiddleHalf, Y106G6B-chromosomeImiddleHalf, Y106G6C-chromosomeImiddleHalf, Y106G6E-chromosomeImiddleHalf, Y106G6H-chromosomeImiddleHalf, Y119C1A-chromosomeImiddleHalf, Y17G9B-chromosomeIVmiddleHalf, Y19D2B-chromosomeIImiddleHalf, Y22F5B-chromosomeVmiddleHalf, Y23B4A-chromosomeXmiddleHalf, Y76G2A-chromosomeImiddleHalf, Y32H12A-chromosomeIIImiddleHalf, Y34B4A-chromosomeXmiddl…			0 (R13F6-chromosomeIIImiddleHalf, R01H10-chromosomeIIImiddleHalf, C04F1-chromosomeImiddleHalf, C05C10-chromosomeIImiddleHalf, C02B8-chromosomeXmiddleHalf, F56C4-chromosomeIVmiddleHalf, F55D1-chromosomeXmiddleHalf, T10B11-chromosomeImiddleHalf, M88-chromosomeIIImiddleHalf, C41C4-chromosomeIImiddleHalf, M02B1-chromosomeIVmiddleHalf, ZC317-chromosomeVmiddleHalf, T05C12-chromosomeIImiddleHalf, F56D5-…
ddleHalf, C10C6-chromosomeIVmiddleHalf, M01A12-chromosomeImiddleHalf, C43G2-chromosomeIVmiddleHalf, K02A4-chromosomeXmiddleHalf, T24D5-chromosomeXmiddleHalf, T20G5-chromosomeIIImiddleHalf, C48B6-chromosomeImiddleHalf, F25D7-chromosomeImiddleHalf, F08G5-chromosomeIVmiddleHalf, F19F10-chromosomeVmiddleHalf, K09C8-chromosomeXmiddleHalf, T12A2-chromosomeIIImiddleHalf, F52F12-chromosomeImiddleHalf, C0…	0 (R13F6-chromosomeIIImiddleHalf, R01H10-chromosomeIIImiddleHalf, C04F1-chromosomeImiddleHalf, C05C10-chromosomeIImiddleHalf, C02B8-chromosomeXmiddleHalf, F56C4-chromosomeIVmiddleHalf, F55D1-chromosomeXmiddleHalf, T10B11-chromosomeImiddleHalf, M88-chromosomeIIImiddleHalf, C41C4-chromosomeIImiddleHalf, M02B1-chromosomeIVmiddleHalf, ZC317-chromosomeVmiddleHalf, T05C12-chromosomeIImiddleHalf, F56D5-…
ddleHalf, C10C6-chromosomeIVmiddleHalf, M01A12-chromosomeImiddleHalf, C43G2-chromosomeIVmiddleHalf, K02A4-chromosomeXmiddleHalf, T24D5-chromosomeXmiddleHalf, T20G5-chromosomeIIImiddleHalf, C48B6-chromosomeImiddleHalf, F25D7-chromosomeImiddleHalf, F08G5-chromosomeIVmiddleHalf, F19F10-chromosomeVmiddleHalf, K09C8-chromosomeXmiddleHalf, T12A2-chromosomeIIImiddleHalf, F52F12-chromosomeImiddleHalf, C0…	0.0 (R13F6-chromosomeIIImiddleHalf, R01H10-chromosomeIIImiddleHalf, C04F1-chromosomeImiddleHalf, C05C10-chromosomeIImiddleHalf, C02B8-chromosomeXmiddleHalf, F56C4-chromosomeIVmiddleHalf, F55D1-chromosomeXmiddleHalf, T10B11-chromosomeImiddleHalf, M88-chromosomeIIImiddleHalf, C41C4-chromosomeIImiddleHalf, M02B1-chromosomeIVmiddleHalf, ZC317-chromosomeVmiddleHalf, T05C12-chromosomeIImiddleHalf, F56D…
middleHalf, C10C6-chromosomeIVmiddleHalf, M01A12-chromosomeImiddleHalf, C43G2-chromosomeIVmiddleHalf, K02A4-chromosomeXmiddleHalf, T24D5-chromosomeXmiddleHalf, T20G5-chromosomeIIImiddleHalf, C48B6-chromosomeImiddleHalf, F25D7-chromosomeImiddleHalf, F08G5-chromosomeIVmiddleHalf, F19F10-chromosomeVmiddleHalf, K09C8-chromosomeXmiddleHalf, T12A2-chromosomeIIImiddleHalf, F52F12-chromosomeImiddleHalf, …			0 (Y40B10B-shorterThanMedian, Y64F11A-shorterThanMedian, Y40A1A-shorterThanMedian, Y47H9B-shorterThanMedian, Y46H3A-shorterThanMedian, Y39G10AL-shorterThanMedian, Y47G7C-shorterThanMedian, Y75B12A-shorterThanMedian, Y39F10A-shorterThanMedian, Y54C5B-shorterThanMedian, Y67D11A-shorterThanMedian, Y39D8A-shorterThanMedian, Y66C5A-shorterThanMedian, Y74C10AR-shorterThanMedian, Y45G12A-shorterThanMedi…	0 (Y40B10B-shorterThanMedian, Y64F11A-shorterThanMedian, Y40A1A-shorterThanMedian, Y47H9B-shorterThanMedian, Y46H3A-shorterThanMedian, Y39G10AL-shorterThanMedian, Y47G7C-shorterThanMedian, Y75B12A-shorterThanMedian, Y39F10A-shorterThanMedian, Y54C5B-shorterThanMedian, Y67D11A-shorterThanMedian, Y39D8A-shorterThanMedian, Y66C5A-shorterThanMedian, Y74C10AR-shorterThanMedian, Y45G12A-shorterThanMedi…	0.0 (Y40B10B-shorterThanMedian, Y64F11A-shorterThanMedian, Y40A1A-shorterThanMedian, Y47H9B-shorterThanMedian, Y46H3A-shorterThanMedian, Y39G10AL-shorterThanMedian, Y47G7C-shorterThanMedian, Y75B12A-shorterThanMedian, Y39F10A-shorterThanMedian, Y54C5B-shorterThanMedian, Y67D11A-shorterThanMedian, Y39D8A-shorterThanMedian, Y66C5A-shorterThanMedian, Y74C10AR-shorterThanMedian, Y45G12A-shorterThanMe…			0 (F35F11-shorterThanMedian, ZK816-shorterThanMedian, T06D8-shorterThanMedian, K01G5-shorterThanMedian, C12C8-shorterThanMedian, F07F6-shorterThanMedian, W07G9-shorterThanMedian, T01C2-shorterThanMedian, T10E10-shorterThanMedian, E03H12-shorterThanMedian, F53B6-shorterThanMedian, T23G5-shorterThanMedian, R07C12-shorterThanMedian, F46A8-shorterThanMedian, F49E7-shorterThanMedian, T12B3-shorterThan…	0 (F35F11-shorterThanMedian, ZK816-shorterThanMedian, T06D8-shorterThanMedian, K01G5-shorterThanMedian, C12C8-shorterThanMedian, F07F6-shorterThanMedian, W07G9-shorterThanMedian, T01C2-shorterThanMedian, T10E10-shorterThanMedian, E03H12-shorterThanMedian, F53B6-shorterThanMedian, T23G5-shorterThanMedian, R07C12-shorterThanMedian, F46A8-shorterThanMedian, F49E7-shorterThanMedian, T12B3-shorterThan…	0.0 (F35F11-shorterThanMedian, ZK816-shorterThanMedian, T06D8-shorterThanMedian, K01G5-shorterThanMedian, C12C8-shorterThanMedian, F07F6-shorterThanMedian, W07G9-shorterThanMedian, T01C2-shorterThanMedian, T10E10-shorterThanMedian, E03H12-shorterThanMedian, F53B6-shorterThanMedian, T23G5-shorterThanMedian, R07C12-shorterThanMedian, F46A8-shorterThanMedian, F49E7-shorterThanMedian, T12B3-shorterTh…			0 (Y71F9B-longerThanMedian, Y75D11A-longerThanMedian, Y67D2-longerThanMedian, Y45G5AM-longerThanMedian, Y41C4A-longerThanMedian, Y48B6A-longerThanMedian, Y97E10B-longerThanMedian, Y45F10A-longerThanMedian, Y73E7A-longerThanMedian, Y54E10BL-longerThanMedian, Y34D9A-longerThanMedian, Y50D7A-longerThanMedian, Y82E9BR-longerThanMedian, Y54E10A-longerThanMedian, Y55F3AM-longerThanMedian, Y61A9LA-longe…	0 (Y71F9B-longerThanMedian, Y75D11A-longerThanMedian, Y67D2-longerThanMedian, Y45G5AM-longerThanMedian, Y41C4A-longerThanMedian, Y48B6A-longerThanMedian, Y97E10B-longerThanMedian, Y45F10A-longerThanMedian, Y73E7A-longerThanMedian, Y54E10BL-longerThanMedian, Y34D9A-longerThanMedian, Y50D7A-longerThanMedian, Y82E9BR-longerThanMedian, Y54E10A-longerThanMedian, Y55F3AM-longerThanMedian, Y61A9LA-longe…	0.0 (Y71F9B-longerThanMedian, Y75D11A-longerThanMedian, Y67D2-longerThanMedian, Y45G5AM-longerThanMedian, Y41C4A-longerThanMedian, Y48B6A-longerThanMedian, Y97E10B-longerThanMedian, Y45F10A-longerThanMedian, Y73E7A-longerThanMedian, Y54E10BL-longerThanMedian, Y34D9A-longerThanMedian, Y50D7A-longerThanMedian, Y82E9BR-longerThanMedian, Y54E10A-longerThanMedian, Y55F3AM-longerThanMedian, Y61A9LA-lon…			0 (C10C5-longerThanMedian, F44G3-longerThanMedian, C08G5-longerThanMedian, C08G9-longerThanMedian, F33D11-longerThanMedian, F29F11-longerThanMedian, C04F5-longerThanMedian, ZK829-longerThanMedian, ZK930-longerThanMedian, F26D12-longerThanMedian, F26D10-longerThanMedian, ZK652-longerThanMedian, F14D2-longerThanMedian, ZK1025-longerThanMedian, ZK1073-longerThanMedian, ZK616-longerThanMedian, F10D2-…	0 (C10C5-longerThanMedian, F44G3-longerThanMedian, C08G5-longerThanMedian, C08G9-longerThanMedian, F33D11-longerThanMedian, F29F11-longerThanMedian, C04F5-longerThanMedian, ZK829-longerThanMedian, ZK930-longerThanMedian, F26D12-longerThanMedian, F26D10-longerThanMedian, ZK652-longerThanMedian, F14D2-longerThanMedian, ZK1025-longerThanMedian, ZK1073-longerThanMedian, ZK616-longerThanMedian, F10D2-…	0.0 (C10C5-longerThanMedian, F44G3-longerThanMedian, C08G5-longerThanMedian, C08G9-longerThanMedian, F33D11-longerThanMedian, F29F11-longerThanMedian, C04F5-longerThanMedian, ZK829-longerThanMedian, ZK930-longerThanMedian, F26D12-longerThanMedian, F26D10-longerThanMedian, ZK652-longerThanMedian, F14D2-longerThanMedian, ZK1025-longerThanMedian, ZK1073-longerThanMedian, ZK616-longerThanMedian, F10D…			0 (Y116A8B, Y43F4B, Y70C5D, Y46G5A, Y106G6B, Y46D2A, Y70C5B, Y48G1A, Y43C5B, Y57A10C, Y66C5A, Y32B12B, Y39A1A, Y102F5A, Y80E2A, Y54E5A, Y17D7C, Y76A2B, Y39H10A, Y48G8AL, Y39G8C, Y55F3C, Y113G7B, Y56A3A, Y32F6A, Y53G8AM, Y55F3AL, Y47H9A, Y79H2A, Y104H12A, Y38F1A, Y37E11AM, Y12A6A, Y46E12A, Y19D2B, Y24E3A, Y52E8A, Y37H2B, Y32B12C, Y102A5A, Y52B11B, Y55D9A, Y71F9AR, Y70G10A, Y55B1AM, Y39G8B, Y17G7A,…	0 (Y116A8B, Y43F4B, Y70C5D, Y46G5A, Y106G6B, Y46D2A, Y70C5B, Y48G1A, Y43C5B, Y57A10C, Y66C5A, Y32B12B, Y39A1A, Y102F5A, Y80E2A, Y54E5A, Y17D7C, Y76A2B, Y39H10A, Y48G8AL, Y39G8C, Y55F3C, Y113G7B, Y56A3A, Y32F6A, Y53G8AM, Y55F3AL, Y47H9A, Y79H2A, Y104H12A, Y38F1A, Y37E11AM, Y12A6A, Y46E12A, Y19D2B, Y24E3A, Y52E8A, Y37H2B, Y32B12C, Y102A5A, Y52B11B, Y55D9A, Y71F9AR, Y70G10A, Y55B1AM, Y39G8B, Y17G7A,…	0.0 (Y116A8B, Y43F4B, Y70C5D, Y46G5A, Y106G6B, Y46D2A, Y70C5B, Y48G1A, Y43C5B, Y57A10C, Y66C5A, Y32B12B, Y39A1A, Y102F5A, Y80E2A, Y54E5A, Y17D7C, Y76A2B, Y39H10A, Y48G8AL, Y39G8C, Y55F3C, Y113G7B, Y56A3A, Y32F6A, Y53G8AM, Y55F3AL, Y47H9A, Y79H2A, Y104H12A, Y38F1A, Y37E11AM, Y12A6A, Y46E12A, Y19D2B, Y24E3A, Y52E8A, Y37H2B, Y32B12C, Y102A5A, Y52B11B, Y55D9A, Y71F9AR, Y70G10A, Y55B1AM, Y39G8B, Y17G7…			0 (Y119C1B-endOverlap, Y37E11B-endOverlap, Y102A5D-endOverlap, Y55D9A-endOverlap, Y40B1A-endOverlap, Y25C1A-endOverlap, Y47D7A-endOverlap, Y25C1A-startOverlap, Y92C3B-endOverlap, Y16E11A-startOverlap, Y47C4A-endOverlap, Y76G2A-endOverlap, Y116A8B-startOverlap, Y55F3BR-endOverlap, Y17G9B-endOverlap, Y7A9B-startOverlap, Y59E1A-startOverlap, Y26E6A-startOverlap, Y71H2B-endOverlap, Y73B6A-startOverla…	0 (Y119C1B-endOverlap, Y37E11B-endOverlap, Y102A5D-endOverlap, Y55D9A-endOverlap, Y40B1A-endOverlap, Y25C1A-endOverlap, Y47D7A-endOverlap, Y25C1A-startOverlap, Y92C3B-endOverlap, Y16E11A-startOverlap, Y47C4A-endOverlap, Y76G2A-endOverlap, Y116A8B-startOverlap, Y55F3BR-endOverlap, Y17G9B-endOverlap, Y7A9B-startOverlap, Y59E1A-startOverlap, Y26E6A-startOverlap, Y71H2B-endOverlap, Y73B6A-startOverla…	0.0 (Y119C1B-endOverlap, Y37E11B-endOverlap, Y102A5D-endOverlap, Y55D9A-endOverlap, Y40B1A-endOverlap, Y25C1A-endOverlap, Y47D7A-endOverlap, Y25C1A-startOverlap, Y92C3B-endOverlap, Y16E11A-startOverlap, Y47C4A-endOverlap, Y76G2A-endOverlap, Y116A8B-startOverlap, Y55F3BR-endOverlap, Y17G9B-endOverlap, Y7A9B-startOverlap, Y59E1A-startOverlap, Y26E6A-startOverlap, Y71H2B-endOverlap, Y73B6A-startOver…			3 (chromosomeII-lastQuarter)	624 (chromosomeII-lastQuarter)	0.02 (chromosomeII-lastQuarter)			6 (chromosomeIV-middleHalf)	728 (chromosomeIV-middleHalf)	0.01 (chromosomeIV-middleHalf)			0 (H03A11, H09F14, H25K10, H12D21, H32K16, H25P06, H06A10, H03G16, H19N07, H15M21, H36L18, H39E23, H15N14, H21P03, H13N06, H05L14, H08M01, H12I19, H02I12, H40L08, H05G16, H01G02, H06O01, H37N21, H10D18, H19M22, H24K24, H04M03, H30A04, H20J04, H05O09, H05C05, H16O14, H36N01, H02F09, H11L12, H32C10, H27M09, H17B01, H14N18, H14A12, H07I21, H06I04, H14E04, H01M10, H27O22, H03G13, H23L24, H43I07, H10E…	0 (H03A11, H09F14, H25K10, H12D21, H32K16, H25P06, H06A10, H03G16, H19N07, H15M21, H36L18, H39E23, H15N14, H21P03, H13N06, H05L14, H08M01, H12I19, H02I12, H40L08, H05G16, H01G02, H06O01, H37N21, H10D18, H19M22, H24K24, H04M03, H30A04, H20J04, H05O09, H05C05, H16O14, H36N01, H02F09, H11L12, H32C10, H27M09, H17B01, H14N18, H14A12, H07I21, H06I04, H14E04, H01M10, H27O22, H03G13, H23L24, H43I07, H10E…	0.0 (H03A11, H09F14, H25K10, H12D21, H32K16, H25P06, H06A10, H03G16, H19N07, H15M21, H36L18, H39E23, H15N14, H21P03, H13N06, H05L14, H08M01, H12I19, H02I12, H40L08, H05G16, H01G02, H06O01, H37N21, H10D18, H19M22, H24K24, H04M03, H30A04, H20J04, H05O09, H05C05, H16O14, H36N01, H02F09, H11L12, H32C10, H27M09, H17B01, H14N18, H14A12, H07I21, H06I04, H14E04, H01M10, H27O22, H03G13, H23L24, H43I07, H1…			0 (VF13D12L, VF39H2L, VT22E6R, VZC374L, VM02G9R, VC27A7L, VZK822L, VD1046R, VF54F7L, EGAP3, VK10D6R, VF36H2L, VY10G11R, cTel55X, EGAP1, cTel3X, cTel52S, EGAP1340, EGAP9, EGAP7, cTel33B, VC50H2R, VC5, EGAP2, VM106R, EGAP798, EGAP4, cTel54X, cTel4X, cTel7X, EGAP8, VH15N14R, VT23B5, VK04G11, VT21B10L, VF11C1L, cTel29B, VB0393L, cTel17, cTel5, cTel79B, VW02B12L, VF23B12L)	0 (VF13D12L, VF39H2L, VT22E6R, VZC374L, VM02G9R, VC27A7L, VZK822L, VD1046R, VF54F7L, EGAP3, VK10D6R, VF36H2L, VY10G11R, cTel55X, EGAP1, cTel3X, cTel52S, EGAP1340, EGAP9, EGAP7, cTel33B, VC50H2R, VC5, EGAP2, VM106R, EGAP798, EGAP4, cTel54X, cTel4X, cTel7X, EGAP8, VH15N14R, VT23B5, VK04G11, VT21B10L, VF11C1L, cTel29B, VB0393L, cTel17, cTel5, cTel79B, VW02B12L, VF23B12L)
Retroviral:				0 chromosomeX, chromosomeII, chromosomeIII, chromosomeI, chromosomeIV, chromosomeV	0 chromosomeX, chromosomeII, chromosomeIII, chromosomeI, chromosomeIV, chromosomeV	0.0 chromosomeX, chromosomeII, chromosomeIII, chromosomeI, chromosomeIV, chromosomeV			0 (Y43H11AL-withoutOverlaps, Y34D9B-withoutOverlaps, Y48A5A-withoutOverlaps, Y76G2A-withoutOverlaps, Y1B5A-withoutOverlaps, Y46H3A-withoutOverlaps, Y71H10A-withoutOverlaps, Y48G1C-withoutOverlaps, Y38B5A-withoutOverlaps, Y71G10AR-withoutOverlaps, Y54E2A-withoutOverlaps, Y74C10AR-withoutOverlaps, Y17D7B-withoutOverlaps, Y105C5B-withoutOverlaps, Y106G6D-withoutOverlaps, Y54G11B-withoutOverlaps, Y50…	0 (Y43H11AL-withoutOverlaps, Y34D9B-withoutOverlaps, Y48A5A-withoutOverlaps, Y76G2A-withoutOverlaps, Y1B5A-withoutOverlaps, Y46H3A-withoutOverlaps, Y71H10A-withoutOverlaps, Y48G1C-withoutOverlaps, Y38B5A-withoutOverlaps, Y71G10AR-withoutOverlaps, Y54E2A-withoutOverlaps, Y74C10AR-withoutOverlaps, Y17D7B-withoutOverlaps, Y105C5B-withoutOverlaps, Y106G6D-withoutOverlaps, Y54G11B-withoutOverlaps, Y50…	0.0 (Y43H11AL-withoutOverlaps, Y34D9B-withoutOverlaps, Y48A5A-withoutOverlaps, Y76G2A-withoutOverlaps, Y1B5A-withoutOverlaps, Y46H3A-withoutOverlaps, Y71H10A-withoutOverlaps, Y48G1C-withoutOverlaps, Y38B5A-withoutOverlaps, Y71G10AR-withoutOverlaps, Y54E2A-withoutOverlaps, Y74C10AR-withoutOverlaps, Y17D7B-withoutOverlaps, Y105C5B-withoutOverlaps, Y106G6D-withoutOverlaps, Y54G11B-withoutOverlaps, Y…			0 (K07F5, K11E4, F32D8, F47G9, F09E8, F30A10, F26E4, K02A11, F57B1, T28F4, T07D10, ZK858, C28H8, C46E1, C27D9, W06H3, T11A5, R02F11, C54G7, W03D2, K01F9, B0284, C07A9, F59D12, F38A5, T06D8, R102, M01B2, ZK938, F21D5, F13D2, F02D10, C34E7, F20C5, F16H9, F01G4, F43E12, F39D8, C36H8, T21E8, F13E6, F07C6, F07C3, R12A1, K03B8, F29D11, T04F3, C32H11, C11G10, C54D10, C06A1, F08H9, ZC376, T09E8, C17D12, …	0 (K07F5, K11E4, F32D8, F47G9, F09E8, F30A10, F26E4, K02A11, F57B1, T28F4, T07D10, ZK858, C28H8, C46E1, C27D9, W06H3, T11A5, R02F11, C54G7, W03D2, K01F9, B0284, C07A9, F59D12, F38A5, T06D8, R102, M01B2, ZK938, F21D5, F13D2, F02D10, C34E7, F20C5, F16H9, F01G4, F43E12, F39D8, C36H8, T21E8, F13E6, F07C6, F07C3, R12A1, K03B8, F29D11, T04F3, C32H11, C11G10, C54D10, C06A1, F08H9, ZC376, T09E8, C17D12, …	0.0 (K07F5, K11E4, F32D8, F47G9, F09E8, F30A10, F26E4, K02A11, F57B1, T28F4, T07D10, ZK858, C28H8, C46E1, C27D9, W06H3, T11A5, R02F11, C54G7, W03D2, K01F9, B0284, C07A9, F59D12, F38A5, T06D8, R102, M01B2, ZK938, F21D5, F13D2, F02D10, C34E7, F20C5, F16H9, F01G4, F43E12, F39D8, C36H8, T21E8, F13E6, F07C6, F07C3, R12A1, K03B8, F29D11, T04F3, C32H11, C11G10, C54D10, C06A1, F08H9, ZC376, T09E8, C17D12…			0 (Y65B4BR-chromosomeIfirstQuarter, Y40B10B-chromosomeVfirstQuarter, Y62E10A-chromosomeIVlastQuarter, Y59E1B-chromosomeXfirstQuarter, Y39G8B-chromosomeIIlastQuarter, Y39H10A-chromosomeVfirstQuarter, Y59A8B-chromosomeVlastQuarter, Y58G8A-chromosomeVfirstQuarter, Y55F3BM-chromosomeIVfirstQuarter, Y55H10B-chromosomeIVfirstQuarter, Y55B1BL-chromosomeIIIfirstQuarter, Y54G11A-chromosomeIIlastQuarter, Y…	0 (Y65B4BR-chromosomeIfirstQuarter, Y40B10B-chromosomeVfirstQuarter, Y62E10A-chromosomeIVlastQuarter, Y59E1B-chromosomeXfirstQuarter, Y39G8B-chromosomeIIlastQuarter, Y39H10A-chromosomeVfirstQuarter, Y59A8B-chromosomeVlastQuarter, Y58G8A-chromosomeVfirstQuarter, Y55F3BM-chromosomeIVfirstQuarter, Y55H10B-chromosomeIVfirstQuarter, Y55B1BL-chromosomeIIIfirstQuarter, Y54G11A-chromosomeIIlastQuarter, Y…	0.0 (Y65B4BR-chromosomeIfirstQuarter, Y40B10B-chromosomeVfirstQuarter, Y62E10A-chromosomeIVlastQuarter, Y59E1B-chromosomeXfirstQuarter, Y39G8B-chromosomeIIlastQuarter, Y39H10A-chromosomeVfirstQuarter, Y59A8B-chromosomeVlastQuarter, Y58G8A-chromosomeVfirstQuarter, Y55F3BM-chromosomeIVfirstQuarter, Y55H10B-chromosomeIVfirstQuarter, Y55B1BL-chromosomeIIIfirstQuarter, Y54G11A-chromosomeIIlastQuarter,…			0 (K10E9-chromosomeIfirstQuarter, K09H9-chromosomeIfirstQuarter, K09E3-chromosomeXlastQuarter, C33G3-chromosomeXlastQuarter, K03H6-chromosomeIVfirstQuarter, K03D3-chromosomeIVlastQuarter, K04G11-chromosomeXlastQuarter, C18H7-chromosomeIVfirstQuarter, C23H3-chromosomeIIfirstQuarter, C24A1-chromosomeIIIfirstQuarter, C18D4-chromosomeVlastQuarter, F58E2-chromosomeIVfirstQuarter, K11D2-chromosomeIlast…	0 (K10E9-chromosomeIfirstQuarter, K09H9-chromosomeIfirstQuarter, K09E3-chromosomeXlastQuarter, C33G3-chromosomeXlastQuarter, K03H6-chromosomeIVfirstQuarter, K03D3-chromosomeIVlastQuarter, K04G11-chromosomeXlastQuarter, C18H7-chromosomeIVfirstQuarter, C23H3-chromosomeIIfirstQuarter, C24A1-chromosomeIIIfirstQuarter, C18D4-chromosomeVlastQuarter, F58E2-chromosomeIVfirstQuarter, K11D2-chromosomeIlast…	0.0 (K10E9-chromosomeIfirstQuarter, K09H9-chromosomeIfirstQuarter, K09E3-chromosomeXlastQuarter, C33G3-chromosomeXlastQuarter, K03H6-chromosomeIVfirstQuarter, K03D3-chromosomeIVlastQuarter, K04G11-chromosomeXlastQuarter, C18H7-chromosomeIVfirstQuarter, C23H3-chromosomeIIfirstQuarter, C24A1-chromosomeIIIfirstQuarter, C18D4-chromosomeVlastQuarter, F58E2-chromosomeIVfirstQuarter, K11D2-chromosomeIla…			0 (Y102F5A-chromosomeXmiddleHalf, Y106G6B-chromosomeImiddleHalf, Y106G6C-chromosomeImiddleHalf, Y106G6E-chromosomeImiddleHalf, Y106G6H-chromosomeImiddleHalf, Y119C1A-chromosomeImiddleHalf, Y17G9B-chromosomeIVmiddleHalf, Y19D2B-chromosomeIImiddleHalf, Y22F5B-chromosomeVmiddleHalf, Y23B4A-chromosomeXmiddleHalf, Y76G2A-chromosomeImiddleHalf, Y32H12A-chromosomeIIImiddleHalf, Y34B4A-chromosomeXmiddleH…	0 (Y102F5A-chromosomeXmiddleHalf, Y106G6B-chromosomeImiddleHalf, Y106G6C-chromosomeImiddleHalf, Y106G6E-chromosomeImiddleHalf, Y106G6H-chromosomeImiddleHalf, Y119C1A-chromosomeImiddleHalf, Y17G9B-chromosomeIVmiddleHalf, Y19D2B-chromosomeIImiddleHalf, Y22F5B-chromosomeVmiddleHalf, Y23B4A-chromosomeXmiddleHalf, Y76G2A-chromosomeImiddleHalf, Y32H12A-chromosomeIIImiddleHalf, Y34B4A-chromosomeXmiddleH…	0.0 (Y102F5A-chromosomeXmiddleHalf, Y106G6B-chromosomeImiddleHalf, Y106G6C-chromosomeImiddleHalf, Y106G6E-chromosomeImiddleHalf, Y106G6H-chromosomeImiddleHalf, Y119C1A-chromosomeImiddleHalf, Y17G9B-chromosomeIVmiddleHalf, Y19D2B-chromosomeIImiddleHalf, Y22F5B-chromosomeVmiddleHalf, Y23B4A-chromosomeXmiddleHalf, Y76G2A-chromosomeImiddleHalf, Y32H12A-chromosomeIIImiddleHalf, Y34B4A-chromosomeXmiddl…			0 (R13F6-chromosomeIIImiddleHalf, R01H10-chromosomeIIImiddleHalf, C04F1-chromosomeImiddleHalf, C05C10-chromosomeIImiddleHalf, R01H5-chromosomeXmiddleHalf, C02B8-chromosomeXmiddleHalf, C54F6-chromosomeVmiddleHalf, F56C4-chromosomeIVmiddleHalf, F55D1-chromosomeXmiddleHalf, T10B11-chromosomeImiddleHalf, M88-chromosomeIIImiddleHalf, C41C4-chromosomeIImiddleHalf, M02B1-chromosomeIVmiddleHalf, ZC317-ch…
alf, F09G8-chromosomeIIImiddleHalf, K08E5-chromosomeIIImiddleHalf, F44D12-chromosomeIVmiddleHalf, W02D7-chromosomeVmiddleHalf, T19C4-chromosomeVmiddleHalf, F26H9-chromosomeImiddleHalf, ZC374-chromosomeXmiddleHalf, C07G1-chromosomeIVmiddleHalf, C46G7-chromosomeIVmiddleHalf, F07G11-chromosomeVmiddleHalf, T19B10-chromosomeVmiddleHalf, K08B12-chromosomeVmiddleHalf, B0240-chromosomeVmiddleHalf, ZK652-…	0 (R13F6-chromosomeIIImiddleHalf, R01H10-chromosomeIIImiddleHalf, C04F1-chromosomeImiddleHalf, C05C10-chromosomeIImiddleHalf, R01H5-chromosomeXmiddleHalf, C02B8-chromosomeXmiddleHalf, C54F6-chromosomeVmiddleHalf, F56C4-chromosomeIVmiddleHalf, F55D1-chromosomeXmiddleHalf, T10B11-chromosomeImiddleHalf, M88-chromosomeIIImiddleHalf, C41C4-chromosomeIImiddleHalf, M02B1-chromosomeIVmiddleHalf, ZC317-ch…
alf, F09G8-chromosomeIIImiddleHalf, K08E5-chromosomeIIImiddleHalf, F44D12-chromosomeIVmiddleHalf, W02D7-chromosomeVmiddleHalf, T19C4-chromosomeVmiddleHalf, F26H9-chromosomeImiddleHalf, ZC374-chromosomeXmiddleHalf, C07G1-chromosomeIVmiddleHalf, C46G7-chromosomeIVmiddleHalf, F07G11-chromosomeVmiddleHalf, T19B10-chromosomeVmiddleHalf, K08B12-chromosomeVmiddleHalf, B0240-chromosomeVmiddleHalf, ZK652-…	0.0 (R13F6-chromosomeIIImiddleHalf, R01H10-chromosomeIIImiddleHalf, C04F1-chromosomeImiddleHalf, C05C10-chromosomeIImiddleHalf, R01H5-chromosomeXmiddleHalf, C02B8-chromosomeXmiddleHalf, C54F6-chromosomeVmiddleHalf, F56C4-chromosomeIVmiddleHalf, F55D1-chromosomeXmiddleHalf, T10B11-chromosomeImiddleHalf, M88-chromosomeIIImiddleHalf, C41C4-chromosomeIImiddleHalf, M02B1-chromosomeIVmiddleHalf, ZC317-…
eHalf, F09G8-chromosomeIIImiddleHalf, K08E5-chromosomeIIImiddleHalf, F44D12-chromosomeIVmiddleHalf, W02D7-chromosomeVmiddleHalf, T19C4-chromosomeVmiddleHalf, F26H9-chromosomeImiddleHalf, ZC374-chromosomeXmiddleHalf, C07G1-chromosomeIVmiddleHalf, C46G7-chromosomeIVmiddleHalf, F07G11-chromosomeVmiddleHalf, T19B10-chromosomeVmiddleHalf, K08B12-chromosomeVmiddleHalf, B0240-chromosomeVmiddleHalf, ZK65…			0 (Y40B10B-shorterThanMedian, Y64F11A-shorterThanMedian, Y40A1A-shorterThanMedian, Y47H9B-shorterThanMedian, Y46H3A-shorterThanMedian, Y39G10AL-shorterThanMedian, Y47G7C-shorterThanMedian, Y75B12A-shorterThanMedian, Y39F10A-shorterThanMedian, Y54C5B-shorterThanMedian, Y67D11A-shorterThanMedian, Y39D8A-shorterThanMedian, Y66C5A-shorterThanMedian, Y74C10AR-shorterThanMedian, Y45G12A-shorterThanMedi…	0 (Y40B10B-shorterThanMedian, Y64F11A-shorterThanMedian, Y40A1A-shorterThanMedian, Y47H9B-shorterThanMedian, Y46H3A-shorterThanMedian, Y39G10AL-shorterThanMedian, Y47G7C-shorterThanMedian, Y75B12A-shorterThanMedian, Y39F10A-shorterThanMedian, Y54C5B-shorterThanMedian, Y67D11A-shorterThanMedian, Y39D8A-shorterThanMedian, Y66C5A-shorterThanMedian, Y74C10AR-shorterThanMedian, Y45G12A-shorterThanMedi…	0.0 (Y40B10B-shorterThanMedian, Y64F11A-shorterThanMedian, Y40A1A-shorterThanMedian, Y47H9B-shorterThanMedian, Y46H3A-shorterThanMedian, Y39G10AL-shorterThanMedian, Y47G7C-shorterThanMedian, Y75B12A-shorterThanMedian, Y39F10A-shorterThanMedian, Y54C5B-shorterThanMedian, Y67D11A-shorterThanMedian, Y39D8A-shorterThanMedian, Y66C5A-shorterThanMedian, Y74C10AR-shorterThanMedian, Y45G12A-shorterThanMe…			0 (F35F11-shorterThanMedian, ZK816-shorterThanMedian, T06D8-shorterThanMedian, K01G5-shorterThanMedian, C12C8-shorterThanMedian, F07F6-shorterThanMedian, W07G9-shorterThanMedian, T01C2-shorterThanMedian, T10E10-shorterThanMedian, E03H12-shorterThanMedian, F53B6-shorterThanMedian, T23G5-shorterThanMedian, R07C12-shorterThanMedian, F46A8-shorterThanMedian, F49E7-shorterThanMedian, T12B3-shorterThan…	0 (F35F11-shorterThanMedian, ZK816-shorterThanMedian, T06D8-shorterThanMedian, K01G5-shorterThanMedian, C12C8-shorterThanMedian, F07F6-shorterThanMedian, W07G9-shorterThanMedian, T01C2-shorterThanMedian, T10E10-shorterThanMedian, E03H12-shorterThanMedian, F53B6-shorterThanMedian, T23G5-shorterThanMedian, R07C12-shorterThanMedian, F46A8-shorterThanMedian, F49E7-shorterThanMedian, T12B3-shorterThan…	0.0 (F35F11-shorterThanMedian, ZK816-shorterThanMedian, T06D8-shorterThanMedian, K01G5-shorterThanMedian, C12C8-shorterThanMedian, F07F6-shorterThanMedian, W07G9-shorterThanMedian, T01C2-shorterThanMedian, T10E10-shorterThanMedian, E03H12-shorterThanMedian, F53B6-shorterThanMedian, T23G5-shorterThanMedian, R07C12-shorterThanMedian, F46A8-shorterThanMedian, F49E7-shorterThanMedian, T12B3-shorterTh…			0 (Y71F9B-longerThanMedian, Y75D11A-longerThanMedian, Y67D2-longerThanMedian, Y45G5AM-longerThanMedian, Y41C4A-longerThanMedian, Y48B6A-longerThanMedian, Y17G7B-longerThanMedian, Y97E10B-longerThanMedian, Y45F10A-longerThanMedian, Y73E7A-longerThanMedian, Y54E10BL-longerThanMedian, Y34D9A-longerThanMedian, Y50D7A-longerThanMedian, Y82E9BR-longerThanMedian, Y54E10A-longerThanMedian, Y55F3AM-longer…	0 (Y71F9B-longerThanMedian, Y75D11A-longerThanMedian, Y67D2-longerThanMedian, Y45G5AM-longerThanMedian, Y41C4A-longerThanMedian, Y48B6A-longerThanMedian, Y17G7B-longerThanMedian, Y97E10B-longerThanMedian, Y45F10A-longerThanMedian, Y73E7A-longerThanMedian, Y54E10BL-longerThanMedian, Y34D9A-longerThanMedian, Y50D7A-longerThanMedian, Y82E9BR-longerThanMedian, Y54E10A-longerThanMedian, Y55F3AM-longer…	0.0 (Y71F9B-longerThanMedian, Y75D11A-longerThanMedian, Y67D2-longerThanMedian, Y45G5AM-longerThanMedian, Y41C4A-longerThanMedian, Y48B6A-longerThanMedian, Y17G7B-longerThanMedian, Y97E10B-longerThanMedian, Y45F10A-longerThanMedian, Y73E7A-longerThanMedian, Y54E10BL-longerThanMedian, Y34D9A-longerThanMedian, Y50D7A-longerThanMedian, Y82E9BR-longerThanMedian, Y54E10A-longerThanMedian, Y55F3AM-long…			0 (C10C5-longerThanMedian, F44G3-longerThanMedian, C08G5-longerThanMedian, C08G9-longerThanMedian, F33D11-longerThanMedian, F30A10-longerThanMedian, F29F11-longerThanMedian, C04F5-longerThanMedian, ZK829-longerThanMedian, ZK930-longerThanMedian, F26D12-longerThanMedian, F26D10-longerThanMedian, ZK652-longerThanMedian, F14D2-longerThanMedian, ZK1025-longerThanMedian, ZK1073-longerThanMedian, ZK616…	0 (C10C5-longerThanMedian, F44G3-longerThanMedian, C08G5-longerThanMedian, C08G9-longerThanMedian, F33D11-longerThanMedian, F30A10-longerThanMedian, F29F11-longerThanMedian, C04F5-longerThanMedian, ZK829-longerThanMedian, ZK930-longerThanMedian, F26D12-longerThanMedian, F26D10-longerThanMedian, ZK652-longerThanMedian, F14D2-longerThanMedian, ZK1025-longerThanMedian, ZK1073-longerThanMedian, ZK616…	0.0 (C10C5-longerThanMedian, F44G3-longerThanMedian, C08G5-longerThanMedian, C08G9-longerThanMedian, F33D11-longerThanMedian, F30A10-longerThanMedian, F29F11-longerThanMedian, C04F5-longerThanMedian, ZK829-longerThanMedian, ZK930-longerThanMedian, F26D12-longerThanMedian, F26D10-longerThanMedian, ZK652-longerThanMedian, F14D2-longerThanMedian, ZK1025-longerThanMedian, ZK1073-longerThanMedian, ZK6…			0 (Y116A8B, Y43F4B, Y70C5D, Y105E8A, Y46G5A, Y111B2A, Y106G6B, Y46D2A, Y70C5B, Y48G1A, Y43C5B, Y57A10C, Y66C5A, Y32B12B, Y39A1A, Y102F5A, Y80E2A, Y54E5A, Y17D7C, Y76A2B, Y39H10A, Y48G8AL, Y39G8C, Y55F3C, Y113G7B, Y56A3A, Y32F6A, Y53G8AM, Y55F3AL, Y47H9A, Y79H2A, Y104H12A, Y38F1A, Y37E11AM, Y12A6A, Y46E12A, Y19D2B, Y24E3A, Y52E8A, Y37H2B, Y32B12C, Y102A5A, Y17G7B, Y52B11B, Y55D9A, Y71F9AR, Y70G10A…	0 (Y116A8B, Y43F4B, Y70C5D, Y105E8A, Y46G5A, Y111B2A, Y106G6B, Y46D2A, Y70C5B, Y48G1A, Y43C5B, Y57A10C, Y66C5A, Y32B12B, Y39A1A, Y102F5A, Y80E2A, Y54E5A, Y17D7C, Y76A2B, Y39H10A, Y48G8AL, Y39G8C, Y55F3C, Y113G7B, Y56A3A, Y32F6A, Y53G8AM, Y55F3AL, Y47H9A, Y79H2A, Y104H12A, Y38F1A, Y37E11AM, Y12A6A, Y46E12A, Y19D2B, Y24E3A, Y52E8A, Y37H2B, Y32B12C, Y102A5A, Y17G7B, Y52B11B, Y55D9A, Y71F9AR, Y70G10A…	0.0 (Y116A8B, Y43F4B, Y70C5D, Y105E8A, Y46G5A, Y111B2A, Y106G6B, Y46D2A, Y70C5B, Y48G1A, Y43C5B, Y57A10C, Y66C5A, Y32B12B, Y39A1A, Y102F5A, Y80E2A, Y54E5A, Y17D7C, Y76A2B, Y39H10A, Y48G8AL, Y39G8C, Y55F3C, Y113G7B, Y56A3A, Y32F6A, Y53G8AM, Y55F3AL, Y47H9A, Y79H2A, Y104H12A, Y38F1A, Y37E11AM, Y12A6A, Y46E12A, Y19D2B, Y24E3A, Y52E8A, Y37H2B, Y32B12C, Y102A5A, Y17G7B, Y52B11B, Y55D9A, Y71F9AR, Y70G1…			0 (Y119C1B-endOverlap, Y37E11B-endOverlap, Y102A5D-endOverlap, Y55D9A-endOverlap, Y40B1A-endOverlap, Y25C1A-endOverlap, Y47D7A-endOverlap, Y25C1A-startOverlap, Y92C3B-endOverlap, Y16E11A-startOverlap, Y47C4A-endOverlap, Y76G2A-endOverlap, Y116A8B-startOverlap, Y55F3BR-endOverlap, Y17G9B-endOverlap, Y7A9B-startOverlap, Y59E1A-startOverlap, Y26E6A-startOverlap, Y71H2B-endOverlap, Y73B6A-startOverla…	0 (Y119C1B-endOverlap, Y37E11B-endOverlap, Y102A5D-endOverlap, Y55D9A-endOverlap, Y40B1A-endOverlap, Y25C1A-endOverlap, Y47D7A-endOverlap, Y25C1A-startOverlap, Y92C3B-endOverlap, Y16E11A-startOverlap, Y47C4A-endOverlap, Y76G2A-endOverlap, Y116A8B-startOverlap, Y55F3BR-endOverlap, Y17G9B-endOverlap, Y7A9B-startOverlap, Y59E1A-startOverlap, Y26E6A-startOverlap, Y71H2B-endOverlap, Y73B6A-startOverla…	0.0 (Y119C1B-endOverlap, Y37E11B-endOverlap, Y102A5D-endOverlap, Y55D9A-endOverlap, Y40B1A-endOverlap, Y25C1A-endOverlap, Y47D7A-endOverlap, Y25C1A-startOverlap, Y92C3B-endOverlap, Y16E11A-startOverlap, Y47C4A-endOverlap, Y76G2A-endOverlap, Y116A8B-startOverlap, Y55F3BR-endOverlap, Y17G9B-endOverlap, Y7A9B-startOverlap, Y59E1A-startOverlap, Y26E6A-startOverlap, Y71H2B-endOverlap, Y73B6A-startOver…			0 (chromosomeI-firstQuarter, chromosomeII-firstQuarter, chromosomeIII-firstQuarter, chromosomeIV-firstQuarter, chromosomeV-firstQuarter, chromosomeX-firstQuarter, chromosomeI-lastQuarter, chromosomeII-lastQuarter, chromosomeIII-lastQuarter, chromosomeIV-lastQuarter, chromosomeV-lastQuarter, chromosomeX-lastQuarter)	0 (chromosomeI-firstQuarter, chromosomeII-firstQuarter, chromosomeIII-firstQuarter, chromosomeIV-firstQuarter, chromosomeV-firstQuarter, chromosomeX-firstQuarter, chromosomeI-lastQuarter, chromosomeII-lastQuarter, chromosomeIII-lastQuarter, chromosomeIV-lastQuarter, chromosomeV-lastQuarter, chromosomeX-lastQuarter)	0.0 (chromosomeI-firstQuarter, chromosomeII-firstQuarter, chromosomeIII-firstQuarter, chromosomeIV-firstQuarter, chromosomeV-firstQuarter, chromosomeX-firstQuarter, chromosomeI-lastQuarter, chromosomeII-lastQuarter, chromosomeIII-lastQuarter, chromosomeIV-lastQuarter, chromosomeV-lastQuarter, chromosomeX-lastQuarter)			0 (chromosomeI-middleHalf, chromosomeII-middleHalf, chromosomeIII-middleHalf, chromosomeIV-middleHalf, chromosomeV-middleHalf, chromosomeX-middleHalf)	0 (chromosomeI-middleHalf, chromosomeII-middleHalf, chromosomeIII-middleHalf, chromosomeIV-middleHalf, chromosomeV-middleHalf, chromosomeX-middleHalf)	0.0 (chromosomeI-middleHalf, chromosomeII-middleHalf, chromosomeIII-middleHalf, chromosomeIV-middleHalf, chromosomeV-middleHalf, chromosomeX-middleHalf)			0 (H03A11, H09F14, H25K10, H12D21, H32K16, H25P06, H06A10, H03G16, H19N07, H15M21, H36L18, H39E23, H15N14, H21P03, H13N06, H05L14, H08M01, H12I19, H02I12, H40L08, H05G16, H01G02, H06O01, H37N21, H10D18, H19M22, H24K24, H04M03, H30A04, H20J04, H05O09, H05C05, H16O14, H36N01, H02F09, H11L12, H32C10, H27M09, H17B01, H14N18, H14A12, H07I21, H06I04, H14E04, H01M10, H27O22, H03G13, H12I13, H23L24, H43I…	0 (H03A11, H09F14, H25K10, H12D21, H32K16, H25P06, H06A10, H03G16, H19N07, H15M21, H36L18, H39E23, H15N14, H21P03, H13N06, H05L14, H08M01, H12I19, H02I12, H40L08, H05G16, H01G02, H06O01, H37N21, H10D18, H19M22, H24K24, H04M03, H30A04, H20J04, H05O09, H05C05, H16O14, H36N01, H02F09, H11L12, H32C10, H27M09, H17B01, H14N18, H14A12, H07I21, H06I04, H14E04, H01M10, H27O22, H03G13, H12I13, H23L24, H43I…	0.0 (H03A11, H09F14, H25K10, H12D21, H32K16, H25P06, H06A10, H03G16, H19N07, H15M21, H36L18, H39E23, H15N14, H21P03, H13N06, H05L14, H08M01, H12I19, H02I12, H40L08, H05G16, H01G02, H06O01, H37N21, H10D18, H19M22, H24K24, H04M03, H30A04, H20J04, H05O09, H05C05, H16O14, H36N01, H02F09, H11L12, H32C10, H27M09, H17B01, H14N18, H14A12, H07I21, H06I04, H14E04, H01M10, H27O22, H03G13, H12I13, H23L24, H4…			0 (VF13D12L, VF39H2L, VT22E6R, VZC374L, VM02G9R, VC27A7L, VZK822L, VD1046R, VF54F7L, EGAP3, VK10D6R, VF36H2L, VY10G11R, cTel55X, EGAP1, cTel3X, cTel52S, EGAP1340, EGAP9, EGAP7, cTel33B, VC50H2R, VC5, EGAP2, VM106R, EGAP798, EGAP4, cTel54X, cTel4X, cTel7X, EGAP8, VH15N14R, VT23B5, VK04G11, VT21B10L, VF11C1L, cTel29B, VB0393L, cTel17, cTel5, cTel79B, VW02B12L, VF23B12L)	0 (VF13D12L, VF39H2L, VT22E6R, VZC374L, VM02G9R, VC27A7L, VZK822L, VD1046R, VF54F7L, EGAP3, VK10D6R, VF36H2L, VY10G11R, cTel55X, EGAP1, cTel3X, cTel52S, EGAP1340, EGAP9, EGAP7, cTel33B, VC50H2R, VC5, EGAP2, VM106R, EGAP798, EGAP4, cTel54X, cTel4X, cTel7X, EGAP8, VH15N14R, VT23B5, VK04G11, VT21B10L, VF11C1L, cTel29B, VB0393L, cTel17, cTel5, cTel79B, VW02B12L, VF23B12L)
DNA transposons:				4398 chromosomeII	932458 chromosomeII	5.63 chromosomeX			0 (Y71A12A-withoutOverlaps, Y32B12A-withoutOverlaps, Y73B6BR-withoutOverlaps, Y47G7C-withoutOverlaps, Y13C8A-withoutOverlaps, Y102E9-withoutOverlaps, Y102A5D-withoutOverlaps, Y9C2UA-withoutOverlaps, Y32F6B-withoutOverlaps, Y70C5A-withoutOverlaps, Y48A5B-withoutOverlaps, Y80E2A-withoutOverlaps, Y102A5B-withoutOverlaps, Y43B11AR-withoutOverlaps, Y24E3A-withoutOverlaps, Y9D1A-withoutOverlaps, Y97E10…	0 (Y71A12A-withoutOverlaps, Y32B12A-withoutOverlaps, Y73B6BR-withoutOverlaps, Y47G7C-withoutOverlaps, Y13C8A-withoutOverlaps, Y102E9-withoutOverlaps, Y102A5D-withoutOverlaps, Y9C2UA-withoutOverlaps, Y32F6B-withoutOverlaps, Y70C5A-withoutOverlaps, Y48A5B-withoutOverlaps, Y80E2A-withoutOverlaps, Y102A5B-withoutOverlaps, Y43B11AR-withoutOverlaps, Y24E3A-withoutOverlaps, Y9D1A-withoutOverlaps, Y97E10…	0.0 (Y71A12A-withoutOverlaps, Y32B12A-withoutOverlaps, Y73B6BR-withoutOverlaps, Y47G7C-withoutOverlaps, Y13C8A-withoutOverlaps, Y102E9-withoutOverlaps, Y102A5D-withoutOverlaps, Y9C2UA-withoutOverlaps, Y32F6B-withoutOverlaps, Y70C5A-withoutOverlaps, Y48A5B-withoutOverlaps, Y80E2A-withoutOverlaps, Y102A5B-withoutOverlaps, Y43B11AR-withoutOverlaps, Y24E3A-withoutOverlaps, Y9D1A-withoutOverlaps, Y97E…			0 (T01G5, T15B12, T14G10, T08G11, T13H10, ZK971, F25E5, C48A7, T24H5, ZK638, F08B12, T25B2, R09D1, F11C7, F58A6, T28F3, T26H10, T13E8, M01F7, E02H1, F38B2, R12H7, T19H5, F11A3, F45D3, C03D6, C24B5, T23F4, F52D4, R05G9R, T11B7, F57B7, F56H11, W09B7, F21F8, F10D2, F53A3, F55C10, C05H8, K02A6, R02D1, F28C6, ZK596, T19C11, ZC443, R134, T25D10, F09D12, C46E10, C26E1, F22E12, F17H10, T24G10, F57E7, K04…	0 (T01G5, T15B12, T14G10, T08G11, T13H10, ZK971, F25E5, C48A7, T24H5, ZK638, F08B12, T25B2, R09D1, F11C7, F58A6, T28F3, T26H10, T13E8, M01F7, E02H1, F38B2, R12H7, T19H5, F11A3, F45D3, C03D6, C24B5, T23F4, F52D4, R05G9R, T11B7, F57B7, F56H11, W09B7, F21F8, F10D2, F53A3, F55C10, C05H8, K02A6, R02D1, F28C6, ZK596, T19C11, ZC443, R134, T25D10, F09D12, C46E10, C26E1, F22E12, F17H10, T24G10, F57E7, K04…	0.0 (T01G5, T15B12, T14G10, T08G11, T13H10, ZK971, F25E5, C48A7, T24H5, ZK638, F08B12, T25B2, R09D1, F11C7, F58A6, T28F3, T26H10, T13E8, M01F7, E02H1, F38B2, R12H7, T19H5, F11A3, F45D3, C03D6, C24B5, T23F4, F52D4, R05G9R, T11B7, F57B7, F56H11, W09B7, F21F8, F10D2, F53A3, F55C10, C05H8, K02A6, R02D1, F28C6, ZK596, T19C11, ZC443, R134, T25D10, F09D12, C46E10, C26E1, F22E12, F17H10, T24G10, F57E7, K…			0 (Y32B12A-chromosomeVlastQuarter, Y47G7C-chromosomeIIfirstQuarter, Y13C8A-chromosomeXlastQuarter, Y71A12A-chromosomeIlastQuarter, Y70C5A-chromosomeVlastQuarter, Y37E11C-chromosomeIVfirstQuarter, Y104H12BR-chromosomeIVfirstQuarter, Y102A5B-chromosomeVlastQuarter, Y24D9B-chromosomeIVfirstQuarter, Y48A5B-chromosomeIVfirstQuarter, Y80E2A-chromosomeXfirstQuarter, Y102A5D-chromosomeVlastQuarter, Y67A1…	0 (Y32B12A-chromosomeVlastQuarter, Y47G7C-chromosomeIIfirstQuarter, Y13C8A-chromosomeXlastQuarter, Y71A12A-chromosomeIlastQuarter, Y70C5A-chromosomeVlastQuarter, Y37E11C-chromosomeIVfirstQuarter, Y104H12BR-chromosomeIVfirstQuarter, Y102A5B-chromosomeVlastQuarter, Y24D9B-chromosomeIVfirstQuarter, Y48A5B-chromosomeIVfirstQuarter, Y80E2A-chromosomeXfirstQuarter, Y102A5D-chromosomeVlastQuarter, Y67A1…	0.0 (Y32B12A-chromosomeVlastQuarter, Y47G7C-chromosomeIIfirstQuarter, Y13C8A-chromosomeXlastQuarter, Y71A12A-chromosomeIlastQuarter, Y70C5A-chromosomeVlastQuarter, Y37E11C-chromosomeIVfirstQuarter, Y104H12BR-chromosomeIVfirstQuarter, Y102A5B-chromosomeVlastQuarter, Y24D9B-chromosomeIVfirstQuarter, Y48A5B-chromosomeIVfirstQuarter, Y80E2A-chromosomeXfirstQuarter, Y102A5D-chromosomeVlastQuarter, Y67…			0 (C07B3-chromosomeIVfirstQuarter, F11C7-chromosomeXlastQuarter, F09D12-chromosomeIVfirstQuarter, C46E10-chromosomeIIfirstQuarter, M01F7-chromosomeVfirstQuarter, T28F3-chromosomeIVlastQuarter, R02D1-chromosomeVfirstQuarter, F53A3-chromosomeIIIfirstQuarter, K07G6-chromosomeIIfirstQuarter, F57E7-chromosomeVlastQuarter, F11F1-chromosomeIIIlastQuarter, ZK285-chromosomeVlastQuarter, F14E12-chromosomeI…	0 (C07B3-chromosomeIVfirstQuarter, F11C7-chromosomeXlastQuarter, F09D12-chromosomeIVfirstQuarter, C46E10-chromosomeIIfirstQuarter, M01F7-chromosomeVfirstQuarter, T28F3-chromosomeIVlastQuarter, R02D1-chromosomeVfirstQuarter, F53A3-chromosomeIIIfirstQuarter, K07G6-chromosomeIIfirstQuarter, F57E7-chromosomeVlastQuarter, F11F1-chromosomeIIIlastQuarter, ZK285-chromosomeVlastQuarter, F14E12-chromosomeI…	0.0 (C07B3-chromosomeIVfirstQuarter, F11C7-chromosomeXlastQuarter, F09D12-chromosomeIVfirstQuarter, C46E10-chromosomeIIfirstQuarter, M01F7-chromosomeVfirstQuarter, T28F3-chromosomeIVlastQuarter, R02D1-chromosomeVfirstQuarter, F53A3-chromosomeIIIfirstQuarter, K07G6-chromosomeIIfirstQuarter, F57E7-chromosomeVlastQuarter, F11F1-chromosomeIIIlastQuarter, ZK285-chromosomeVlastQuarter, F14E12-chromosom…			0 (Y9D1A-chromosomeIImiddleHalf, Y73B6BR-chromosomeIVmiddleHalf, Y9C2UA-chromosomeIImiddleHalf, Y57E12AR-chromosomeVmiddleHalf, Y54B9A-chromosomeVmiddleHalf, Y102E9-chromosomeIIImiddleHalf, Y24E3A-chromosomeVmiddleHalf, Y32F6B-chromosomeVmiddleHalf, Y97E10B-chromosomeVmiddleHalf, Y43B11AR-chromosomeIVmiddleHalf)	0 (Y9D1A-chromosomeIImiddleHalf, Y73B6BR-chromosomeIVmiddleHalf, Y9C2UA-chromosomeIImiddleHalf, Y57E12AR-chromosomeVmiddleHalf, Y54B9A-chromosomeVmiddleHalf, Y102E9-chromosomeIIImiddleHalf, Y24E3A-chromosomeVmiddleHalf, Y32F6B-chromosomeVmiddleHalf, Y97E10B-chromosomeVmiddleHalf, Y43B11AR-chromosomeIVmiddleHalf)	0.0 (Y9D1A-chromosomeIImiddleHalf, Y73B6BR-chromosomeIVmiddleHalf, Y9C2UA-chromosomeIImiddleHalf, Y57E12AR-chromosomeVmiddleHalf, Y54B9A-chromosomeVmiddleHalf, Y102E9-chromosomeIIImiddleHalf, Y24E3A-chromosomeVmiddleHalf, Y32F6B-chromosomeVmiddleHalf, Y97E10B-chromosomeVmiddleHalf, Y43B11AR-chromosomeIVmiddleHalf)			0 (F25F2-chromosomeIIImiddleHalf, R12H7-chromosomeXmiddleHalf, W10D5-chromosomeImiddleHalf, F11A1-chromosomeXmiddleHalf, T01G5-chromosomeVmiddleHalf, K02A6-chromosomeXmiddleHalf, F22E12-chromosomeVmiddleHalf, R134-chromosomeIImiddleHalf, T05A1-chromosomeIVmiddleHalf, T19F4-chromosomeVmiddleHalf, F17H10-chromosomeXmiddleHalf, W04D12-chromosomeIIImiddleHalf, R05G9R-chromosomeIImiddleHalf, T02E9-chr…	0 (F25F2-chromosomeIIImiddleHalf, R12H7-chromosomeXmiddleHalf, W10D5-chromosomeImiddleHalf, F11A1-chromosomeXmiddleHalf, T01G5-chromosomeVmiddleHalf, K02A6-chromosomeXmiddleHalf, F22E12-chromosomeVmiddleHalf, R134-chromosomeIImiddleHalf, T05A1-chromosomeIVmiddleHalf, T19F4-chromosomeVmiddleHalf, F17H10-chromosomeXmiddleHalf, W04D12-chromosomeIIImiddleHalf, R05G9R-chromosomeIImiddleHalf, T02E9-chr…	0.0 (F25F2-chromosomeIIImiddleHalf, R12H7-chromosomeXmiddleHalf, W10D5-chromosomeImiddleHalf, F11A1-chromosomeXmiddleHalf, T01G5-chromosomeVmiddleHalf, K02A6-chromosomeXmiddleHalf, F22E12-chromosomeVmiddleHalf, R134-chromosomeIImiddleHalf, T05A1-chromosomeIVmiddleHalf, T19F4-chromosomeVmiddleHalf, F17H10-chromosomeXmiddleHalf, W04D12-chromosomeIIImiddleHalf, R05G9R-chromosomeIImiddleHalf, T02E9-c…			0 (Y47G7C-shorterThanMedian, Y70C5A-shorterThanMedian, Y73B6BR-shorterThanMedian, Y102E9-shorterThanMedian, Y102A5B-shorterThanMedian, Y24D9B-shorterThanMedian, Y32B12A-shorterThanMedian, Y54B9A-shorterThanMedian, Y9C2UA-shorterThanMedian, Y57E12AR-shorterThanMedian, Y37E11C-shorterThanMedian, Y67A10B-shorterThanMedian, Y104H12BR-shorterThanMedian, Y13C8A-shorterThanMedian, Y9D1A-shorterThanMedia…	0 (Y47G7C-shorterThanMedian, Y70C5A-shorterThanMedian, Y73B6BR-shorterThanMedian, Y102E9-shorterThanMedian, Y102A5B-shorterThanMedian, Y24D9B-shorterThanMedian, Y32B12A-shorterThanMedian, Y54B9A-shorterThanMedian, Y9C2UA-shorterThanMedian, Y57E12AR-shorterThanMedian, Y37E11C-shorterThanMedian, Y67A10B-shorterThanMedian, Y104H12BR-shorterThanMedian, Y13C8A-shorterThanMedian, Y9D1A-shorterThanMedia…	0.0 (Y47G7C-shorterThanMedian, Y70C5A-shorterThanMedian, Y73B6BR-shorterThanMedian, Y102E9-shorterThanMedian, Y102A5B-shorterThanMedian, Y24D9B-shorterThanMedian, Y32B12A-shorterThanMedian, Y54B9A-shorterThanMedian, Y9C2UA-shorterThanMedian, Y57E12AR-shorterThanMedian, Y37E11C-shorterThanMedian, Y67A10B-shorterThanMedian, Y104H12BR-shorterThanMedian, Y13C8A-shorterThanMedian, Y9D1A-shorterThanMed…			0 (F57B7-shorterThanMedian, C32F10-shorterThanMedian, T08G11-shorterThanMedian, F07C7-shorterThanMedian, ZC411-shorterThanMedian, M176-shorterThanMedian, ZK675-shorterThanMedian, T10A3-shorterThanMedian, F56H11-shorterThanMedian, C46E10-shorterThanMedian, ZK638-shorterThanMedian, T13H10-shorterThanMedian, C03D6-shorterThanMedian, T23F4-shorterThanMedian, F58A6-shorterThanMedian, C07B3-shorterThan…	0 (F57B7-shorterThanMedian, C32F10-shorterThanMedian, T08G11-shorterThanMedian, F07C7-shorterThanMedian, ZC411-shorterThanMedian, M176-shorterThanMedian, ZK675-shorterThanMedian, T10A3-shorterThanMedian, F56H11-shorterThanMedian, C46E10-shorterThanMedian, ZK638-shorterThanMedian, T13H10-shorterThanMedian, C03D6-shorterThanMedian, T23F4-shorterThanMedian, F58A6-shorterThanMedian, C07B3-shorterThan…	0.0 (F57B7-shorterThanMedian, C32F10-shorterThanMedian, T08G11-shorterThanMedian, F07C7-shorterThanMedian, ZC411-shorterThanMedian, M176-shorterThanMedian, ZK675-shorterThanMedian, T10A3-shorterThanMedian, F56H11-shorterThanMedian, C46E10-shorterThanMedian, ZK638-shorterThanMedian, T13H10-shorterThanMedian, C03D6-shorterThanMedian, T23F4-shorterThanMedian, F58A6-shorterThanMedian, C07B3-shorterTh…			0 (Y97E10B-longerThanMedian, Y80E2A-longerThanMedian, Y102A5D-longerThanMedian)
hobo-Activator:				592 chromosomeIII	79253 chromosomeIII	0.48 chromosomeX			0 (Y34D9B-withoutOverlaps, Y76G2A-withoutOverlaps, Y1B5A-withoutOverlaps, Y74C10AR-withoutOverlaps, Y106G6D-withoutOverlaps, Y8A9A-withoutOverlaps, Y53H1A-withoutOverlaps, Y104H12D-withoutOverlaps, Y16B4A-withoutOverlaps, Y71D11A-withoutOverlaps, Y43F4B-withoutOverlaps, Y26G10-withoutOverlaps, Y75B12B-withoutOverlaps, Y32G9B-withoutOverlaps, Y62F5A-withoutOverlaps, Y51B11A-withoutOverlaps, Y43H11…	0 (Y34D9B-withoutOverlaps, Y76G2A-withoutOverlaps, Y1B5A-withoutOverlaps, Y74C10AR-withoutOverlaps, Y106G6D-withoutOverlaps, Y8A9A-withoutOverlaps, Y53H1A-withoutOverlaps, Y104H12D-withoutOverlaps, Y16B4A-withoutOverlaps, Y71D11A-withoutOverlaps, Y43F4B-withoutOverlaps, Y26G10-withoutOverlaps, Y75B12B-withoutOverlaps, Y32G9B-withoutOverlaps, Y62F5A-withoutOverlaps, Y51B11A-withoutOverlaps, Y43H11…	0.0 (Y34D9B-withoutOverlaps, Y76G2A-withoutOverlaps, Y1B5A-withoutOverlaps, Y74C10AR-withoutOverlaps, Y106G6D-withoutOverlaps, Y8A9A-withoutOverlaps, Y53H1A-withoutOverlaps, Y104H12D-withoutOverlaps, Y16B4A-withoutOverlaps, Y71D11A-withoutOverlaps, Y43F4B-withoutOverlaps, Y26G10-withoutOverlaps, Y75B12B-withoutOverlaps, Y32G9B-withoutOverlaps, Y62F5A-withoutOverlaps, Y51B11A-withoutOverlaps, Y43H…			0 (F32D8, F47G9, F09E8, F30A10, F26E4, F57B1, ZK858, C28H8, C27D9, W06H3, T11A5, C54G7, K01F9, B0284, T06D8, ZK938, F21D5, F13D2, F20C5, F01G4, F43E12, T21E8, F07C3, F29D11, C54D10, ZC376, T09E8, F26A3, ZK622, F29G6, C15C6, F58H12, T01G5, K09G1, F46F3, C24D10, R05D7, B0024, W05D2, C09E7, ZC395, F56A3, M03F8, T15B12, R03E1, R05G9, T01D3, F48C11, C25F9, ZK849, T05G11, T05B9, C10F3, ZC178, T27E4, W0…	0 (F32D8, F47G9, F09E8, F30A10, F26E4, F57B1, ZK858, C28H8, C27D9, W06H3, T11A5, C54G7, K01F9, B0284, T06D8, ZK938, F21D5, F13D2, F20C5, F01G4, F43E12, T21E8, F07C3, F29D11, C54D10, ZC376, T09E8, F26A3, ZK622, F29G6, C15C6, F58H12, T01G5, K09G1, F46F3, C24D10, R05D7, B0024, W05D2, C09E7, ZC395, F56A3, M03F8, T15B12, R03E1, R05G9, T01D3, F48C11, C25F9, ZK849, T05G11, T05B9, C10F3, ZC178, T27E4, W0…	0.0 (F32D8, F47G9, F09E8, F30A10, F26E4, F57B1, ZK858, C28H8, C27D9, W06H3, T11A5, C54G7, K01F9, B0284, T06D8, ZK938, F21D5, F13D2, F20C5, F01G4, F43E12, T21E8, F07C3, F29D11, C54D10, ZC376, T09E8, F26A3, ZK622, F29G6, C15C6, F58H12, T01G5, K09G1, F46F3, C24D10, R05D7, B0024, W05D2, C09E7, ZC395, F56A3, M03F8, T15B12, R03E1, R05G9, T01D3, F48C11, C25F9, ZK849, T05G11, T05B9, C10F3, ZC178, T27E4, …			0 (Y40B10B-chromosomeVfirstQuarter, Y39G8B-chromosomeIIlastQuarter, Y55F3BM-chromosomeIVfirstQuarter, Y55H10B-chromosomeIVfirstQuarter, Y54E5B-chromosomeIlastQuarter, Y54F10AR-chromosomeIIIfirstQuarter, Y53G8AL-chromosomeIIIfirstQuarter, Y32B12A-chromosomeVlastQuarter, Y47G7C-chromosomeIIfirstQuarter, Y46H3B-chromosomeVfirstQuarter, Y13C8A-chromosomeXlastQuarter, Y16E11A-chromosomeIIfirstQuarter,…	0 (Y40B10B-chromosomeVfirstQuarter, Y39G8B-chromosomeIIlastQuarter, Y55F3BM-chromosomeIVfirstQuarter, Y55H10B-chromosomeIVfirstQuarter, Y54E5B-chromosomeIlastQuarter, Y54F10AR-chromosomeIIIfirstQuarter, Y53G8AL-chromosomeIIIfirstQuarter, Y32B12A-chromosomeVlastQuarter, Y47G7C-chromosomeIIfirstQuarter, Y46H3B-chromosomeVfirstQuarter, Y13C8A-chromosomeXlastQuarter, Y16E11A-chromosomeIIfirstQuarter,…	0.0 (Y40B10B-chromosomeVfirstQuarter, Y39G8B-chromosomeIIlastQuarter, Y55F3BM-chromosomeIVfirstQuarter, Y55H10B-chromosomeIVfirstQuarter, Y54E5B-chromosomeIlastQuarter, Y54F10AR-chromosomeIIIfirstQuarter, Y53G8AL-chromosomeIIIfirstQuarter, Y32B12A-chromosomeVlastQuarter, Y47G7C-chromosomeIIfirstQuarter, Y46H3B-chromosomeVfirstQuarter, Y13C8A-chromosomeXlastQuarter, Y16E11A-chromosomeIIfirstQuarte…			0 (K09H9-chromosomeIfirstQuarter, K09E3-chromosomeXlastQuarter, C33G3-chromosomeXlastQuarter, K11D2-chromosomeIlastQuarter, F53A10-chromosomeIIfirstQuarter, ZK849-chromosomeIlastQuarter, ZK993-chromosomeIfirstQuarter, C06A12-chromosomeIVlastQuarter, D1079-chromosomeXfirstQuarter, T15D6-chromosomeIlastQuarter, C52D10-chromosomeIVlastQuarter, C49G9-chromosomeIlastQuarter, B0281-chromosomeIIfirstQua…	0 (K09H9-chromosomeIfirstQuarter, K09E3-chromosomeXlastQuarter, C33G3-chromosomeXlastQuarter, K11D2-chromosomeIlastQuarter, F53A10-chromosomeIIfirstQuarter, ZK849-chromosomeIlastQuarter, ZK993-chromosomeIfirstQuarter, C06A12-chromosomeIVlastQuarter, D1079-chromosomeXfirstQuarter, T15D6-chromosomeIlastQuarter, C52D10-chromosomeIVlastQuarter, C49G9-chromosomeIlastQuarter, B0281-chromosomeIIfirstQua…	0.0 (K09H9-chromosomeIfirstQuarter, K09E3-chromosomeXlastQuarter, C33G3-chromosomeXlastQuarter, K11D2-chromosomeIlastQuarter, F53A10-chromosomeIIfirstQuarter, ZK849-chromosomeIlastQuarter, ZK993-chromosomeIfirstQuarter, C06A12-chromosomeIVlastQuarter, D1079-chromosomeXfirstQuarter, T15D6-chromosomeIlastQuarter, C52D10-chromosomeIVlastQuarter, C49G9-chromosomeIlastQuarter, B0281-chromosomeIIfirstQ…			0 (Y102F5A-chromosomeXmiddleHalf, Y106G6B-chromosomeImiddleHalf, Y106G6C-chromosomeImiddleHalf, Y119C1A-chromosomeImiddleHalf, Y17G9B-chromosomeIVmiddleHalf, Y19D2B-chromosomeIImiddleHalf, Y22F5B-chromosomeVmiddleHalf, Y23B4A-chromosomeXmiddleHalf, Y76G2A-chromosomeImiddleHalf, Y34B4A-chromosomeXmiddleHalf, Y74E4A-chromosomeIImiddleHalf, Y36E3A-chromosomeVmiddleHalf, Y37B11A-chromosomeIIImiddleHa…	0 (Y102F5A-chromosomeXmiddleHalf, Y106G6B-chromosomeImiddleHalf, Y106G6C-chromosomeImiddleHalf, Y119C1A-chromosomeImiddleHalf, Y17G9B-chromosomeIVmiddleHalf, Y19D2B-chromosomeIImiddleHalf, Y22F5B-chromosomeVmiddleHalf, Y23B4A-chromosomeXmiddleHalf, Y76G2A-chromosomeImiddleHalf, Y34B4A-chromosomeXmiddleHalf, Y74E4A-chromosomeIImiddleHalf, Y36E3A-chromosomeVmiddleHalf, Y37B11A-chromosomeIIImiddleHa…	0.0 (Y102F5A-chromosomeXmiddleHalf, Y106G6B-chromosomeImiddleHalf, Y106G6C-chromosomeImiddleHalf, Y119C1A-chromosomeImiddleHalf, Y17G9B-chromosomeIVmiddleHalf, Y19D2B-chromosomeIImiddleHalf, Y22F5B-chromosomeVmiddleHalf, Y23B4A-chromosomeXmiddleHalf, Y76G2A-chromosomeImiddleHalf, Y34B4A-chromosomeXmiddleHalf, Y74E4A-chromosomeIImiddleHalf, Y36E3A-chromosomeVmiddleHalf, Y37B11A-chromosomeIIImiddle…			0 (R01H10-chromosomeIIImiddleHalf, C05C10-chromosomeIImiddleHalf, R01H5-chromosomeXmiddleHalf, C54F6-chromosomeVmiddleHalf, F56C4-chromosomeIVmiddleHalf, T10B11-chromosomeImiddleHalf, M88-chromosomeIIImiddleHalf, C41C4-chromosomeIImiddleHalf, M02B1-chromosomeIVmiddleHalf, ZC317-chromosomeVmiddleHalf, T05C12-chromosomeIImiddleHalf, F56D5-chromosomeIVmiddleHalf, F41E7-chromosomeXmiddleHalf, T08B2-c…	0 (R01H10-chromosomeIIImiddleHalf, C05C10-chromosomeIImiddleHalf, R01H5-chromosomeXmiddleHalf, C54F6-chromosomeVmiddleHalf, F56C4-chromosomeIVmiddleHalf, T10B11-chromosomeImiddleHalf, M88-chromosomeIIImiddleHalf, C41C4-chromosomeIImiddleHalf, M02B1-chromosomeIVmiddleHalf, ZC317-chromosomeVmiddleHalf, T05C12-chromosomeIImiddleHalf, F56D5-chromosomeIVmiddleHalf, F41E7-chromosomeXmiddleHalf, T08B2-c…	0.0 (R01H10-chromosomeIIImiddleHalf, C05C10-chromosomeIImiddleHalf, R01H5-chromosomeXmiddleHalf, C54F6-chromosomeVmiddleHalf, F56C4-chromosomeIVmiddleHalf, T10B11-chromosomeImiddleHalf, M88-chromosomeIIImiddleHalf, C41C4-chromosomeIImiddleHalf, M02B1-chromosomeIVmiddleHalf, ZC317-chromosomeVmiddleHalf, T05C12-chromosomeIImiddleHalf, F56D5-chromosomeIVmiddleHalf, F41E7-chromosomeXmiddleHalf, T08B2…			0 (Y40B10B-shorterThanMedian, Y64F11A-shorterThanMedian, Y39G10AL-shorterThanMedian, Y47G7C-shorterThanMedian, Y75B12A-shorterThanMedian, Y39F10A-shorterThanMedian, Y54C5B-shorterThanMedian, Y66C5A-shorterThanMedian, Y74C10AR-shorterThanMedian, Y55H10B-shorterThanMedian, Y46C8AM-shorterThanMedian, Y70D2A-shorterThanMedian, Y55D9A-shorterThanMedian, Y59E9AL-shorterThanMedian, Y51H7BR-shorterThanMe…	0 (Y40B10B-shorterThanMedian, Y64F11A-shorterThanMedian, Y39G10AL-shorterThanMedian, Y47G7C-shorterThanMedian, Y75B12A-shorterThanMedian, Y39F10A-shorterThanMedian, Y54C5B-shorterThanMedian, Y66C5A-shorterThanMedian, Y74C10AR-shorterThanMedian, Y55H10B-shorterThanMedian, Y46C8AM-shorterThanMedian, Y70D2A-shorterThanMedian, Y55D9A-shorterThanMedian, Y59E9AL-shorterThanMedian, Y51H7BR-shorterThanMe…	0.0 (Y40B10B-shorterThanMedian, Y64F11A-shorterThanMedian, Y39G10AL-shorterThanMedian, Y47G7C-shorterThanMedian, Y75B12A-shorterThanMedian, Y39F10A-shorterThanMedian, Y54C5B-shorterThanMedian, Y66C5A-shorterThanMedian, Y74C10AR-shorterThanMedian, Y55H10B-shorterThanMedian, Y46C8AM-shorterThanMedian, Y70D2A-shorterThanMedian, Y55D9A-shorterThanMedian, Y59E9AL-shorterThanMedian, Y51H7BR-shorterThan…			0 (F35F11-shorterThanMedian, T06D8-shorterThanMedian, K01G5-shorterThanMedian, F07F6-shorterThanMedian, T10E10-shorterThanMedian, F53B6-shorterThanMedian, T23G5-shorterThanMedian, R07C12-shorterThanMedian, T12B3-shorterThanMedian, C06A6-shorterThanMedian, C52A10-shorterThanMedian, C31H5-shorterThanMedian, C05A2-shorterThanMedian, F56A12-shorterThanMedian, F13D2-shorterThanMedian, C03C10-shorterTh…	0 (F35F11-shorterThanMedian, T06D8-shorterThanMedian, K01G5-shorterThanMedian, F07F6-shorterThanMedian, T10E10-shorterThanMedian, F53B6-shorterThanMedian, T23G5-shorterThanMedian, R07C12-shorterThanMedian, T12B3-shorterThanMedian, C06A6-shorterThanMedian, C52A10-shorterThanMedian, C31H5-shorterThanMedian, C05A2-shorterThanMedian, F56A12-shorterThanMedian, F13D2-shorterThanMedian, C03C10-shorterTh…	0.0 (F35F11-shorterThanMedian, T06D8-shorterThanMedian, K01G5-shorterThanMedian, F07F6-shorterThanMedian, T10E10-shorterThanMedian, F53B6-shorterThanMedian, T23G5-shorterThanMedian, R07C12-shorterThanMedian, T12B3-shorterThanMedian, C06A6-shorterThanMedian, C52A10-shorterThanMedian, C31H5-shorterThanMedian, C05A2-shorterThanMedian, F56A12-shorterThanMedian, F13D2-shorterThanMedian, C03C10-shorter…			0 (Y97E10B-longerThanMedian, Y45F10A-longerThanMedian, Y50D7A-longerThanMedian, Y47D9A-longerThanMedian, Y75B12B-longerThanMedian, Y106G6D-longerThanMedian, Y44A6D-longerThanMedian, Y38A10A-longerThanMedian, Y11D7A-longerThanMedian, Y37H9A-longerThanMedian, Y53G8B-longerThanMedian, Y37E11B-longerThanMedian, Y67A6A-longerThanMedian, Y45F10D-longerThanMedian, Y70G10A-longerThanMedian, DY3-longerTha…
	Tc1-IS630-Pogo:			956 chromosomeX	230966 chromosomeX	1.3 chromosomeX			0 (Y48A5A-withoutOverlaps, Y76G2A-withoutOverlaps, Y38B5A-withoutOverlaps, Y54G11B-withoutOverlaps, Y8A9A-withoutOverlaps, Y104H12D-withoutOverlaps, Y47H9A-withoutOverlaps, Y16B4A-withoutOverlaps, Y46E12A-withoutOverlaps, Y1E3A-withoutOverlaps, Y43C5B-withoutOverlaps, Y67D11A-withoutOverlaps, Y76A2A-withoutOverlaps, Y62F5A-withoutOverlaps, Y106G6E-withoutOverlaps, Y55B1BL-withoutOverlaps, Y58A7A-…	0 (Y48A5A-withoutOverlaps, Y76G2A-withoutOverlaps, Y38B5A-withoutOverlaps, Y54G11B-withoutOverlaps, Y8A9A-withoutOverlaps, Y104H12D-withoutOverlaps, Y47H9A-withoutOverlaps, Y16B4A-withoutOverlaps, Y46E12A-withoutOverlaps, Y1E3A-withoutOverlaps, Y43C5B-withoutOverlaps, Y67D11A-withoutOverlaps, Y76A2A-withoutOverlaps, Y62F5A-withoutOverlaps, Y106G6E-withoutOverlaps, Y55B1BL-withoutOverlaps, Y58A7A-…	0.0 (Y48A5A-withoutOverlaps, Y76G2A-withoutOverlaps, Y38B5A-withoutOverlaps, Y54G11B-withoutOverlaps, Y8A9A-withoutOverlaps, Y104H12D-withoutOverlaps, Y47H9A-withoutOverlaps, Y16B4A-withoutOverlaps, Y46E12A-withoutOverlaps, Y1E3A-withoutOverlaps, Y43C5B-withoutOverlaps, Y67D11A-withoutOverlaps, Y76A2A-withoutOverlaps, Y62F5A-withoutOverlaps, Y106G6E-withoutOverlaps, Y55B1BL-withoutOverlaps, Y58A7…			0 (K11E4, K02A11, T28F4, C28H8, C46E1, C27D9, W06H3, M01B2, ZK938, F21D5, F13D2, F16H9, F39D8, F07C6, F07C3, R12A1, K03B8, F29D11, C54D10, C17D12, F47D2, F58H12, T01G5, D2030, C12C8, W10C6, T15B12, R05G9, T01D3, F44A2, F48C11, T05G11, C27C7, T05B9, C10F3, T27E4, W03G11, K09C8, F55A4, F49E8, T14G10, F59E10, F55F10, C33A11, F55D10, T04A6, R52, F52E4, F59E12, K02A2, T25C12, F21E9, F22F1, T23F2, ZK82…	0 (K11E4, K02A11, T28F4, C28H8, C46E1, C27D9, W06H3, M01B2, ZK938, F21D5, F13D2, F16H9, F39D8, F07C6, F07C3, R12A1, K03B8, F29D11, C54D10, C17D12, F47D2, F58H12, T01G5, D2030, C12C8, W10C6, T15B12, R05G9, T01D3, F44A2, F48C11, T05G11, C27C7, T05B9, C10F3, T27E4, W03G11, K09C8, F55A4, F49E8, T14G10, F59E10, F55F10, C33A11, F55D10, T04A6, R52, F52E4, F59E12, K02A2, T25C12, F21E9, F22F1, T23F2, ZK82…	0.0 (K11E4, K02A11, T28F4, C28H8, C46E1, C27D9, W06H3, M01B2, ZK938, F21D5, F13D2, F16H9, F39D8, F07C6, F07C3, R12A1, K03B8, F29D11, C54D10, C17D12, F47D2, F58H12, T01G5, D2030, C12C8, W10C6, T15B12, R05G9, T01D3, F44A2, F48C11, T05G11, C27C7, T05B9, C10F3, T27E4, W03G11, K09C8, F55A4, F49E8, T14G10, F59E10, F55F10, C33A11, F55D10, T04A6, R52, F52E4, F59E12, K02A2, T25C12, F21E9, F22F1, T23F2, ZK…			0 (Y40B10B-chromosomeVfirstQuarter, Y59E1B-chromosomeXfirstQuarter, Y58G8A-chromosomeVfirstQuarter, Y55F3BM-chromosomeIVfirstQuarter, Y55H10B-chromosomeIVfirstQuarter, Y55B1BL-chromosomeIIIfirstQuarter, Y38C1AB-chromosomeIVfirstQuarter, Y54F10AR-chromosomeIIIfirstQuarter, Y32B12A-chromosomeVlastQuarter, Y47G7C-chromosomeIIfirstQuarter, Y13C8A-chromosomeXlastQuarter, Y16E11A-chromosomeIIfirstQuart…	0 (Y40B10B-chromosomeVfirstQuarter, Y59E1B-chromosomeXfirstQuarter, Y58G8A-chromosomeVfirstQuarter, Y55F3BM-chromosomeIVfirstQuarter, Y55H10B-chromosomeIVfirstQuarter, Y55B1BL-chromosomeIIIfirstQuarter, Y38C1AB-chromosomeIVfirstQuarter, Y54F10AR-chromosomeIIIfirstQuarter, Y32B12A-chromosomeVlastQuarter, Y47G7C-chromosomeIIfirstQuarter, Y13C8A-chromosomeXlastQuarter, Y16E11A-chromosomeIIfirstQuart…	0.0 (Y40B10B-chromosomeVfirstQuarter, Y59E1B-chromosomeXfirstQuarter, Y58G8A-chromosomeVfirstQuarter, Y55F3BM-chromosomeIVfirstQuarter, Y55H10B-chromosomeIVfirstQuarter, Y55B1BL-chromosomeIIIfirstQuarter, Y38C1AB-chromosomeIVfirstQuarter, Y54F10AR-chromosomeIIIfirstQuarter, Y32B12A-chromosomeVlastQuarter, Y47G7C-chromosomeIIfirstQuarter, Y13C8A-chromosomeXlastQuarter, Y16E11A-chromosomeIIfirstQua…			0 (K04G11-chromosomeXlastQuarter, C23H3-chromosomeIIfirstQuarter, C10E2-chromosomeXlastQuarter, D1079-chromosomeXfirstQuarter, C49G9-chromosomeIlastQuarter, R13D11-chromosomeVfirstQuarter, B0047-chromosomeIIfirstQuarter, C46E1-chromosomeXlastQuarter, F58E1-chromosomeIIfirstQuarter, F54B8-chromosomeVlastQuarter, F52F10-chromosomeVfirstQuarter, F42D1-chromosomeXlastQuarter, F41H8-chromosomeVfirstQu…	0 (K04G11-chromosomeXlastQuarter, C23H3-chromosomeIIfirstQuarter, C10E2-chromosomeXlastQuarter, D1079-chromosomeXfirstQuarter, C49G9-chromosomeIlastQuarter, R13D11-chromosomeVfirstQuarter, B0047-chromosomeIIfirstQuarter, C46E1-chromosomeXlastQuarter, F58E1-chromosomeIIfirstQuarter, F54B8-chromosomeVlastQuarter, F52F10-chromosomeVfirstQuarter, F42D1-chromosomeXlastQuarter, F41H8-chromosomeVfirstQu…	0.0 (K04G11-chromosomeXlastQuarter, C23H3-chromosomeIIfirstQuarter, C10E2-chromosomeXlastQuarter, D1079-chromosomeXfirstQuarter, C49G9-chromosomeIlastQuarter, R13D11-chromosomeVfirstQuarter, B0047-chromosomeIIfirstQuarter, C46E1-chromosomeXlastQuarter, F58E1-chromosomeIIfirstQuarter, F54B8-chromosomeVlastQuarter, F52F10-chromosomeVfirstQuarter, F42D1-chromosomeXlastQuarter, F41H8-chromosomeVfirst…			0 (Y106G6E-chromosomeImiddleHalf, Y119C1A-chromosomeImiddleHalf, Y22F5B-chromosomeVmiddleHalf, Y76G2A-chromosomeImiddleHalf, Y36E3A-chromosomeVmiddleHalf, Y9D1A-chromosomeIImiddleHalf, Y38A8-chromosomeIImiddleHalf, Y73B6BR-chromosomeIVmiddleHalf, Y9C2UA-chromosomeIImiddleHalf, Y97E10AM-chromosomeVmiddleHalf, Y43B11AM-chromosomeIVmiddleHalf, Y43E12A-chromosomeIVmiddleHalf, Y44F5A-chromosomeIIImidd…	0 (Y106G6E-chromosomeImiddleHalf, Y119C1A-chromosomeImiddleHalf, Y22F5B-chromosomeVmiddleHalf, Y76G2A-chromosomeImiddleHalf, Y36E3A-chromosomeVmiddleHalf, Y9D1A-chromosomeIImiddleHalf, Y38A8-chromosomeIImiddleHalf, Y73B6BR-chromosomeIVmiddleHalf, Y9C2UA-chromosomeIImiddleHalf, Y97E10AM-chromosomeVmiddleHalf, Y43B11AM-chromosomeIVmiddleHalf, Y43E12A-chromosomeIVmiddleHalf, Y44F5A-chromosomeIIImidd…	0.0 (Y106G6E-chromosomeImiddleHalf, Y119C1A-chromosomeImiddleHalf, Y22F5B-chromosomeVmiddleHalf, Y76G2A-chromosomeImiddleHalf, Y36E3A-chromosomeVmiddleHalf, Y9D1A-chromosomeIImiddleHalf, Y38A8-chromosomeIImiddleHalf, Y73B6BR-chromosomeIVmiddleHalf, Y9C2UA-chromosomeIImiddleHalf, Y97E10AM-chromosomeVmiddleHalf, Y43B11AM-chromosomeIVmiddleHalf, Y43E12A-chromosomeIVmiddleHalf, Y44F5A-chromosomeIIImi…			0 (R13F6-chromosomeIIImiddleHalf, F56C4-chromosomeIVmiddleHalf, M02B1-chromosomeIVmiddleHalf, T20F10-chromosomeImiddleHalf, C34B2-chromosomeImiddleHalf, ZK512-chromosomeIIImiddleHalf, F25H8-chromosomeIVmiddleHalf, F08F1-chromosomeXmiddleHalf, F22D6-chromosomeImiddleHalf, F25F2-chromosomeIIImiddleHalf, F35C12-chromosomeImiddleHalf, T10H9-chromosomeVmiddleHalf, ZK673-chromosomeIImiddleHalf, F55A11-…	0 (R13F6-chromosomeIIImiddleHalf, F56C4-chromosomeIVmiddleHalf, M02B1-chromosomeIVmiddleHalf, T20F10-chromosomeImiddleHalf, C34B2-chromosomeImiddleHalf, ZK512-chromosomeIIImiddleHalf, F25H8-chromosomeIVmiddleHalf, F08F1-chromosomeXmiddleHalf, F22D6-chromosomeImiddleHalf, F25F2-chromosomeIIImiddleHalf, F35C12-chromosomeImiddleHalf, T10H9-chromosomeVmiddleHalf, ZK673-chromosomeIImiddleHalf, F55A11-…	0.0 (R13F6-chromosomeIIImiddleHalf, F56C4-chromosomeIVmiddleHalf, M02B1-chromosomeIVmiddleHalf, T20F10-chromosomeImiddleHalf, C34B2-chromosomeImiddleHalf, ZK512-chromosomeIIImiddleHalf, F25H8-chromosomeIVmiddleHalf, F08F1-chromosomeXmiddleHalf, F22D6-chromosomeImiddleHalf, F25F2-chromosomeIIImiddleHalf, F35C12-chromosomeImiddleHalf, T10H9-chromosomeVmiddleHalf, ZK673-chromosomeIImiddleHalf, F55A1…			0 (Y40B10B-shorterThanMedian, Y64F11A-shorterThanMedian, Y40A1A-shorterThanMedian, Y47H9B-shorterThanMedian, Y47G7C-shorterThanMedian, Y67D11A-shorterThanMedian, Y39D8A-shorterThanMedian, Y55H10B-shorterThanMedian, Y46C8AM-shorterThanMedian, Y70D2A-shorterThanMedian, Y52E8A-shorterThanMedian, Y43C5B-shorterThanMedian, Y44A6B-shorterThanMedian, Y55B1AM-shorterThanMedian, Y48E1C-shorterThanMedian, …	0 (Y40B10B-shorterThanMedian, Y64F11A-shorterThanMedian, Y40A1A-shorterThanMedian, Y47H9B-shorterThanMedian, Y47G7C-shorterThanMedian, Y67D11A-shorterThanMedian, Y39D8A-shorterThanMedian, Y55H10B-shorterThanMedian, Y46C8AM-shorterThanMedian, Y70D2A-shorterThanMedian, Y52E8A-shorterThanMedian, Y43C5B-shorterThanMedian, Y44A6B-shorterThanMedian, Y55B1AM-shorterThanMedian, Y48E1C-shorterThanMedian, …	0.0 (Y40B10B-shorterThanMedian, Y64F11A-shorterThanMedian, Y40A1A-shorterThanMedian, Y47H9B-shorterThanMedian, Y47G7C-shorterThanMedian, Y67D11A-shorterThanMedian, Y39D8A-shorterThanMedian, Y55H10B-shorterThanMedian, Y46C8AM-shorterThanMedian, Y70D2A-shorterThanMedian, Y52E8A-shorterThanMedian, Y43C5B-shorterThanMedian, Y44A6B-shorterThanMedian, Y55B1AM-shorterThanMedian, Y48E1C-shorterThanMedian…			0 (ZK816-shorterThanMedian, C12C8-shorterThanMedian, T10E10-shorterThanMedian, E03H12-shorterThanMedian, F53B6-shorterThanMedian, T23G5-shorterThanMedian, F46A8-shorterThanMedian, F49E7-shorterThanMedian, C06A6-shorterThanMedian, C52A10-shorterThanMedian, C31H5-shorterThanMedian, C05B5-shorterThanMedian, C05A2-shorterThanMedian, W09G12-shorterThanMedian, F13D2-shorterThanMedian, C41G7-shorterThan…	0 (ZK816-shorterThanMedian, C12C8-shorterThanMedian, T10E10-shorterThanMedian, E03H12-shorterThanMedian, F53B6-shorterThanMedian, T23G5-shorterThanMedian, F46A8-shorterThanMedian, F49E7-shorterThanMedian, C06A6-shorterThanMedian, C52A10-shorterThanMedian, C31H5-shorterThanMedian, C05B5-shorterThanMedian, C05A2-shorterThanMedian, W09G12-shorterThanMedian, F13D2-shorterThanMedian, C41G7-shorterThan…	0.0 (ZK816-shorterThanMedian, C12C8-shorterThanMedian, T10E10-shorterThanMedian, E03H12-shorterThanMedian, F53B6-shorterThanMedian, T23G5-shorterThanMedian, F46A8-shorterThanMedian, F49E7-shorterThanMedian, C06A6-shorterThanMedian, C52A10-shorterThanMedian, C31H5-shorterThanMedian, C05B5-shorterThanMedian, C05A2-shorterThanMedian, W09G12-shorterThanMedian, F13D2-shorterThanMedian, C41G7-shorterTh…			0 (Y67D2-longerThanMedian, Y97E10B-longerThanMedian, Y25C1A-longerThanMedian, Y37H9A-longerThanMedian, Y40B1A-longerThanMedian, Y67A6A-longerThanMedian, Y38C1AB-longerThanMedian, Y37H2A-longerThanMedian, Y39A3B-longerThanMedian, Y57G11B-longerThanMedian, Y45F10B-longerThanMedian, Y80E2A-longerThanMedian, Y106G6E-longerThanMedian, Y24D9A-longerThanMedian, Y42H9B-longerThanMedian, Y58G8A-longerThan…
	En-Spm:			0 chromosomeX, chromosomeII, chromosomeIII, chromosomeI, chromosomeIV, chromosomeV	0 chromosomeX, chromosomeII, chromosomeIII, chromosomeI, chromosomeIV, chromosomeV	0.0 chromosomeX, chromosomeII, chromosomeIII, chromosomeI, chromosomeIV, chromosomeV			0 (Y43H11AL-withoutOverlaps, Y34D9B-withoutOverlaps, Y48A5A-withoutOverlaps, Y76G2A-withoutOverlaps, Y1B5A-withoutOverlaps, Y46H3A-withoutOverlaps, Y71H10A-withoutOverlaps, Y48G1C-withoutOverlaps, Y38B5A-withoutOverlaps, Y71G10AR-withoutOverlaps, Y54E2A-withoutOverlaps, Y74C10AR-withoutOverlaps, Y17D7B-withoutOverlaps, Y105C5B-withoutOverlaps, Y106G6D-withoutOverlaps, Y54G11B-withoutOverlaps, Y50…	0 (Y43H11AL-withoutOverlaps, Y34D9B-withoutOverlaps, Y48A5A-withoutOverlaps, Y76G2A-withoutOverlaps, Y1B5A-withoutOverlaps, Y46H3A-withoutOverlaps, Y71H10A-withoutOverlaps, Y48G1C-withoutOverlaps, Y38B5A-withoutOverlaps, Y71G10AR-withoutOverlaps, Y54E2A-withoutOverlaps, Y74C10AR-withoutOverlaps, Y17D7B-withoutOverlaps, Y105C5B-withoutOverlaps, Y106G6D-withoutOverlaps, Y54G11B-withoutOverlaps, Y50…	0.0 (Y43H11AL-withoutOverlaps, Y34D9B-withoutOverlaps, Y48A5A-withoutOverlaps, Y76G2A-withoutOverlaps, Y1B5A-withoutOverlaps, Y46H3A-withoutOverlaps, Y71H10A-withoutOverlaps, Y48G1C-withoutOverlaps, Y38B5A-withoutOverlaps, Y71G10AR-withoutOverlaps, Y54E2A-withoutOverlaps, Y74C10AR-withoutOverlaps, Y17D7B-withoutOverlaps, Y105C5B-withoutOverlaps, Y106G6D-withoutOverlaps, Y54G11B-withoutOverlaps, Y…			0 (K07F5, K11E4, F32D8, F47G9, F09E8, F30A10, F26E4, K02A11, F57B1, T28F4, T07D10, ZK858, C28H8, C46E1, C27D9, W06H3, T11A5, R02F11, C54G7, W03D2, K01F9, B0284, C07A9, F59D12, F38A5, T06D8, R102, M01B2, ZK938, F21D5, F13D2, F02D10, C34E7, F20C5, F16H9, F01G4, F43E12, F39D8, C36H8, T21E8, F13E6, F07C6, F07C3, R12A1, K03B8, F29D11, T04F3, C32H11, C11G10, C54D10, C06A1, F08H9, ZC376, T09E8, C17D12, …	0 (K07F5, K11E4, F32D8, F47G9, F09E8, F30A10, F26E4, K02A11, F57B1, T28F4, T07D10, ZK858, C28H8, C46E1, C27D9, W06H3, T11A5, R02F11, C54G7, W03D2, K01F9, B0284, C07A9, F59D12, F38A5, T06D8, R102, M01B2, ZK938, F21D5, F13D2, F02D10, C34E7, F20C5, F16H9, F01G4, F43E12, F39D8, C36H8, T21E8, F13E6, F07C6, F07C3, R12A1, K03B8, F29D11, T04F3, C32H11, C11G10, C54D10, C06A1, F08H9, ZC376, T09E8, C17D12, …	0.0 (K07F5, K11E4, F32D8, F47G9, F09E8, F30A10, F26E4, K02A11, F57B1, T28F4, T07D10, ZK858, C28H8, C46E1, C27D9, W06H3, T11A5, R02F11, C54G7, W03D2, K01F9, B0284, C07A9, F59D12, F38A5, T06D8, R102, M01B2, ZK938, F21D5, F13D2, F02D10, C34E7, F20C5, F16H9, F01G4, F43E12, F39D8, C36H8, T21E8, F13E6, F07C6, F07C3, R12A1, K03B8, F29D11, T04F3, C32H11, C11G10, C54D10, C06A1, F08H9, ZC376, T09E8, C17D12…			0 (Y65B4BR-chromosomeIfirstQuarter, Y40B10B-chromosomeVfirstQuarter, Y62E10A-chromosomeIVlastQuarter, Y59E1B-chromosomeXfirstQuarter, Y39G8B-chromosomeIIlastQuarter, Y39H10A-chromosomeVfirstQuarter, Y59A8B-chromosomeVlastQuarter, Y58G8A-chromosomeVfirstQuarter, Y55F3BM-chromosomeIVfirstQuarter, Y55H10B-chromosomeIVfirstQuarter, Y55B1BL-chromosomeIIIfirstQuarter, Y54G11A-chromosomeIIlastQuarter, Y…	0 (Y65B4BR-chromosomeIfirstQuarter, Y40B10B-chromosomeVfirstQuarter, Y62E10A-chromosomeIVlastQuarter, Y59E1B-chromosomeXfirstQuarter, Y39G8B-chromosomeIIlastQuarter, Y39H10A-chromosomeVfirstQuarter, Y59A8B-chromosomeVlastQuarter, Y58G8A-chromosomeVfirstQuarter, Y55F3BM-chromosomeIVfirstQuarter, Y55H10B-chromosomeIVfirstQuarter, Y55B1BL-chromosomeIIIfirstQuarter, Y54G11A-chromosomeIIlastQuarter, Y…	0.0 (Y65B4BR-chromosomeIfirstQuarter, Y40B10B-chromosomeVfirstQuarter, Y62E10A-chromosomeIVlastQuarter, Y59E1B-chromosomeXfirstQuarter, Y39G8B-chromosomeIIlastQuarter, Y39H10A-chromosomeVfirstQuarter, Y59A8B-chromosomeVlastQuarter, Y58G8A-chromosomeVfirstQuarter, Y55F3BM-chromosomeIVfirstQuarter, Y55H10B-chromosomeIVfirstQuarter, Y55B1BL-chromosomeIIIfirstQuarter, Y54G11A-chromosomeIIlastQuarter,…			0 (K10E9-chromosomeIfirstQuarter, K09H9-chromosomeIfirstQuarter, K09E3-chromosomeXlastQuarter, C33G3-chromosomeXlastQuarter, K03H6-chromosomeIVfirstQuarter, K03D3-chromosomeIVlastQuarter, K04G11-chromosomeXlastQuarter, C18H7-chromosomeIVfirstQuarter, C23H3-chromosomeIIfirstQuarter, C24A1-chromosomeIIIfirstQuarter, C18D4-chromosomeVlastQuarter, F58E2-chromosomeIVfirstQuarter, K11D2-chromosomeIlast…	0 (K10E9-chromosomeIfirstQuarter, K09H9-chromosomeIfirstQuarter, K09E3-chromosomeXlastQuarter, C33G3-chromosomeXlastQuarter, K03H6-chromosomeIVfirstQuarter, K03D3-chromosomeIVlastQuarter, K04G11-chromosomeXlastQuarter, C18H7-chromosomeIVfirstQuarter, C23H3-chromosomeIIfirstQuarter, C24A1-chromosomeIIIfirstQuarter, C18D4-chromosomeVlastQuarter, F58E2-chromosomeIVfirstQuarter, K11D2-chromosomeIlast…	0.0 (K10E9-chromosomeIfirstQuarter, K09H9-chromosomeIfirstQuarter, K09E3-chromosomeXlastQuarter, C33G3-chromosomeXlastQuarter, K03H6-chromosomeIVfirstQuarter, K03D3-chromosomeIVlastQuarter, K04G11-chromosomeXlastQuarter, C18H7-chromosomeIVfirstQuarter, C23H3-chromosomeIIfirstQuarter, C24A1-chromosomeIIIfirstQuarter, C18D4-chromosomeVlastQuarter, F58E2-chromosomeIVfirstQuarter, K11D2-chromosomeIla…			0 (Y102F5A-chromosomeXmiddleHalf, Y106G6B-chromosomeImiddleHalf, Y106G6C-chromosomeImiddleHalf, Y106G6E-chromosomeImiddleHalf, Y106G6H-chromosomeImiddleHalf, Y119C1A-chromosomeImiddleHalf, Y17G9B-chromosomeIVmiddleHalf, Y19D2B-chromosomeIImiddleHalf, Y22F5B-chromosomeVmiddleHalf, Y23B4A-chromosomeXmiddleHalf, Y76G2A-chromosomeImiddleHalf, Y32H12A-chromosomeIIImiddleHalf, Y34B4A-chromosomeXmiddleH…	0 (Y102F5A-chromosomeXmiddleHalf, Y106G6B-chromosomeImiddleHalf, Y106G6C-chromosomeImiddleHalf, Y106G6E-chromosomeImiddleHalf, Y106G6H-chromosomeImiddleHalf, Y119C1A-chromosomeImiddleHalf, Y17G9B-chromosomeIVmiddleHalf, Y19D2B-chromosomeIImiddleHalf, Y22F5B-chromosomeVmiddleHalf, Y23B4A-chromosomeXmiddleHalf, Y76G2A-chromosomeImiddleHalf, Y32H12A-chromosomeIIImiddleHalf, Y34B4A-chromosomeXmiddleH…	0.0 (Y102F5A-chromosomeXmiddleHalf, Y106G6B-chromosomeImiddleHalf, Y106G6C-chromosomeImiddleHalf, Y106G6E-chromosomeImiddleHalf, Y106G6H-chromosomeImiddleHalf, Y119C1A-chromosomeImiddleHalf, Y17G9B-chromosomeIVmiddleHalf, Y19D2B-chromosomeIImiddleHalf, Y22F5B-chromosomeVmiddleHalf, Y23B4A-chromosomeXmiddleHalf, Y76G2A-chromosomeImiddleHalf, Y32H12A-chromosomeIIImiddleHalf, Y34B4A-chromosomeXmiddl…			0 (R13F6-chromosomeIIImiddleHalf, R01H10-chromosomeIIImiddleHalf, C04F1-chromosomeImiddleHalf, C05C10-chromosomeIImiddleHalf, R01H5-chromosomeXmiddleHalf, C02B8-chromosomeXmiddleHalf, C54F6-chromosomeVmiddleHalf, F56C4-chromosomeIVmiddleHalf, F55D1-chromosomeXmiddleHalf, T10B11-chromosomeImiddleHalf, M88-chromosomeIIImiddleHalf, C41C4-chromosomeIImiddleHalf, M02B1-chromosomeIVmiddleHalf, ZC317-ch…
alf, F09G8-chromosomeIIImiddleHalf, K08E5-chromosomeIIImiddleHalf, F44D12-chromosomeIVmiddleHalf, W02D7-chromosomeVmiddleHalf, T19C4-chromosomeVmiddleHalf, F26H9-chromosomeImiddleHalf, ZC374-chromosomeXmiddleHalf, C07G1-chromosomeIVmiddleHalf, C46G7-chromosomeIVmiddleHalf, F07G11-chromosomeVmiddleHalf, T19B10-chromosomeVmiddleHalf, K08B12-chromosomeVmiddleHalf, B0240-chromosomeVmiddleHalf, ZK652-…	0 (R13F6-chromosomeIIImiddleHalf, R01H10-chromosomeIIImiddleHalf, C04F1-chromosomeImiddleHalf, C05C10-chromosomeIImiddleHalf, R01H5-chromosomeXmiddleHalf, C02B8-chromosomeXmiddleHalf, C54F6-chromosomeVmiddleHalf, F56C4-chromosomeIVmiddleHalf, F55D1-chromosomeXmiddleHalf, T10B11-chromosomeImiddleHalf, M88-chromosomeIIImiddleHalf, C41C4-chromosomeIImiddleHalf, M02B1-chromosomeIVmiddleHalf, ZC317-ch…
alf, F09G8-chromosomeIIImiddleHalf, K08E5-chromosomeIIImiddleHalf, F44D12-chromosomeIVmiddleHalf, W02D7-chromosomeVmiddleHalf, T19C4-chromosomeVmiddleHalf, F26H9-chromosomeImiddleHalf, ZC374-chromosomeXmiddleHalf, C07G1-chromosomeIVmiddleHalf, C46G7-chromosomeIVmiddleHalf, F07G11-chromosomeVmiddleHalf, T19B10-chromosomeVmiddleHalf, K08B12-chromosomeVmiddleHalf, B0240-chromosomeVmiddleHalf, ZK652-…	0.0 (R13F6-chromosomeIIImiddleHalf, R01H10-chromosomeIIImiddleHalf, C04F1-chromosomeImiddleHalf, C05C10-chromosomeIImiddleHalf, R01H5-chromosomeXmiddleHalf, C02B8-chromosomeXmiddleHalf, C54F6-chromosomeVmiddleHalf, F56C4-chromosomeIVmiddleHalf, F55D1-chromosomeXmiddleHalf, T10B11-chromosomeImiddleHalf, M88-chromosomeIIImiddleHalf, C41C4-chromosomeIImiddleHalf, M02B1-chromosomeIVmiddleHalf, ZC317-…
eHalf, F09G8-chromosomeIIImiddleHalf, K08E5-chromosomeIIImiddleHalf, F44D12-chromosomeIVmiddleHalf, W02D7-chromosomeVmiddleHalf, T19C4-chromosomeVmiddleHalf, F26H9-chromosomeImiddleHalf, ZC374-chromosomeXmiddleHalf, C07G1-chromosomeIVmiddleHalf, C46G7-chromosomeIVmiddleHalf, F07G11-chromosomeVmiddleHalf, T19B10-chromosomeVmiddleHalf, K08B12-chromosomeVmiddleHalf, B0240-chromosomeVmiddleHalf, ZK65…			0 (Y40B10B-shorterThanMedian, Y64F11A-shorterThanMedian, Y40A1A-shorterThanMedian, Y47H9B-shorterThanMedian, Y46H3A-shorterThanMedian, Y39G10AL-shorterThanMedian, Y47G7C-shorterThanMedian, Y75B12A-shorterThanMedian, Y39F10A-shorterThanMedian, Y54C5B-shorterThanMedian, Y67D11A-shorterThanMedian, Y39D8A-shorterThanMedian, Y66C5A-shorterThanMedian, Y74C10AR-shorterThanMedian, Y45G12A-shorterThanMedi…	0 (Y40B10B-shorterThanMedian, Y64F11A-shorterThanMedian, Y40A1A-shorterThanMedian, Y47H9B-shorterThanMedian, Y46H3A-shorterThanMedian, Y39G10AL-shorterThanMedian, Y47G7C-shorterThanMedian, Y75B12A-shorterThanMedian, Y39F10A-shorterThanMedian, Y54C5B-shorterThanMedian, Y67D11A-shorterThanMedian, Y39D8A-shorterThanMedian, Y66C5A-shorterThanMedian, Y74C10AR-shorterThanMedian, Y45G12A-shorterThanMedi…	0.0 (Y40B10B-shorterThanMedian, Y64F11A-shorterThanMedian, Y40A1A-shorterThanMedian, Y47H9B-shorterThanMedian, Y46H3A-shorterThanMedian, Y39G10AL-shorterThanMedian, Y47G7C-shorterThanMedian, Y75B12A-shorterThanMedian, Y39F10A-shorterThanMedian, Y54C5B-shorterThanMedian, Y67D11A-shorterThanMedian, Y39D8A-shorterThanMedian, Y66C5A-shorterThanMedian, Y74C10AR-shorterThanMedian, Y45G12A-shorterThanMe…			0 (F35F11-shorterThanMedian, ZK816-shorterThanMedian, T06D8-shorterThanMedian, K01G5-shorterThanMedian, C12C8-shorterThanMedian, F07F6-shorterThanMedian, W07G9-shorterThanMedian, T01C2-shorterThanMedian, T10E10-shorterThanMedian, E03H12-shorterThanMedian, F53B6-shorterThanMedian, T23G5-shorterThanMedian, R07C12-shorterThanMedian, F46A8-shorterThanMedian, F49E7-shorterThanMedian, T12B3-shorterThan…	0 (F35F11-shorterThanMedian, ZK816-shorterThanMedian, T06D8-shorterThanMedian, K01G5-shorterThanMedian, C12C8-shorterThanMedian, F07F6-shorterThanMedian, W07G9-shorterThanMedian, T01C2-shorterThanMedian, T10E10-shorterThanMedian, E03H12-shorterThanMedian, F53B6-shorterThanMedian, T23G5-shorterThanMedian, R07C12-shorterThanMedian, F46A8-shorterThanMedian, F49E7-shorterThanMedian, T12B3-shorterThan…	0.0 (F35F11-shorterThanMedian, ZK816-shorterThanMedian, T06D8-shorterThanMedian, K01G5-shorterThanMedian, C12C8-shorterThanMedian, F07F6-shorterThanMedian, W07G9-shorterThanMedian, T01C2-shorterThanMedian, T10E10-shorterThanMedian, E03H12-shorterThanMedian, F53B6-shorterThanMedian, T23G5-shorterThanMedian, R07C12-shorterThanMedian, F46A8-shorterThanMedian, F49E7-shorterThanMedian, T12B3-shorterTh…			0 (Y71F9B-longerThanMedian, Y75D11A-longerThanMedian, Y67D2-longerThanMedian, Y45G5AM-longerThanMedian, Y41C4A-longerThanMedian, Y48B6A-longerThanMedian, Y17G7B-longerThanMedian, Y97E10B-longerThanMedian, Y45F10A-longerThanMedian, Y73E7A-longerThanMedian, Y54E10BL-longerThanMedian, Y34D9A-longerThanMedian, Y50D7A-longerThanMedian, Y82E9BR-longerThanMedian, Y54E10A-longerThanMedian, Y55F3AM-longer…	0 (Y71F9B-longerThanMedian, Y75D11A-longerThanMedian, Y67D2-longerThanMedian, Y45G5AM-longerThanMedian, Y41C4A-longerThanMedian, Y48B6A-longerThanMedian, Y17G7B-longerThanMedian, Y97E10B-longerThanMedian, Y45F10A-longerThanMedian, Y73E7A-longerThanMedian, Y54E10BL-longerThanMedian, Y34D9A-longerThanMedian, Y50D7A-longerThanMedian, Y82E9BR-longerThanMedian, Y54E10A-longerThanMedian, Y55F3AM-longer…	0.0 (Y71F9B-longerThanMedian, Y75D11A-longerThanMedian, Y67D2-longerThanMedian, Y45G5AM-longerThanMedian, Y41C4A-longerThanMedian, Y48B6A-longerThanMedian, Y17G7B-longerThanMedian, Y97E10B-longerThanMedian, Y45F10A-longerThanMedian, Y73E7A-longerThanMedian, Y54E10BL-longerThanMedian, Y34D9A-longerThanMedian, Y50D7A-longerThanMedian, Y82E9BR-longerThanMedian, Y54E10A-longerThanMedian, Y55F3AM-long…			0 (C10C5-longerThanMedian, F44G3-longerThanMedian, C08G5-longerThanMedian, C08G9-longerThanMedian, F33D11-longerThanMedian, F30A10-longerThanMedian, F29F11-longerThanMedian, C04F5-longerThanMedian, ZK829-longerThanMedian, ZK930-longerThanMedian, F26D12-longerThanMedian, F26D10-longerThanMedian, ZK652-longerThanMedian, F14D2-longerThanMedian, ZK1025-longerThanMedian, ZK1073-longerThanMedian, ZK616…	0 (C10C5-longerThanMedian, F44G3-longerThanMedian, C08G5-longerThanMedian, C08G9-longerThanMedian, F33D11-longerThanMedian, F30A10-longerThanMedian, F29F11-longerThanMedian, C04F5-longerThanMedian, ZK829-longerThanMedian, ZK930-longerThanMedian, F26D12-longerThanMedian, F26D10-longerThanMedian, ZK652-longerThanMedian, F14D2-longerThanMedian, ZK1025-longerThanMedian, ZK1073-longerThanMedian, ZK616…	0.0 (C10C5-longerThanMedian, F44G3-longerThanMedian, C08G5-longerThanMedian, C08G9-longerThanMedian, F33D11-longerThanMedian, F30A10-longerThanMedian, F29F11-longerThanMedian, C04F5-longerThanMedian, ZK829-longerThanMedian, ZK930-longerThanMedian, F26D12-longerThanMedian, F26D10-longerThanMedian, ZK652-longerThanMedian, F14D2-longerThanMedian, ZK1025-longerThanMedian, ZK1073-longerThanMedian, ZK6…			0 (Y116A8B, Y43F4B, Y70C5D, Y105E8A, Y46G5A, Y111B2A, Y106G6B, Y46D2A, Y70C5B, Y48G1A, Y43C5B, Y57A10C, Y66C5A, Y32B12B, Y39A1A, Y102F5A, Y80E2A, Y54E5A, Y17D7C, Y76A2B, Y39H10A, Y48G8AL, Y39G8C, Y55F3C, Y113G7B, Y56A3A, Y32F6A, Y53G8AM, Y55F3AL, Y47H9A, Y79H2A, Y104H12A, Y38F1A, Y37E11AM, Y12A6A, Y46E12A, Y19D2B, Y24E3A, Y52E8A, Y37H2B, Y32B12C, Y102A5A, Y17G7B, Y52B11B, Y55D9A, Y71F9AR, Y70G10A…	0 (Y116A8B, Y43F4B, Y70C5D, Y105E8A, Y46G5A, Y111B2A, Y106G6B, Y46D2A, Y70C5B, Y48G1A, Y43C5B, Y57A10C, Y66C5A, Y32B12B, Y39A1A, Y102F5A, Y80E2A, Y54E5A, Y17D7C, Y76A2B, Y39H10A, Y48G8AL, Y39G8C, Y55F3C, Y113G7B, Y56A3A, Y32F6A, Y53G8AM, Y55F3AL, Y47H9A, Y79H2A, Y104H12A, Y38F1A, Y37E11AM, Y12A6A, Y46E12A, Y19D2B, Y24E3A, Y52E8A, Y37H2B, Y32B12C, Y102A5A, Y17G7B, Y52B11B, Y55D9A, Y71F9AR, Y70G10A…	0.0 (Y116A8B, Y43F4B, Y70C5D, Y105E8A, Y46G5A, Y111B2A, Y106G6B, Y46D2A, Y70C5B, Y48G1A, Y43C5B, Y57A10C, Y66C5A, Y32B12B, Y39A1A, Y102F5A, Y80E2A, Y54E5A, Y17D7C, Y76A2B, Y39H10A, Y48G8AL, Y39G8C, Y55F3C, Y113G7B, Y56A3A, Y32F6A, Y53G8AM, Y55F3AL, Y47H9A, Y79H2A, Y104H12A, Y38F1A, Y37E11AM, Y12A6A, Y46E12A, Y19D2B, Y24E3A, Y52E8A, Y37H2B, Y32B12C, Y102A5A, Y17G7B, Y52B11B, Y55D9A, Y71F9AR, Y70G1…			0 (Y119C1B-endOverlap, Y37E11B-endOverlap, Y102A5D-endOverlap, Y55D9A-endOverlap, Y40B1A-endOverlap, Y25C1A-endOverlap, Y47D7A-endOverlap, Y25C1A-startOverlap, Y92C3B-endOverlap, Y16E11A-startOverlap, Y47C4A-endOverlap, Y76G2A-endOverlap, Y116A8B-startOverlap, Y55F3BR-endOverlap, Y17G9B-endOverlap, Y7A9B-startOverlap, Y59E1A-startOverlap, Y26E6A-startOverlap, Y71H2B-endOverlap, Y73B6A-startOverla…	0 (Y119C1B-endOverlap, Y37E11B-endOverlap, Y102A5D-endOverlap, Y55D9A-endOverlap, Y40B1A-endOverlap, Y25C1A-endOverlap, Y47D7A-endOverlap, Y25C1A-startOverlap, Y92C3B-endOverlap, Y16E11A-startOverlap, Y47C4A-endOverlap, Y76G2A-endOverlap, Y116A8B-startOverlap, Y55F3BR-endOverlap, Y17G9B-endOverlap, Y7A9B-startOverlap, Y59E1A-startOverlap, Y26E6A-startOverlap, Y71H2B-endOverlap, Y73B6A-startOverla…	0.0 (Y119C1B-endOverlap, Y37E11B-endOverlap, Y102A5D-endOverlap, Y55D9A-endOverlap, Y40B1A-endOverlap, Y25C1A-endOverlap, Y47D7A-endOverlap, Y25C1A-startOverlap, Y92C3B-endOverlap, Y16E11A-startOverlap, Y47C4A-endOverlap, Y76G2A-endOverlap, Y116A8B-startOverlap, Y55F3BR-endOverlap, Y17G9B-endOverlap, Y7A9B-startOverlap, Y59E1A-startOverlap, Y26E6A-startOverlap, Y71H2B-endOverlap, Y73B6A-startOver…			0 (chromosomeI-firstQuarter, chromosomeII-firstQuarter, chromosomeIII-firstQuarter, chromosomeIV-firstQuarter, chromosomeV-firstQuarter, chromosomeX-firstQuarter, chromosomeI-lastQuarter, chromosomeII-lastQuarter, chromosomeIII-lastQuarter, chromosomeIV-lastQuarter, chromosomeV-lastQuarter, chromosomeX-lastQuarter)	0 (chromosomeI-firstQuarter, chromosomeII-firstQuarter, chromosomeIII-firstQuarter, chromosomeIV-firstQuarter, chromosomeV-firstQuarter, chromosomeX-firstQuarter, chromosomeI-lastQuarter, chromosomeII-lastQuarter, chromosomeIII-lastQuarter, chromosomeIV-lastQuarter, chromosomeV-lastQuarter, chromosomeX-lastQuarter)	0.0 (chromosomeI-firstQuarter, chromosomeII-firstQuarter, chromosomeIII-firstQuarter, chromosomeIV-firstQuarter, chromosomeV-firstQuarter, chromosomeX-firstQuarter, chromosomeI-lastQuarter, chromosomeII-lastQuarter, chromosomeIII-lastQuarter, chromosomeIV-lastQuarter, chromosomeV-lastQuarter, chromosomeX-lastQuarter)			0 (chromosomeI-middleHalf, chromosomeII-middleHalf, chromosomeIII-middleHalf, chromosomeIV-middleHalf, chromosomeV-middleHalf, chromosomeX-middleHalf)	0 (chromosomeI-middleHalf, chromosomeII-middleHalf, chromosomeIII-middleHalf, chromosomeIV-middleHalf, chromosomeV-middleHalf, chromosomeX-middleHalf)	0.0 (chromosomeI-middleHalf, chromosomeII-middleHalf, chromosomeIII-middleHalf, chromosomeIV-middleHalf, chromosomeV-middleHalf, chromosomeX-middleHalf)			0 (H03A11, H09F14, H25K10, H12D21, H32K16, H25P06, H06A10, H03G16, H19N07, H15M21, H36L18, H39E23, H15N14, H21P03, H13N06, H05L14, H08M01, H12I19, H02I12, H40L08, H05G16, H01G02, H06O01, H37N21, H10D18, H19M22, H24K24, H04M03, H30A04, H20J04, H05O09, H05C05, H16O14, H36N01, H02F09, H11L12, H32C10, H27M09, H17B01, H14N18, H14A12, H07I21, H06I04, H14E04, H01M10, H27O22, H03G13, H12I13, H23L24, H43I…	0 (H03A11, H09F14, H25K10, H12D21, H32K16, H25P06, H06A10, H03G16, H19N07, H15M21, H36L18, H39E23, H15N14, H21P03, H13N06, H05L14, H08M01, H12I19, H02I12, H40L08, H05G16, H01G02, H06O01, H37N21, H10D18, H19M22, H24K24, H04M03, H30A04, H20J04, H05O09, H05C05, H16O14, H36N01, H02F09, H11L12, H32C10, H27M09, H17B01, H14N18, H14A12, H07I21, H06I04, H14E04, H01M10, H27O22, H03G13, H12I13, H23L24, H43I…	0.0 (H03A11, H09F14, H25K10, H12D21, H32K16, H25P06, H06A10, H03G16, H19N07, H15M21, H36L18, H39E23, H15N14, H21P03, H13N06, H05L14, H08M01, H12I19, H02I12, H40L08, H05G16, H01G02, H06O01, H37N21, H10D18, H19M22, H24K24, H04M03, H30A04, H20J04, H05O09, H05C05, H16O14, H36N01, H02F09, H11L12, H32C10, H27M09, H17B01, H14N18, H14A12, H07I21, H06I04, H14E04, H01M10, H27O22, H03G13, H12I13, H23L24, H4…			0 (VF13D12L, VF39H2L, VT22E6R, VZC374L, VM02G9R, VC27A7L, VZK822L, VD1046R, VF54F7L, EGAP3, VK10D6R, VF36H2L, VY10G11R, cTel55X, EGAP1, cTel3X, cTel52S, EGAP1340, EGAP9, EGAP7, cTel33B, VC50H2R, VC5, EGAP2, VM106R, EGAP798, EGAP4, cTel54X, cTel4X, cTel7X, EGAP8, VH15N14R, VT23B5, VK04G11, VT21B10L, VF11C1L, cTel29B, VB0393L, cTel17, cTel5, cTel79B, VW02B12L, VF23B12L)	0 (VF13D12L, VF39H2L, VT22E6R, VZC374L, VM02G9R, VC27A7L, VZK822L, VD1046R, VF54F7L, EGAP3, VK10D6R, VF36H2L, VY10G11R, cTel55X, EGAP1, cTel3X, cTel52S, EGAP1340, EGAP9, EGAP7, cTel33B, VC50H2R, VC5, EGAP2, VM106R, EGAP798, EGAP4, cTel54X, cTel4X, cTel7X, EGAP8, VH15N14R, VT23B5, VK04G11, VT21B10L, VF11C1L, cTel29B, VB0393L, cTel17, cTel5, cTel79B, VW02B12L, VF23B12L)
	MuDR-IS905:			4 chromosomeX	335 chromosomeX	0.0 chromosomeX			0 (Y43H11AL-withoutOverlaps, Y34D9B-withoutOverlaps, Y48A5A-withoutOverlaps, Y76G2A-withoutOverlaps, Y1B5A-withoutOverlaps, Y46H3A-withoutOverlaps, Y71H10A-withoutOverlaps, Y48G1C-withoutOverlaps, Y38B5A-withoutOverlaps, Y71G10AR-withoutOverlaps, Y54E2A-withoutOverlaps, Y74C10AR-withoutOverlaps, Y17D7B-withoutOverlaps, Y105C5B-withoutOverlaps, Y106G6D-withoutOverlaps, Y54G11B-withoutOverlaps, Y50…	0 (Y43H11AL-withoutOverlaps, Y34D9B-withoutOverlaps, Y48A5A-withoutOverlaps, Y76G2A-withoutOverlaps, Y1B5A-withoutOverlaps, Y46H3A-withoutOverlaps, Y71H10A-withoutOverlaps, Y48G1C-withoutOverlaps, Y38B5A-withoutOverlaps, Y71G10AR-withoutOverlaps, Y54E2A-withoutOverlaps, Y74C10AR-withoutOverlaps, Y17D7B-withoutOverlaps, Y105C5B-withoutOverlaps, Y106G6D-withoutOverlaps, Y54G11B-withoutOverlaps, Y50…	0.0 (Y43H11AL-withoutOverlaps, Y34D9B-withoutOverlaps, Y48A5A-withoutOverlaps, Y76G2A-withoutOverlaps, Y1B5A-withoutOverlaps, Y46H3A-withoutOverlaps, Y71H10A-withoutOverlaps, Y48G1C-withoutOverlaps, Y38B5A-withoutOverlaps, Y71G10AR-withoutOverlaps, Y54E2A-withoutOverlaps, Y74C10AR-withoutOverlaps, Y17D7B-withoutOverlaps, Y105C5B-withoutOverlaps, Y106G6D-withoutOverlaps, Y54G11B-withoutOverlaps, Y…			0 (K07F5, K11E4, F32D8, F47G9, F09E8, F30A10, F26E4, K02A11, F57B1, T28F4, T07D10, ZK858, C28H8, C46E1, C27D9, W06H3, T11A5, R02F11, C54G7, W03D2, K01F9, B0284, C07A9, F59D12, F38A5, T06D8, R102, M01B2, ZK938, F21D5, F13D2, F02D10, C34E7, F20C5, F16H9, F01G4, F43E12, F39D8, C36H8, T21E8, F13E6, F07C6, F07C3, R12A1, K03B8, F29D11, T04F3, C32H11, C11G10, C54D10, C06A1, F08H9, ZC376, T09E8, C17D12, …	0 (K07F5, K11E4, F32D8, F47G9, F09E8, F30A10, F26E4, K02A11, F57B1, T28F4, T07D10, ZK858, C28H8, C46E1, C27D9, W06H3, T11A5, R02F11, C54G7, W03D2, K01F9, B0284, C07A9, F59D12, F38A5, T06D8, R102, M01B2, ZK938, F21D5, F13D2, F02D10, C34E7, F20C5, F16H9, F01G4, F43E12, F39D8, C36H8, T21E8, F13E6, F07C6, F07C3, R12A1, K03B8, F29D11, T04F3, C32H11, C11G10, C54D10, C06A1, F08H9, ZC376, T09E8, C17D12, …	0.0 (K07F5, K11E4, F32D8, F47G9, F09E8, F30A10, F26E4, K02A11, F57B1, T28F4, T07D10, ZK858, C28H8, C46E1, C27D9, W06H3, T11A5, R02F11, C54G7, W03D2, K01F9, B0284, C07A9, F59D12, F38A5, T06D8, R102, M01B2, ZK938, F21D5, F13D2, F02D10, C34E7, F20C5, F16H9, F01G4, F43E12, F39D8, C36H8, T21E8, F13E6, F07C6, F07C3, R12A1, K03B8, F29D11, T04F3, C32H11, C11G10, C54D10, C06A1, F08H9, ZC376, T09E8, C17D12…			0 (Y65B4BR-chromosomeIfirstQuarter, Y40B10B-chromosomeVfirstQuarter, Y62E10A-chromosomeIVlastQuarter, Y59E1B-chromosomeXfirstQuarter, Y39G8B-chromosomeIIlastQuarter, Y39H10A-chromosomeVfirstQuarter, Y58G8A-chromosomeVfirstQuarter, Y55F3BM-chromosomeIVfirstQuarter, Y55H10B-chromosomeIVfirstQuarter, Y55B1BL-chromosomeIIIfirstQuarter, Y54G11A-chromosomeIIlastQuarter, Y54E5B-chromosomeIlastQuarter, Y…	0 (Y65B4BR-chromosomeIfirstQuarter, Y40B10B-chromosomeVfirstQuarter, Y62E10A-chromosomeIVlastQuarter, Y59E1B-chromosomeXfirstQuarter, Y39G8B-chromosomeIIlastQuarter, Y39H10A-chromosomeVfirstQuarter, Y58G8A-chromosomeVfirstQuarter, Y55F3BM-chromosomeIVfirstQuarter, Y55H10B-chromosomeIVfirstQuarter, Y55B1BL-chromosomeIIIfirstQuarter, Y54G11A-chromosomeIIlastQuarter, Y54E5B-chromosomeIlastQuarter, Y…	0.0 (Y65B4BR-chromosomeIfirstQuarter, Y40B10B-chromosomeVfirstQuarter, Y62E10A-chromosomeIVlastQuarter, Y59E1B-chromosomeXfirstQuarter, Y39G8B-chromosomeIIlastQuarter, Y39H10A-chromosomeVfirstQuarter, Y58G8A-chromosomeVfirstQuarter, Y55F3BM-chromosomeIVfirstQuarter, Y55H10B-chromosomeIVfirstQuarter, Y55B1BL-chromosomeIIIfirstQuarter, Y54G11A-chromosomeIIlastQuarter, Y54E5B-chromosomeIlastQuarter,…			0 (K10E9-chromosomeIfirstQuarter, K09H9-chromosomeIfirstQuarter, K09E3-chromosomeXlastQuarter, C33G3-chromosomeXlastQuarter, K03H6-chromosomeIVfirstQuarter, K03D3-chromosomeIVlastQuarter, K04G11-chromosomeXlastQuarter, C18H7-chromosomeIVfirstQuarter, C23H3-chromosomeIIfirstQuarter, C24A1-chromosomeIIIfirstQuarter, C18D4-chromosomeVlastQuarter, F58E2-chromosomeIVfirstQuarter, K11D2-chromosomeIlast…	0 (K10E9-chromosomeIfirstQuarter, K09H9-chromosomeIfirstQuarter, K09E3-chromosomeXlastQuarter, C33G3-chromosomeXlastQuarter, K03H6-chromosomeIVfirstQuarter, K03D3-chromosomeIVlastQuarter, K04G11-chromosomeXlastQuarter, C18H7-chromosomeIVfirstQuarter, C23H3-chromosomeIIfirstQuarter, C24A1-chromosomeIIIfirstQuarter, C18D4-chromosomeVlastQuarter, F58E2-chromosomeIVfirstQuarter, K11D2-chromosomeIlast…	0.0 (K10E9-chromosomeIfirstQuarter, K09H9-chromosomeIfirstQuarter, K09E3-chromosomeXlastQuarter, C33G3-chromosomeXlastQuarter, K03H6-chromosomeIVfirstQuarter, K03D3-chromosomeIVlastQuarter, K04G11-chromosomeXlastQuarter, C18H7-chromosomeIVfirstQuarter, C23H3-chromosomeIIfirstQuarter, C24A1-chromosomeIIIfirstQuarter, C18D4-chromosomeVlastQuarter, F58E2-chromosomeIVfirstQuarter, K11D2-chromosomeIla…			0 (Y102F5A-chromosomeXmiddleHalf, Y106G6B-chromosomeImiddleHalf, Y106G6C-chromosomeImiddleHalf, Y106G6E-chromosomeImiddleHalf, Y106G6H-chromosomeImiddleHalf, Y119C1A-chromosomeImiddleHalf, Y17G9B-chromosomeIVmiddleHalf, Y19D2B-chromosomeIImiddleHalf, Y22F5B-chromosomeVmiddleHalf, Y23B4A-chromosomeXmiddleHalf, Y76G2A-chromosomeImiddleHalf, Y34B4A-chromosomeXmiddleHalf, Y74E4A-chromosomeIImiddleHal…	0 (Y102F5A-chromosomeXmiddleHalf, Y106G6B-chromosomeImiddleHalf, Y106G6C-chromosomeImiddleHalf, Y106G6E-chromosomeImiddleHalf, Y106G6H-chromosomeImiddleHalf, Y119C1A-chromosomeImiddleHalf, Y17G9B-chromosomeIVmiddleHalf, Y19D2B-chromosomeIImiddleHalf, Y22F5B-chromosomeVmiddleHalf, Y23B4A-chromosomeXmiddleHalf, Y76G2A-chromosomeImiddleHalf, Y34B4A-chromosomeXmiddleHalf, Y74E4A-chromosomeIImiddleHal…	0.0 (Y102F5A-chromosomeXmiddleHalf, Y106G6B-chromosomeImiddleHalf, Y106G6C-chromosomeImiddleHalf, Y106G6E-chromosomeImiddleHalf, Y106G6H-chromosomeImiddleHalf, Y119C1A-chromosomeImiddleHalf, Y17G9B-chromosomeIVmiddleHalf, Y19D2B-chromosomeIImiddleHalf, Y22F5B-chromosomeVmiddleHalf, Y23B4A-chromosomeXmiddleHalf, Y76G2A-chromosomeImiddleHalf, Y34B4A-chromosomeXmiddleHalf, Y74E4A-chromosomeIImiddleH…			0 (R13F6-chromosomeIIImiddleHalf, R01H10-chromosomeIIImiddleHalf, C04F1-chromosomeImiddleHalf, C05C10-chromosomeIImiddleHalf, R01H5-chromosomeXmiddleHalf, C02B8-chromosomeXmiddleHalf, C54F6-chromosomeVmiddleHalf, F56C4-chromosomeIVmiddleHalf, F55D1-chromosomeXmiddleHalf, T10B11-chromosomeImiddleHalf, M88-chromosomeIIImiddleHalf, C41C4-chromosomeIImiddleHalf, M02B1-chromosomeIVmiddleHalf, ZC317-ch…
eHalf, T19B10-chromosomeVmiddleHalf, K08B12-chromosomeVmiddleHalf, B0240-chromosomeVmiddleHalf, ZK652-chromosomeIIImiddleHalf, B0228-chromosomeIImiddleHalf, B0024-chromosomeVmiddleHalf, C05D10-chromosomeIIImiddleHalf, C05C12-chromosomeIVmiddleHalf, C25A1-chromosomeImiddleHalf, ZK121-chromosomeIIImiddleHalf, ZK287-chromosomeVmiddleHalf, T22B11-chromosomeIVmiddleHalf, C08G9-chromosomeIVmiddleHalf, …	0 (R13F6-chromosomeIIImiddleHalf, R01H10-chromosomeIIImiddleHalf, C04F1-chromosomeImiddleHalf, C05C10-chromosomeIImiddleHalf, R01H5-chromosomeXmiddleHalf, C02B8-chromosomeXmiddleHalf, C54F6-chromosomeVmiddleHalf, F56C4-chromosomeIVmiddleHalf, F55D1-chromosomeXmiddleHalf, T10B11-chromosomeImiddleHalf, M88-chromosomeIIImiddleHalf, C41C4-chromosomeIImiddleHalf, M02B1-chromosomeIVmiddleHalf, ZC317-ch…
alf, K08B12-chromosomeVmiddleHalf, B0240-chromosomeVmiddleHalf, ZK652-chromosomeIIImiddleHalf, B0228-chromosomeIImiddleHalf, B0024-chromosomeVmiddleHalf, C05D10-chromosomeIIImiddleHalf, C05C12-chromosomeIVmiddleHalf, C25A1-chromosomeImiddleHalf, ZK121-chromosomeIIImiddleHalf, ZK287-chromosomeVmiddleHalf, T22B11-chromosomeIVmiddleHalf, C08G9-chromosomeIVmiddleHalf, C52E12-chromosomeIImiddleHalf, F…	0.0 (R13F6-chromosomeIIImiddleHalf, R01H10-chromosomeIIImiddleHalf, C04F1-chromosomeImiddleHalf, C05C10-chromosomeIImiddleHalf, R01H5-chromosomeXmiddleHalf, C02B8-chromosomeXmiddleHalf, C54F6-chromosomeVmiddleHalf, F56C4-chromosomeIVmiddleHalf, F55D1-chromosomeXmiddleHalf, T10B11-chromosomeImiddleHalf, M88-chromosomeIIImiddleHalf, C41C4-chromosomeIImiddleHalf, M02B1-chromosomeIVmiddleHalf, ZC317-…
eHalf, K08B12-chromosomeVmiddleHalf, B0240-chromosomeVmiddleHalf, ZK652-chromosomeIIImiddleHalf, B0228-chromosomeIImiddleHalf, B0024-chromosomeVmiddleHalf, C05D10-chromosomeIIImiddleHalf, C05C12-chromosomeIVmiddleHalf, C25A1-chromosomeImiddleHalf, ZK121-chromosomeIIImiddleHalf, ZK287-chromosomeVmiddleHalf, T22B11-chromosomeIVmiddleHalf, C08G9-chromosomeIVmiddleHalf, C52E12-chromosomeIImiddleHalf,…			0 (Y40B10B-shorterThanMedian, Y64F11A-shorterThanMedian, Y40A1A-shorterThanMedian, Y47H9B-shorterThanMedian, Y46H3A-shorterThanMedian, Y39G10AL-shorterThanMedian, Y47G7C-shorterThanMedian, Y75B12A-shorterThanMedian, Y39F10A-shorterThanMedian, Y54C5B-shorterThanMedian, Y67D11A-shorterThanMedian, Y39D8A-shorterThanMedian, Y66C5A-shorterThanMedian, Y74C10AR-shorterThanMedian, Y45G12A-shorterThanMedi…	0 (Y40B10B-shorterThanMedian, Y64F11A-shorterThanMedian, Y40A1A-shorterThanMedian, Y47H9B-shorterThanMedian, Y46H3A-shorterThanMedian, Y39G10AL-shorterThanMedian, Y47G7C-shorterThanMedian, Y75B12A-shorterThanMedian, Y39F10A-shorterThanMedian, Y54C5B-shorterThanMedian, Y67D11A-shorterThanMedian, Y39D8A-shorterThanMedian, Y66C5A-shorterThanMedian, Y74C10AR-shorterThanMedian, Y45G12A-shorterThanMedi…	0.0 (Y40B10B-shorterThanMedian, Y64F11A-shorterThanMedian, Y40A1A-shorterThanMedian, Y47H9B-shorterThanMedian, Y46H3A-shorterThanMedian, Y39G10AL-shorterThanMedian, Y47G7C-shorterThanMedian, Y75B12A-shorterThanMedian, Y39F10A-shorterThanMedian, Y54C5B-shorterThanMedian, Y67D11A-shorterThanMedian, Y39D8A-shorterThanMedian, Y66C5A-shorterThanMedian, Y74C10AR-shorterThanMedian, Y45G12A-shorterThanMe…			0 (F35F11-shorterThanMedian, ZK816-shorterThanMedian, T06D8-shorterThanMedian, K01G5-shorterThanMedian, C12C8-shorterThanMedian, F07F6-shorterThanMedian, W07G9-shorterThanMedian, T01C2-shorterThanMedian, T10E10-shorterThanMedian, E03H12-shorterThanMedian, F53B6-shorterThanMedian, T23G5-shorterThanMedian, R07C12-shorterThanMedian, F46A8-shorterThanMedian, F49E7-shorterThanMedian, T12B3-shorterThan…	0 (F35F11-shorterThanMedian, ZK816-shorterThanMedian, T06D8-shorterThanMedian, K01G5-shorterThanMedian, C12C8-shorterThanMedian, F07F6-shorterThanMedian, W07G9-shorterThanMedian, T01C2-shorterThanMedian, T10E10-shorterThanMedian, E03H12-shorterThanMedian, F53B6-shorterThanMedian, T23G5-shorterThanMedian, R07C12-shorterThanMedian, F46A8-shorterThanMedian, F49E7-shorterThanMedian, T12B3-shorterThan…	0.0 (F35F11-shorterThanMedian, ZK816-shorterThanMedian, T06D8-shorterThanMedian, K01G5-shorterThanMedian, C12C8-shorterThanMedian, F07F6-shorterThanMedian, W07G9-shorterThanMedian, T01C2-shorterThanMedian, T10E10-shorterThanMedian, E03H12-shorterThanMedian, F53B6-shorterThanMedian, T23G5-shorterThanMedian, R07C12-shorterThanMedian, F46A8-shorterThanMedian, F49E7-shorterThanMedian, T12B3-shorterTh…			0 (Y71F9B-longerThanMedian, Y75D11A-longerThanMedian, Y67D2-longerThanMedian, Y45G5AM-longerThanMedian, Y41C4A-longerThanMedian, Y48B6A-longerThanMedian, Y17G7B-longerThanMedian, Y97E10B-longerThanMedian, Y45F10A-longerThanMedian, Y73E7A-longerThanMedian, Y54E10BL-longerThanMedian, Y34D9A-longerThanMedian, Y50D7A-longerThanMedian, Y82E9BR-longerThanMedian, Y54E10A-longerThanMedian, Y55F3AM-longer…	0 (Y71F9B-longerThanMedian, Y75D11A-longerThanMedian, Y67D2-longerThanMedian, Y45G5AM-longerThanMedian, Y41C4A-longerThanMedian, Y48B6A-longerThanMedian, Y17G7B-longerThanMedian, Y97E10B-longerThanMedian, Y45F10A-longerThanMedian, Y73E7A-longerThanMedian, Y54E10BL-longerThanMedian, Y34D9A-longerThanMedian, Y50D7A-longerThanMedian, Y82E9BR-longerThanMedian, Y54E10A-longerThanMedian, Y55F3AM-longer…	0.0 (Y71F9B-longerThanMedian, Y75D11A-longerThanMedian, Y67D2-longerThanMedian, Y45G5AM-longerThanMedian, Y41C4A-longerThanMedian, Y48B6A-longerThanMedian, Y17G7B-longerThanMedian, Y97E10B-longerThanMedian, Y45F10A-longerThanMedian, Y73E7A-longerThanMedian, Y54E10BL-longerThanMedian, Y34D9A-longerThanMedian, Y50D7A-longerThanMedian, Y82E9BR-longerThanMedian, Y54E10A-longerThanMedian, Y55F3AM-long…			0 (C10C5-longerThanMedian, F44G3-longerThanMedian, C08G5-longerThanMedian, C08G9-longerThanMedian, F33D11-longerThanMedian, F30A10-longerThanMedian, F29F11-longerThanMedian, C04F5-longerThanMedian, ZK829-longerThanMedian, ZK930-longerThanMedian, F26D12-longerThanMedian, F26D10-longerThanMedian, ZK652-longerThanMedian, F14D2-longerThanMedian, ZK1025-longerThanMedian, ZK1073-longerThanMedian, ZK616…	0 (C10C5-longerThanMedian, F44G3-longerThanMedian, C08G5-longerThanMedian, C08G9-longerThanMedian, F33D11-longerThanMedian, F30A10-longerThanMedian, F29F11-longerThanMedian, C04F5-longerThanMedian, ZK829-longerThanMedian, ZK930-longerThanMedian, F26D12-longerThanMedian, F26D10-longerThanMedian, ZK652-longerThanMedian, F14D2-longerThanMedian, ZK1025-longerThanMedian, ZK1073-longerThanMedian, ZK616…	0.0 (C10C5-longerThanMedian, F44G3-longerThanMedian, C08G5-longerThanMedian, C08G9-longerThanMedian, F33D11-longerThanMedian, F30A10-longerThanMedian, F29F11-longerThanMedian, C04F5-longerThanMedian, ZK829-longerThanMedian, ZK930-longerThanMedian, F26D12-longerThanMedian, F26D10-longerThanMedian, ZK652-longerThanMedian, F14D2-longerThanMedian, ZK1025-longerThanMedian, ZK1073-longerThanMedian, ZK6…			0 (Y116A8B, Y43F4B, Y70C5D, Y105E8A, Y46G5A, Y111B2A, Y106G6B, Y46D2A, Y70C5B, Y48G1A, Y43C5B, Y57A10C, Y66C5A, Y32B12B, Y39A1A, Y102F5A, Y80E2A, Y54E5A, Y17D7C, Y76A2B, Y39H10A, Y48G8AL, Y39G8C, Y55F3C, Y113G7B, Y56A3A, Y32F6A, Y53G8AM, Y55F3AL, Y47H9A, Y79H2A, Y104H12A, Y38F1A, Y37E11AM, Y12A6A, Y46E12A, Y19D2B, Y24E3A, Y52E8A, Y37H2B, Y32B12C, Y102A5A, Y17G7B, Y52B11B, Y55D9A, Y71F9AR, Y70G10A…	0 (Y116A8B, Y43F4B, Y70C5D, Y105E8A, Y46G5A, Y111B2A, Y106G6B, Y46D2A, Y70C5B, Y48G1A, Y43C5B, Y57A10C, Y66C5A, Y32B12B, Y39A1A, Y102F5A, Y80E2A, Y54E5A, Y17D7C, Y76A2B, Y39H10A, Y48G8AL, Y39G8C, Y55F3C, Y113G7B, Y56A3A, Y32F6A, Y53G8AM, Y55F3AL, Y47H9A, Y79H2A, Y104H12A, Y38F1A, Y37E11AM, Y12A6A, Y46E12A, Y19D2B, Y24E3A, Y52E8A, Y37H2B, Y32B12C, Y102A5A, Y17G7B, Y52B11B, Y55D9A, Y71F9AR, Y70G10A…	0.0 (Y116A8B, Y43F4B, Y70C5D, Y105E8A, Y46G5A, Y111B2A, Y106G6B, Y46D2A, Y70C5B, Y48G1A, Y43C5B, Y57A10C, Y66C5A, Y32B12B, Y39A1A, Y102F5A, Y80E2A, Y54E5A, Y17D7C, Y76A2B, Y39H10A, Y48G8AL, Y39G8C, Y55F3C, Y113G7B, Y56A3A, Y32F6A, Y53G8AM, Y55F3AL, Y47H9A, Y79H2A, Y104H12A, Y38F1A, Y37E11AM, Y12A6A, Y46E12A, Y19D2B, Y24E3A, Y52E8A, Y37H2B, Y32B12C, Y102A5A, Y17G7B, Y52B11B, Y55D9A, Y71F9AR, Y70G1…			0 (Y119C1B-endOverlap, Y37E11B-endOverlap, Y102A5D-endOverlap, Y55D9A-endOverlap, Y40B1A-endOverlap, Y25C1A-endOverlap, Y47D7A-endOverlap, Y25C1A-startOverlap, Y92C3B-endOverlap, Y16E11A-startOverlap, Y47C4A-endOverlap, Y76G2A-endOverlap, Y116A8B-startOverlap, Y55F3BR-endOverlap, Y17G9B-endOverlap, Y7A9B-startOverlap, Y59E1A-startOverlap, Y26E6A-startOverlap, Y71H2B-endOverlap, Y73B6A-startOverla…	0 (Y119C1B-endOverlap, Y37E11B-endOverlap, Y102A5D-endOverlap, Y55D9A-endOverlap, Y40B1A-endOverlap, Y25C1A-endOverlap, Y47D7A-endOverlap, Y25C1A-startOverlap, Y92C3B-endOverlap, Y16E11A-startOverlap, Y47C4A-endOverlap, Y76G2A-endOverlap, Y116A8B-startOverlap, Y55F3BR-endOverlap, Y17G9B-endOverlap, Y7A9B-startOverlap, Y59E1A-startOverlap, Y26E6A-startOverlap, Y71H2B-endOverlap, Y73B6A-startOverla…	0.0 (Y119C1B-endOverlap, Y37E11B-endOverlap, Y102A5D-endOverlap, Y55D9A-endOverlap, Y40B1A-endOverlap, Y25C1A-endOverlap, Y47D7A-endOverlap, Y25C1A-startOverlap, Y92C3B-endOverlap, Y16E11A-startOverlap, Y47C4A-endOverlap, Y76G2A-endOverlap, Y116A8B-startOverlap, Y55F3BR-endOverlap, Y17G9B-endOverlap, Y7A9B-startOverlap, Y59E1A-startOverlap, Y26E6A-startOverlap, Y71H2B-endOverlap, Y73B6A-startOver…			1 (chromosomeII-firstQuarter, chromosomeI-lastQuarter, chromosomeIV-lastQuarter, chromosomeX-lastQuarter)	25 (chromosomeX-lastQuarter)	0.0 (chromosomeV-firstQuarter, chromosomeIV-lastQuarter, chromosomeX-lastQuarter)			0 (chromosomeX-middleHalf)	0 (chromosomeX-middleHalf)	0.0 (chromosomeX-middleHalf)			0 (H03A11, H09F14, H25K10, H12D21, H32K16, H25P06, H06A10, H03G16, H19N07, H15M21, H36L18, H39E23, H15N14, H21P03, H13N06, H05L14, H08M01, H12I19, H02I12, H40L08, H05G16, H01G02, H06O01, H37N21, H10D18, H19M22, H24K24, H04M03, H30A04, H20J04, H05O09, H05C05, H16O14, H36N01, H02F09, H11L12, H32C10, H27M09, H17B01, H14N18, H14A12, H07I21, H06I04, H14E04, H01M10, H27O22, H03G13, H12I13, H23L24, H43I…	0 (H03A11, H09F14, H25K10, H12D21, H32K16, H25P06, H06A10, H03G16, H19N07, H15M21, H36L18, H39E23, H15N14, H21P03, H13N06, H05L14, H08M01, H12I19, H02I12, H40L08, H05G16, H01G02, H06O01, H37N21, H10D18, H19M22, H24K24, H04M03, H30A04, H20J04, H05O09, H05C05, H16O14, H36N01, H02F09, H11L12, H32C10, H27M09, H17B01, H14N18, H14A12, H07I21, H06I04, H14E04, H01M10, H27O22, H03G13, H12I13, H23L24, H43I…	0.0 (H03A11, H09F14, H25K10, H12D21, H32K16, H25P06, H06A10, H03G16, H19N07, H15M21, H36L18, H39E23, H15N14, H21P03, H13N06, H05L14, H08M01, H12I19, H02I12, H40L08, H05G16, H01G02, H06O01, H37N21, H10D18, H19M22, H24K24, H04M03, H30A04, H20J04, H05O09, H05C05, H16O14, H36N01, H02F09, H11L12, H32C10, H27M09, H17B01, H14N18, H14A12, H07I21, H06I04, H14E04, H01M10, H27O22, H03G13, H12I13, H23L24, H4…			0 (VF13D12L, VF39H2L, VT22E6R, VZC374L, VM02G9R, VC27A7L, VZK822L, VD1046R, VF54F7L, EGAP3, VK10D6R, VF36H2L, VY10G11R, cTel55X, EGAP1, cTel3X, cTel52S, EGAP1340, EGAP9, EGAP7, cTel33B, VC50H2R, VC5, EGAP2, VM106R, EGAP798, EGAP4, cTel54X, cTel4X, cTel7X, EGAP8, VH15N14R, VT23B5, VK04G11, VT21B10L, VF11C1L, cTel29B, VB0393L, cTel17, cTel5, cTel79B, VW02B12L, VF23B12L)	0 (VF13D12L, VF39H2L, VT22E6R, VZC374L, VM02G9R, VC27A7L, VZK822L, VD1046R, VF54F7L, EGAP3, VK10D6R, VF36H2L, VY10G11R, cTel55X, EGAP1, cTel3X, cTel52S, EGAP1340, EGAP9, EGAP7, cTel33B, VC50H2R, VC5, EGAP2, VM106R, EGAP798, EGAP4, cTel54X, cTel4X, cTel7X, EGAP8, VH15N14R, VT23B5, VK04G11, VT21B10L, VF11C1L, cTel29B, VB0393L, cTel17, cTel5, cTel79B, VW02B12L, VF23B12L)
	PiggyBac:			283 chromosomeII	65243 chromosomeII	0.43 chromosomeII			0 (Y34D9B-withoutOverlaps, Y76G2A-withoutOverlaps, Y48G1C-withoutOverlaps, Y38B5A-withoutOverlaps, Y17D7B-withoutOverlaps, Y106G6D-withoutOverlaps, Y54G11B-withoutOverlaps, Y8A9A-withoutOverlaps, Y110A2AL-withoutOverlaps, Y47H9A-withoutOverlaps, Y16B4A-withoutOverlaps, Y43F4B-withoutOverlaps, Y1E3A-withoutOverlaps, Y43C5B-withoutOverlaps, Y67D11A-withoutOverlaps, Y26G10-withoutOverlaps, Y75B12B-w…	0 (Y34D9B-withoutOverlaps, Y76G2A-withoutOverlaps, Y48G1C-withoutOverlaps, Y38B5A-withoutOverlaps, Y17D7B-withoutOverlaps, Y106G6D-withoutOverlaps, Y54G11B-withoutOverlaps, Y8A9A-withoutOverlaps, Y110A2AL-withoutOverlaps, Y47H9A-withoutOverlaps, Y16B4A-withoutOverlaps, Y43F4B-withoutOverlaps, Y1E3A-withoutOverlaps, Y43C5B-withoutOverlaps, Y67D11A-withoutOverlaps, Y26G10-withoutOverlaps, Y75B12B-w…	0.0 (Y34D9B-withoutOverlaps, Y76G2A-withoutOverlaps, Y48G1C-withoutOverlaps, Y38B5A-withoutOverlaps, Y17D7B-withoutOverlaps, Y106G6D-withoutOverlaps, Y54G11B-withoutOverlaps, Y8A9A-withoutOverlaps, Y110A2AL-withoutOverlaps, Y47H9A-withoutOverlaps, Y16B4A-withoutOverlaps, Y43F4B-withoutOverlaps, Y1E3A-withoutOverlaps, Y43C5B-withoutOverlaps, Y67D11A-withoutOverlaps, Y26G10-withoutOverlaps, Y75B12B…			0 (K07F5, K11E4, F32D8, F47G9, F09E8, F30A10, F26E4, K02A11, F57B1, T28F4, ZK858, C28H8, C27D9, T11A5, K01F9, C07A9, T06D8, R102, M01B2, ZK938, F21D5, F13D2, F02D10, C34E7, F01G4, F43E12, C36H8, T21E8, F13E6, F07C3, K03B8, F29D11, T04F3, C32H11, C54D10, C06A1, F08H9, F29G6, T01G5, K09G1, D2030, C12C8, F46F3, M04C7, W04G5, C24D10, F40D4, C13B4, C15H11, R03C1, W05D2, C09E7, ZC395, F39H12, T15B12, F…	0 (K07F5, K11E4, F32D8, F47G9, F09E8, F30A10, F26E4, K02A11, F57B1, T28F4, ZK858, C28H8, C27D9, T11A5, K01F9, C07A9, T06D8, R102, M01B2, ZK938, F21D5, F13D2, F02D10, C34E7, F01G4, F43E12, C36H8, T21E8, F13E6, F07C3, K03B8, F29D11, T04F3, C32H11, C54D10, C06A1, F08H9, F29G6, T01G5, K09G1, D2030, C12C8, F46F3, M04C7, W04G5, C24D10, F40D4, C13B4, C15H11, R03C1, W05D2, C09E7, ZC395, F39H12, T15B12, F…	0.0 (K07F5, K11E4, F32D8, F47G9, F09E8, F30A10, F26E4, K02A11, F57B1, T28F4, ZK858, C28H8, C27D9, T11A5, K01F9, C07A9, T06D8, R102, M01B2, ZK938, F21D5, F13D2, F02D10, C34E7, F01G4, F43E12, C36H8, T21E8, F13E6, F07C3, K03B8, F29D11, T04F3, C32H11, C54D10, C06A1, F08H9, F29G6, T01G5, K09G1, D2030, C12C8, F46F3, M04C7, W04G5, C24D10, F40D4, C13B4, C15H11, R03C1, W05D2, C09E7, ZC395, F39H12, T15B12,…			0 (Y65B4BR-chromosomeIfirstQuarter, Y40B10B-chromosomeVfirstQuarter, Y59E1B-chromosomeXfirstQuarter, Y39G8B-chromosomeIIlastQuarter, Y39H10A-chromosomeVfirstQuarter, Y55F3BM-chromosomeIVfirstQuarter, Y55H10B-chromosomeIVfirstQuarter, Y55B1BL-chromosomeIIIfirstQuarter, Y54E5B-chromosomeIlastQuarter, Y38C1AB-chromosomeIVfirstQuarter, Y54F10AR-chromosomeIIIfirstQuarter, Y32B12A-chromosomeVlastQuarte…	0 (Y65B4BR-chromosomeIfirstQuarter, Y40B10B-chromosomeVfirstQuarter, Y59E1B-chromosomeXfirstQuarter, Y39G8B-chromosomeIIlastQuarter, Y39H10A-chromosomeVfirstQuarter, Y55F3BM-chromosomeIVfirstQuarter, Y55H10B-chromosomeIVfirstQuarter, Y55B1BL-chromosomeIIIfirstQuarter, Y54E5B-chromosomeIlastQuarter, Y38C1AB-chromosomeIVfirstQuarter, Y54F10AR-chromosomeIIIfirstQuarter, Y32B12A-chromosomeVlastQuarte…	0.0 (Y65B4BR-chromosomeIfirstQuarter, Y40B10B-chromosomeVfirstQuarter, Y59E1B-chromosomeXfirstQuarter, Y39G8B-chromosomeIIlastQuarter, Y39H10A-chromosomeVfirstQuarter, Y55F3BM-chromosomeIVfirstQuarter, Y55H10B-chromosomeIVfirstQuarter, Y55B1BL-chromosomeIIIfirstQuarter, Y54E5B-chromosomeIlastQuarter, Y38C1AB-chromosomeIVfirstQuarter, Y54F10AR-chromosomeIIIfirstQuarter, Y32B12A-chromosomeVlastQuar…			0 (K10E9-chromosomeIfirstQuarter, C33G3-chromosomeXlastQuarter, K03D3-chromosomeIVlastQuarter, C18H7-chromosomeIVfirstQuarter, K11D2-chromosomeIlastQuarter, F53A10-chromosomeIIfirstQuarter, F44E5-chromosomeIIlastQuarter, F42G9-chromosomeIIIfirstQuarter, C14E2-chromosomeXfirstQuarter, C10E2-chromosomeXlastQuarter, F35E8-chromosomeVlastQuarter, ZK993-chromosomeIfirstQuarter, C06A12-chromosomeIVlast…	0 (K10E9-chromosomeIfirstQuarter, C33G3-chromosomeXlastQuarter, K03D3-chromosomeIVlastQuarter, C18H7-chromosomeIVfirstQuarter, K11D2-chromosomeIlastQuarter, F53A10-chromosomeIIfirstQuarter, F44E5-chromosomeIIlastQuarter, F42G9-chromosomeIIIfirstQuarter, C14E2-chromosomeXfirstQuarter, C10E2-chromosomeXlastQuarter, F35E8-chromosomeVlastQuarter, ZK993-chromosomeIfirstQuarter, C06A12-chromosomeIVlast…	0.0 (K10E9-chromosomeIfirstQuarter, C33G3-chromosomeXlastQuarter, K03D3-chromosomeIVlastQuarter, C18H7-chromosomeIVfirstQuarter, K11D2-chromosomeIlastQuarter, F53A10-chromosomeIIfirstQuarter, F44E5-chromosomeIIlastQuarter, F42G9-chromosomeIIIfirstQuarter, C14E2-chromosomeXfirstQuarter, C10E2-chromosomeXlastQuarter, F35E8-chromosomeVlastQuarter, ZK993-chromosomeIfirstQuarter, C06A12-chromosomeIVla…			0 (Y102F5A-chromosomeXmiddleHalf, Y106G6B-chromosomeImiddleHalf, Y106G6C-chromosomeImiddleHalf, Y106G6H-chromosomeImiddleHalf, Y119C1A-chromosomeImiddleHalf, Y17G9B-chromosomeIVmiddleHalf, Y19D2B-chromosomeIImiddleHalf, Y22F5B-chromosomeVmiddleHalf, Y23B4A-chromosomeXmiddleHalf, Y76G2A-chromosomeImiddleHalf, Y74E4A-chromosomeIImiddleHalf, Y36E3A-chromosomeVmiddleHalf, Y37B11A-chromosomeIIImiddleH…	0 (Y102F5A-chromosomeXmiddleHalf, Y106G6B-chromosomeImiddleHalf, Y106G6C-chromosomeImiddleHalf, Y106G6H-chromosomeImiddleHalf, Y119C1A-chromosomeImiddleHalf, Y17G9B-chromosomeIVmiddleHalf, Y19D2B-chromosomeIImiddleHalf, Y22F5B-chromosomeVmiddleHalf, Y23B4A-chromosomeXmiddleHalf, Y76G2A-chromosomeImiddleHalf, Y74E4A-chromosomeIImiddleHalf, Y36E3A-chromosomeVmiddleHalf, Y37B11A-chromosomeIIImiddleH…	0.0 (Y102F5A-chromosomeXmiddleHalf, Y106G6B-chromosomeImiddleHalf, Y106G6C-chromosomeImiddleHalf, Y106G6H-chromosomeImiddleHalf, Y119C1A-chromosomeImiddleHalf, Y17G9B-chromosomeIVmiddleHalf, Y19D2B-chromosomeIImiddleHalf, Y22F5B-chromosomeVmiddleHalf, Y23B4A-chromosomeXmiddleHalf, Y76G2A-chromosomeImiddleHalf, Y74E4A-chromosomeIImiddleHalf, Y36E3A-chromosomeVmiddleHalf, Y37B11A-chromosomeIIImiddl…			0 (R13F6-chromosomeIIImiddleHalf, C05C10-chromosomeIImiddleHalf, R01H5-chromosomeXmiddleHalf, C54F6-chromosomeVmiddleHalf, F56C4-chromosomeIVmiddleHalf, F55D1-chromosomeXmiddleHalf, M88-chromosomeIIImiddleHalf, C41C4-chromosomeIImiddleHalf, ZC317-chromosomeVmiddleHalf, T05C12-chromosomeIImiddleHalf, F56D5-chromosomeIVmiddleHalf, M60-chromosomeXmiddleHalf, T20F10-chromosomeImiddleHalf, C34B2-chrom…
omosomeImiddleHalf, F08F3-chromosomeVmiddleHalf, C05C9-chromosomeXmiddleHalf, F43E2-chromosomeIImiddleHalf, C12D5-chromosomeVmiddleHalf, K04E7-chromosomeXmiddleHalf, F13B6-chromosomeIVmiddleHalf, ZK783-chromosomeIIImiddleHalf, F27D4-chromosomeImiddleHalf, ZK682-chromosomeVmiddleHalf, F33A8-chromosomeIImiddleHalf, D2021-chromosomeXmiddleHalf, F44G4-chromosomeIImiddleHalf, C02C2-chromosomeIIImiddle…	0 (R13F6-chromosomeIIImiddleHalf, C05C10-chromosomeIImiddleHalf, R01H5-chromosomeXmiddleHalf, C54F6-chromosomeVmiddleHalf, F56C4-chromosomeIVmiddleHalf, F55D1-chromosomeXmiddleHalf, M88-chromosomeIIImiddleHalf, C41C4-chromosomeIImiddleHalf, ZC317-chromosomeVmiddleHalf, T05C12-chromosomeIImiddleHalf, F56D5-chromosomeIVmiddleHalf, M60-chromosomeXmiddleHalf, T20F10-chromosomeImiddleHalf, C34B2-chrom…
omosomeImiddleHalf, F08F3-chromosomeVmiddleHalf, C05C9-chromosomeXmiddleHalf, F43E2-chromosomeIImiddleHalf, C12D5-chromosomeVmiddleHalf, K04E7-chromosomeXmiddleHalf, F13B6-chromosomeIVmiddleHalf, ZK783-chromosomeIIImiddleHalf, F27D4-chromosomeImiddleHalf, ZK682-chromosomeVmiddleHalf, F33A8-chromosomeIImiddleHalf, D2021-chromosomeXmiddleHalf, F44G4-chromosomeIImiddleHalf, C02C2-chromosomeIIImiddle…	0.0 (R13F6-chromosomeIIImiddleHalf, C05C10-chromosomeIImiddleHalf, R01H5-chromosomeXmiddleHalf, C54F6-chromosomeVmiddleHalf, F56C4-chromosomeIVmiddleHalf, F55D1-chromosomeXmiddleHalf, M88-chromosomeIIImiddleHalf, C41C4-chromosomeIImiddleHalf, ZC317-chromosomeVmiddleHalf, T05C12-chromosomeIImiddleHalf, F56D5-chromosomeIVmiddleHalf, M60-chromosomeXmiddleHalf, T20F10-chromosomeImiddleHalf, C34B2-chr…
hromosomeImiddleHalf, F08F3-chromosomeVmiddleHalf, C05C9-chromosomeXmiddleHalf, F43E2-chromosomeIImiddleHalf, C12D5-chromosomeVmiddleHalf, K04E7-chromosomeXmiddleHalf, F13B6-chromosomeIVmiddleHalf, ZK783-chromosomeIIImiddleHalf, F27D4-chromosomeImiddleHalf, ZK682-chromosomeVmiddleHalf, F33A8-chromosomeIImiddleHalf, D2021-chromosomeXmiddleHalf, F44G4-chromosomeIImiddleHalf, C02C2-chromosomeIIImidd…			0 (Y40B10B-shorterThanMedian, Y64F11A-shorterThanMedian, Y47H9B-shorterThanMedian, Y39G10AL-shorterThanMedian, Y47G7C-shorterThanMedian, Y75B12A-shorterThanMedian, Y39F10A-shorterThanMedian, Y54C5B-shorterThanMedian, Y67D11A-shorterThanMedian, Y39D8A-shorterThanMedian, Y45G12A-shorterThanMedian, Y55H10B-shorterThanMedian, Y55D9A-shorterThanMedian, Y52E8A-shorterThanMedian, Y43C5B-shorterThanMedia…	0 (Y40B10B-shorterThanMedian, Y64F11A-shorterThanMedian, Y47H9B-shorterThanMedian, Y39G10AL-shorterThanMedian, Y47G7C-shorterThanMedian, Y75B12A-shorterThanMedian, Y39F10A-shorterThanMedian, Y54C5B-shorterThanMedian, Y67D11A-shorterThanMedian, Y39D8A-shorterThanMedian, Y45G12A-shorterThanMedian, Y55H10B-shorterThanMedian, Y55D9A-shorterThanMedian, Y52E8A-shorterThanMedian, Y43C5B-shorterThanMedia…	0.0 (Y40B10B-shorterThanMedian, Y64F11A-shorterThanMedian, Y47H9B-shorterThanMedian, Y39G10AL-shorterThanMedian, Y47G7C-shorterThanMedian, Y75B12A-shorterThanMedian, Y39F10A-shorterThanMedian, Y54C5B-shorterThanMedian, Y67D11A-shorterThanMedian, Y39D8A-shorterThanMedian, Y45G12A-shorterThanMedian, Y55H10B-shorterThanMedian, Y55D9A-shorterThanMedian, Y52E8A-shorterThanMedian, Y43C5B-shorterThanMed…			0 (F35F11-shorterThanMedian, ZK816-shorterThanMedian, T06D8-shorterThanMedian, C12C8-shorterThanMedian, F07F6-shorterThanMedian, W07G9-shorterThanMedian, E03H12-shorterThanMedian, T23G5-shorterThanMedian, R07C12-shorterThanMedian, F46A8-shorterThanMedian, F49E7-shorterThanMedian, C09G9-shorterThanMedian, C06A6-shorterThanMedian, C52A10-shorterThanMedian, C31H5-shorterThanMedian, C05B5-shorterThan…	0 (F35F11-shorterThanMedian, ZK816-shorterThanMedian, T06D8-shorterThanMedian, C12C8-shorterThanMedian, F07F6-shorterThanMedian, W07G9-shorterThanMedian, E03H12-shorterThanMedian, T23G5-shorterThanMedian, R07C12-shorterThanMedian, F46A8-shorterThanMedian, F49E7-shorterThanMedian, C09G9-shorterThanMedian, C06A6-shorterThanMedian, C52A10-shorterThanMedian, C31H5-shorterThanMedian, C05B5-shorterThan…	0.0 (F35F11-shorterThanMedian, ZK816-shorterThanMedian, T06D8-shorterThanMedian, C12C8-shorterThanMedian, F07F6-shorterThanMedian, W07G9-shorterThanMedian, E03H12-shorterThanMedian, T23G5-shorterThanMedian, R07C12-shorterThanMedian, F46A8-shorterThanMedian, F49E7-shorterThanMedian, C09G9-shorterThanMedian, C06A6-shorterThanMedian, C52A10-shorterThanMedian, C31H5-shorterThanMedian, C05B5-shorterTh…			0 (Y75D11A-longerThanMedian, Y97E10B-longerThanMedian, Y60A9A-longerThanMedian, Y47D9A-longerThanMedian, Y75B12B-longerThanMedian, Y106G6D-longerThanMedian, Y52B11B-longerThanMedian, Y51H7C-longerThanMedian, Y40B1B-longerThanMedian, Y38A10A-longerThanMedian, Y11D7A-longerThanMedian, Y46H3C-longerThanMedian, Y116A8A-longerThanMedian, Y37H9A-longerThanMedian, Y40B1A-longerThanMedian, Y48G1BM-longer…	0 (Y75D11A-longerThanMedian, Y97E10B-longerThanMedian, Y60A9A-longerThanMedian, Y47D9A-longerThanMedian, Y75B12B-longerThanMedian, Y106G6D-longerThanMedian, Y52B11B-longerThanMedian, Y51H7C-longerThanMedian, Y40B1B-longerThanMedian, Y38A10A-longerThanMedian, Y11D7A-longerThanMedian, Y46H3C-longerThanMedian, Y116A8A-longerThanMedian, Y37H9A-longerThanMedian, Y40B1A-longerThanMedian, Y48G1BM-longer…	0.0 (Y75D11A-longerThanMedian, Y97E10B-longerThanMedian, Y60A9A-longerThanMedian, Y47D9A-longerThanMedian, Y75B12B-longerThanMedian, Y106G6D-longerThanMedian, Y52B11B-longerThanMedian, Y51H7C-longerThanMedian, Y40B1B-longerThanMedian, Y38A10A-longerThanMedian, Y11D7A-longerThanMedian, Y46H3C-longerThanMedian, Y116A8A-longerThanMedian, Y37H9A-longerThanMedian, Y40B1A-longerThanMedian, Y48G1BM-long…			0 (C10C5-longerThanMedian, C08G5-longerThanMedian, F33D11-longerThanMedian, F30A10-longerThanMedian, F29F11-longerThanMedian, ZK829-longerThanMedian, F26D12-longerThanMedian, F26D10-longerThanMedian, ZK652-longerThanMedian, F14D2-longerThanMedian, ZK1073-longerThanMedian, ZK616-longerThanMedian, F10D2-longerThanMedian, T27C5-longerThanMedian, T28C6-longerThanMedian, T28A8-longerThanMedian, B0513-…	0 (C10C5-longerThanMedian, C08G5-longerThanMedian, F33D11-longerThanMedian, F30A10-longerThanMedian, F29F11-longerThanMedian, ZK829-longerThanMedian, F26D12-longerThanMedian, F26D10-longerThanMedian, ZK652-longerThanMedian, F14D2-longerThanMedian, ZK1073-longerThanMedian, ZK616-longerThanMedian, F10D2-longerThanMedian, T27C5-longerThanMedian, T28C6-longerThanMedian, T28A8-longerThanMedian, B0513-…	0.0 (C10C5-longerThanMedian, C08G5-longerThanMedian, F33D11-longerThanMedian, F30A10-longerThanMedian, F29F11-longerThanMedian, ZK829-longerThanMedian, F26D12-longerThanMedian, F26D10-longerThanMedian, ZK652-longerThanMedian, F14D2-longerThanMedian, ZK1073-longerThanMedian, ZK616-longerThanMedian, F10D2-longerThanMedian, T27C5-longerThanMedian, T28C6-longerThanMedian, T28A8-longerThanMedian, B051…			0 (Y116A8B, Y43F4B, Y70C5D, Y106G6B, Y46D2A, Y70C5B, Y43C5B, Y102F5A, Y80E2A, Y17D7C, Y76A2B, Y39H10A, Y32F6A, Y53G8AM, Y47H9A, Y37E11AM, Y12A6A, Y19D2B, Y24E3A, Y52E8A, Y32B12C, Y102A5A, Y52B11B, Y55D9A, Y70G10A, Y39G8B, Y17G7A, Y37H9A, Y73B6BR, Y48G1BR, Y39F10A, Y60C6A, Y51H7D, Y39F10B, Y1H11, Y64C7A, Y17G9B, Y38A8, Y43F4A, Y39D8C, Y102E9, Y16E11A, Y40C5A, Y23B4A, Y46H3B, Y59E1A, Y45G12A, Y9C2U…	0 (Y116A8B, Y43F4B, Y70C5D, Y106G6B, Y46D2A, Y70C5B, Y43C5B, Y102F5A, Y80E2A, Y17D7C, Y76A2B, Y39H10A, Y32F6A, Y53G8AM, Y47H9A, Y37E11AM, Y12A6A, Y19D2B, Y24E3A, Y52E8A, Y32B12C, Y102A5A, Y52B11B, Y55D9A, Y70G10A, Y39G8B, Y17G7A, Y37H9A, Y73B6BR, Y48G1BR, Y39F10A, Y60C6A, Y51H7D, Y39F10B, Y1H11, Y64C7A, Y17G9B, Y38A8, Y43F4A, Y39D8C, Y102E9, Y16E11A, Y40C5A, Y23B4A, Y46H3B, Y59E1A, Y45G12A, Y9C2U…	0.0 (Y116A8B, Y43F4B, Y70C5D, Y106G6B, Y46D2A, Y70C5B, Y43C5B, Y102F5A, Y80E2A, Y17D7C, Y76A2B, Y39H10A, Y32F6A, Y53G8AM, Y47H9A, Y37E11AM, Y12A6A, Y19D2B, Y24E3A, Y52E8A, Y32B12C, Y102A5A, Y52B11B, Y55D9A, Y70G10A, Y39G8B, Y17G7A, Y37H9A, Y73B6BR, Y48G1BR, Y39F10A, Y60C6A, Y51H7D, Y39F10B, Y1H11, Y64C7A, Y17G9B, Y38A8, Y43F4A, Y39D8C, Y102E9, Y16E11A, Y40C5A, Y23B4A, Y46H3B, Y59E1A, Y45G12A, Y9C…			0 (Y119C1B-endOverlap, Y37E11B-endOverlap, Y102A5D-endOverlap, Y55D9A-endOverlap, Y40B1A-endOverlap, Y25C1A-endOverlap, Y47D7A-endOverlap, Y25C1A-startOverlap, Y92C3B-endOverlap, Y16E11A-startOverlap, Y47C4A-endOverlap, Y76G2A-endOverlap, Y116A8B-startOverlap, Y17G9B-endOverlap, Y7A9B-startOverlap, Y59E1A-startOverlap, Y26E6A-startOverlap, Y71H2B-endOverlap, Y73B6A-startOverlap, Y76B12A-startOver…	0 (Y119C1B-endOverlap, Y37E11B-endOverlap, Y102A5D-endOverlap, Y55D9A-endOverlap, Y40B1A-endOverlap, Y25C1A-endOverlap, Y47D7A-endOverlap, Y25C1A-startOverlap, Y92C3B-endOverlap, Y16E11A-startOverlap, Y47C4A-endOverlap, Y76G2A-endOverlap, Y116A8B-startOverlap, Y17G9B-endOverlap, Y7A9B-startOverlap, Y59E1A-startOverlap, Y26E6A-startOverlap, Y71H2B-endOverlap, Y73B6A-startOverlap, Y76B12A-startOver…	0.0 (Y119C1B-endOverlap, Y37E11B-endOverlap, Y102A5D-endOverlap, Y55D9A-endOverlap, Y40B1A-endOverlap, Y25C1A-endOverlap, Y47D7A-endOverlap, Y25C1A-startOverlap, Y92C3B-endOverlap, Y16E11A-startOverlap, Y47C4A-endOverlap, Y76G2A-endOverlap, Y116A8B-startOverlap, Y17G9B-endOverlap, Y7A9B-startOverlap, Y59E1A-startOverlap, Y26E6A-startOverlap, Y71H2B-endOverlap, Y73B6A-startOverlap, Y76B12A-startOv…			72 (chromosomeII-firstQuarter)	13214 (chromosomeII-firstQuarter)	0.35 (chromosomeII-firstQuarter)			43 (chromosomeII-middleHalf)	7483 (chromosomeII-middleHalf)	0.1 (chromosomeII-middleHalf)			0 (H09F14, H25K10, H12D21, H32K16, H25P06, H06A10, H03G16, H19N07, H36L18, H39E23, H15N14, H05L14, H08M01, H02I12, H40L08, H05G16, H01G02, H06O01, H37N21, H19M22, H24K24, H04M03, H20J04, H05O09, H36N01, H11L12, H32C10, H27M09, H17B01, H14N18, H14A12, H27O22, H03G13, H23L24, H43I07, H10E21, H42K12, H18N23, H22D07, H01M01, H12N23, H41F22, H24G06, H06N16, H04J21, H34I24, H39E20, H05L03, H25P19, H33H…	0 (H09F14, H25K10, H12D21, H32K16, H25P06, H06A10, H03G16, H19N07, H36L18, H39E23, H15N14, H05L14, H08M01, H02I12, H40L08, H05G16, H01G02, H06O01, H37N21, H19M22, H24K24, H04M03, H20J04, H05O09, H36N01, H11L12, H32C10, H27M09, H17B01, H14N18, H14A12, H27O22, H03G13, H23L24, H43I07, H10E21, H42K12, H18N23, H22D07, H01M01, H12N23, H41F22, H24G06, H06N16, H04J21, H34I24, H39E20, H05L03, H25P19, H33H…	0.0 (H09F14, H25K10, H12D21, H32K16, H25P06, H06A10, H03G16, H19N07, H36L18, H39E23, H15N14, H05L14, H08M01, H02I12, H40L08, H05G16, H01G02, H06O01, H37N21, H19M22, H24K24, H04M03, H20J04, H05O09, H36N01, H11L12, H32C10, H27M09, H17B01, H14N18, H14A12, H27O22, H03G13, H23L24, H43I07, H10E21, H42K12, H18N23, H22D07, H01M01, H12N23, H41F22, H24G06, H06N16, H04J21, H34I24, H39E20, H05L03, H25P19, H3…			0 (VF13D12L, VF39H2L, VT22E6R, VZC374L, VM02G9R, VC27A7L, VD1046R, VK10D6R, VF36H2L, VY10G11R, cTel55X, EGAP1, cTel3X, cTel52S, EGAP1340, EGAP9, EGAP7, cTel33B, VC50H2R, VC5, EGAP2, EGAP798, EGAP4, cTel54X, cTel4X, cTel7X, EGAP8, VH15N14R, VT23B5, VK04G11, VT21B10L, VF11C1L, cTel29B, VB0393L, cTel5, cTel79B, VW02B12L, VF23B12L)	0 (VF13D12L, VF39H2L, VT22E6R, VZC374L, VM02G9R, VC27A7L, VD1046R, VK10D6R, VF36H2L, VY10G11R, cTel55X, EGAP1, cTel3X, cTel52S, EGAP1340, EGAP9, EGAP7, cTel33B, VC50H2R, VC5, EGAP2, EGAP798, EGAP4, cTel54X, cTel4X, cTel7X, EGAP8, VH15N14R, VT23B5, VK04G11, VT21B10L, VF11C1L, cTel29B, VB0393L, cTel5, cTel79B, VW02B12L, VF23B12L)
	Tourist/Harbinger:			0 chromosomeX, chromosomeIII	0 chromosomeX, chromosomeIII	0.0 chromosomeX, chromosomeIII, chromosomeIV			0 (Y43H11AL-withoutOverlaps, Y34D9B-withoutOverlaps, Y48A5A-withoutOverlaps, Y1B5A-withoutOverlaps, Y46H3A-withoutOverlaps, Y71H10A-withoutOverlaps, Y48G1C-withoutOverlaps, Y38B5A-withoutOverlaps, Y71G10AR-withoutOverlaps, Y54E2A-withoutOverlaps, Y74C10AR-withoutOverlaps, Y17D7B-withoutOverlaps, Y105C5B-withoutOverlaps, Y106G6D-withoutOverlaps, Y54G11B-withoutOverlaps, Y50E8A-withoutOverlaps, Y11…	0 (Y43H11AL-withoutOverlaps, Y34D9B-withoutOverlaps, Y48A5A-withoutOverlaps, Y1B5A-withoutOverlaps, Y46H3A-withoutOverlaps, Y71H10A-withoutOverlaps, Y48G1C-withoutOverlaps, Y38B5A-withoutOverlaps, Y71G10AR-withoutOverlaps, Y54E2A-withoutOverlaps, Y74C10AR-withoutOverlaps, Y17D7B-withoutOverlaps, Y105C5B-withoutOverlaps, Y106G6D-withoutOverlaps, Y54G11B-withoutOverlaps, Y50E8A-withoutOverlaps, Y11…	0.0 (Y43H11AL-withoutOverlaps, Y34D9B-withoutOverlaps, Y48A5A-withoutOverlaps, Y1B5A-withoutOverlaps, Y46H3A-withoutOverlaps, Y71H10A-withoutOverlaps, Y48G1C-withoutOverlaps, Y38B5A-withoutOverlaps, Y71G10AR-withoutOverlaps, Y54E2A-withoutOverlaps, Y74C10AR-withoutOverlaps, Y17D7B-withoutOverlaps, Y105C5B-withoutOverlaps, Y106G6D-withoutOverlaps, Y54G11B-withoutOverlaps, Y50E8A-withoutOverlaps, Y…			0 (K07F5, K11E4, F32D8, F47G9, F09E8, F30A10, F26E4, K02A11, F57B1, T28F4, T07D10, ZK858, C28H8, C46E1, C27D9, W06H3, T11A5, R02F11, C54G7, W03D2, K01F9, B0284, C07A9, F59D12, F38A5, T06D8, R102, M01B2, ZK938, F21D5, F13D2, F02D10, C34E7, F20C5, F16H9, F01G4, F43E12, F39D8, C36H8, T21E8, F13E6, F07C6, F07C3, R12A1, K03B8, F29D11, T04F3, C32H11, C11G10, C54D10, C06A1, F08H9, ZC376, T09E8, C17D12, …	0 (K07F5, K11E4, F32D8, F47G9, F09E8, F30A10, F26E4, K02A11, F57B1, T28F4, T07D10, ZK858, C28H8, C46E1, C27D9, W06H3, T11A5, R02F11, C54G7, W03D2, K01F9, B0284, C07A9, F59D12, F38A5, T06D8, R102, M01B2, ZK938, F21D5, F13D2, F02D10, C34E7, F20C5, F16H9, F01G4, F43E12, F39D8, C36H8, T21E8, F13E6, F07C6, F07C3, R12A1, K03B8, F29D11, T04F3, C32H11, C11G10, C54D10, C06A1, F08H9, ZC376, T09E8, C17D12, …	0.0 (K07F5, K11E4, F32D8, F47G9, F09E8, F30A10, F26E4, K02A11, F57B1, T28F4, T07D10, ZK858, C28H8, C46E1, C27D9, W06H3, T11A5, R02F11, C54G7, W03D2, K01F9, B0284, C07A9, F59D12, F38A5, T06D8, R102, M01B2, ZK938, F21D5, F13D2, F02D10, C34E7, F20C5, F16H9, F01G4, F43E12, F39D8, C36H8, T21E8, F13E6, F07C6, F07C3, R12A1, K03B8, F29D11, T04F3, C32H11, C11G10, C54D10, C06A1, F08H9, ZC376, T09E8, C17D12…			0 (Y65B4BR-chromosomeIfirstQuarter, Y40B10B-chromosomeVfirstQuarter, Y62E10A-chromosomeIVlastQuarter, Y59E1B-chromosomeXfirstQuarter, Y39G8B-chromosomeIIlastQuarter, Y39H10A-chromosomeVfirstQuarter, Y59A8B-chromosomeVlastQuarter, Y58G8A-chromosomeVfirstQuarter, Y55F3BM-chromosomeIVfirstQuarter, Y55H10B-chromosomeIVfirstQuarter, Y55B1BL-chromosomeIIIfirstQuarter, Y54G11A-chromosomeIIlastQuarter, Y…	0 (Y65B4BR-chromosomeIfirstQuarter, Y40B10B-chromosomeVfirstQuarter, Y62E10A-chromosomeIVlastQuarter, Y59E1B-chromosomeXfirstQuarter, Y39G8B-chromosomeIIlastQuarter, Y39H10A-chromosomeVfirstQuarter, Y59A8B-chromosomeVlastQuarter, Y58G8A-chromosomeVfirstQuarter, Y55F3BM-chromosomeIVfirstQuarter, Y55H10B-chromosomeIVfirstQuarter, Y55B1BL-chromosomeIIIfirstQuarter, Y54G11A-chromosomeIIlastQuarter, Y…	0.0 (Y65B4BR-chromosomeIfirstQuarter, Y40B10B-chromosomeVfirstQuarter, Y62E10A-chromosomeIVlastQuarter, Y59E1B-chromosomeXfirstQuarter, Y39G8B-chromosomeIIlastQuarter, Y39H10A-chromosomeVfirstQuarter, Y59A8B-chromosomeVlastQuarter, Y58G8A-chromosomeVfirstQuarter, Y55F3BM-chromosomeIVfirstQuarter, Y55H10B-chromosomeIVfirstQuarter, Y55B1BL-chromosomeIIIfirstQuarter, Y54G11A-chromosomeIIlastQuarter,…			0 (K10E9-chromosomeIfirstQuarter, K09H9-chromosomeIfirstQuarter, K09E3-chromosomeXlastQuarter, C33G3-chromosomeXlastQuarter, K03H6-chromosomeIVfirstQuarter, K03D3-chromosomeIVlastQuarter, K04G11-chromosomeXlastQuarter, C18H7-chromosomeIVfirstQuarter, C23H3-chromosomeIIfirstQuarter, C24A1-chromosomeIIIfirstQuarter, C18D4-chromosomeVlastQuarter, F58E2-chromosomeIVfirstQuarter, K11D2-chromosomeIlast…	0 (K10E9-chromosomeIfirstQuarter, K09H9-chromosomeIfirstQuarter, K09E3-chromosomeXlastQuarter, C33G3-chromosomeXlastQuarter, K03H6-chromosomeIVfirstQuarter, K03D3-chromosomeIVlastQuarter, K04G11-chromosomeXlastQuarter, C18H7-chromosomeIVfirstQuarter, C23H3-chromosomeIIfirstQuarter, C24A1-chromosomeIIIfirstQuarter, C18D4-chromosomeVlastQuarter, F58E2-chromosomeIVfirstQuarter, K11D2-chromosomeIlast…	0.0 (K10E9-chromosomeIfirstQuarter, K09H9-chromosomeIfirstQuarter, K09E3-chromosomeXlastQuarter, C33G3-chromosomeXlastQuarter, K03H6-chromosomeIVfirstQuarter, K03D3-chromosomeIVlastQuarter, K04G11-chromosomeXlastQuarter, C18H7-chromosomeIVfirstQuarter, C23H3-chromosomeIIfirstQuarter, C24A1-chromosomeIIIfirstQuarter, C18D4-chromosomeVlastQuarter, F58E2-chromosomeIVfirstQuarter, K11D2-chromosomeIla…			0 (Y102F5A-chromosomeXmiddleHalf, Y106G6B-chromosomeImiddleHalf, Y106G6C-chromosomeImiddleHalf, Y106G6E-chromosomeImiddleHalf, Y106G6H-chromosomeImiddleHalf, Y119C1A-chromosomeImiddleHalf, Y17G9B-chromosomeIVmiddleHalf, Y19D2B-chromosomeIImiddleHalf, Y22F5B-chromosomeVmiddleHalf, Y23B4A-chromosomeXmiddleHalf, Y32H12A-chromosomeIIImiddleHalf, Y34B4A-chromosomeXmiddleHalf, Y74E4A-chromosomeIImiddle…	0 (Y102F5A-chromosomeXmiddleHalf, Y106G6B-chromosomeImiddleHalf, Y106G6C-chromosomeImiddleHalf, Y106G6E-chromosomeImiddleHalf, Y106G6H-chromosomeImiddleHalf, Y119C1A-chromosomeImiddleHalf, Y17G9B-chromosomeIVmiddleHalf, Y19D2B-chromosomeIImiddleHalf, Y22F5B-chromosomeVmiddleHalf, Y23B4A-chromosomeXmiddleHalf, Y32H12A-chromosomeIIImiddleHalf, Y34B4A-chromosomeXmiddleHalf, Y74E4A-chromosomeIImiddle…	0.0 (Y102F5A-chromosomeXmiddleHalf, Y106G6B-chromosomeImiddleHalf, Y106G6C-chromosomeImiddleHalf, Y106G6E-chromosomeImiddleHalf, Y106G6H-chromosomeImiddleHalf, Y119C1A-chromosomeImiddleHalf, Y17G9B-chromosomeIVmiddleHalf, Y19D2B-chromosomeIImiddleHalf, Y22F5B-chromosomeVmiddleHalf, Y23B4A-chromosomeXmiddleHalf, Y32H12A-chromosomeIIImiddleHalf, Y34B4A-chromosomeXmiddleHalf, Y74E4A-chromosomeIImidd…			0 (R13F6-chromosomeIIImiddleHalf, R01H10-chromosomeIIImiddleHalf, C04F1-chromosomeImiddleHalf, C05C10-chromosomeIImiddleHalf, R01H5-chromosomeXmiddleHalf, C02B8-chromosomeXmiddleHalf, C54F6-chromosomeVmiddleHalf, F56C4-chromosomeIVmiddleHalf, F55D1-chromosomeXmiddleHalf, T10B11-chromosomeImiddleHalf, M88-chromosomeIIImiddleHalf, C41C4-chromosomeIImiddleHalf, M02B1-chromosomeIVmiddleHalf, ZC317-ch…
leHalf, T19C4-chromosomeVmiddleHalf, F26H9-chromosomeImiddleHalf, ZC374-chromosomeXmiddleHalf, C07G1-chromosomeIVmiddleHalf, C46G7-chromosomeIVmiddleHalf, F07G11-chromosomeVmiddleHalf, T19B10-chromosomeVmiddleHalf, K08B12-chromosomeVmiddleHalf, B0240-chromosomeVmiddleHalf, ZK652-chromosomeIIImiddleHalf, B0228-chromosomeIImiddleHalf, B0024-chromosomeVmiddleHalf, C05D10-chromosomeIIImiddleHalf, C05…	0 (R13F6-chromosomeIIImiddleHalf, R01H10-chromosomeIIImiddleHalf, C04F1-chromosomeImiddleHalf, C05C10-chromosomeIImiddleHalf, R01H5-chromosomeXmiddleHalf, C02B8-chromosomeXmiddleHalf, C54F6-chromosomeVmiddleHalf, F56C4-chromosomeIVmiddleHalf, F55D1-chromosomeXmiddleHalf, T10B11-chromosomeImiddleHalf, M88-chromosomeIIImiddleHalf, C41C4-chromosomeIImiddleHalf, M02B1-chromosomeIVmiddleHalf, ZC317-ch…
leHalf, T19C4-chromosomeVmiddleHalf, F26H9-chromosomeImiddleHalf, ZC374-chromosomeXmiddleHalf, C07G1-chromosomeIVmiddleHalf, C46G7-chromosomeIVmiddleHalf, F07G11-chromosomeVmiddleHalf, T19B10-chromosomeVmiddleHalf, K08B12-chromosomeVmiddleHalf, B0240-chromosomeVmiddleHalf, ZK652-chromosomeIIImiddleHalf, B0228-chromosomeIImiddleHalf, B0024-chromosomeVmiddleHalf, C05D10-chromosomeIIImiddleHalf, C05…	0.0 (R13F6-chromosomeIIImiddleHalf, R01H10-chromosomeIIImiddleHalf, C04F1-chromosomeImiddleHalf, C05C10-chromosomeIImiddleHalf, R01H5-chromosomeXmiddleHalf, C02B8-chromosomeXmiddleHalf, C54F6-chromosomeVmiddleHalf, F56C4-chromosomeIVmiddleHalf, F55D1-chromosomeXmiddleHalf, T10B11-chromosomeImiddleHalf, M88-chromosomeIIImiddleHalf, C41C4-chromosomeIImiddleHalf, M02B1-chromosomeIVmiddleHalf, ZC317-…
ddleHalf, T19C4-chromosomeVmiddleHalf, F26H9-chromosomeImiddleHalf, ZC374-chromosomeXmiddleHalf, C07G1-chromosomeIVmiddleHalf, C46G7-chromosomeIVmiddleHalf, F07G11-chromosomeVmiddleHalf, T19B10-chromosomeVmiddleHalf, K08B12-chromosomeVmiddleHalf, B0240-chromosomeVmiddleHalf, ZK652-chromosomeIIImiddleHalf, B0228-chromosomeIImiddleHalf, B0024-chromosomeVmiddleHalf, C05D10-chromosomeIIImiddleHalf, C…			0 (Y40B10B-shorterThanMedian, Y64F11A-shorterThanMedian, Y40A1A-shorterThanMedian, Y47H9B-shorterThanMedian, Y46H3A-shorterThanMedian, Y39G10AL-shorterThanMedian, Y47G7C-shorterThanMedian, Y75B12A-shorterThanMedian, Y39F10A-shorterThanMedian, Y54C5B-shorterThanMedian, Y67D11A-shorterThanMedian, Y39D8A-shorterThanMedian, Y66C5A-shorterThanMedian, Y74C10AR-shorterThanMedian, Y45G12A-shorterThanMedi…	0 (Y40B10B-shorterThanMedian, Y64F11A-shorterThanMedian, Y40A1A-shorterThanMedian, Y47H9B-shorterThanMedian, Y46H3A-shorterThanMedian, Y39G10AL-shorterThanMedian, Y47G7C-shorterThanMedian, Y75B12A-shorterThanMedian, Y39F10A-shorterThanMedian, Y54C5B-shorterThanMedian, Y67D11A-shorterThanMedian, Y39D8A-shorterThanMedian, Y66C5A-shorterThanMedian, Y74C10AR-shorterThanMedian, Y45G12A-shorterThanMedi…	0.0 (Y40B10B-shorterThanMedian, Y64F11A-shorterThanMedian, Y40A1A-shorterThanMedian, Y47H9B-shorterThanMedian, Y46H3A-shorterThanMedian, Y39G10AL-shorterThanMedian, Y47G7C-shorterThanMedian, Y75B12A-shorterThanMedian, Y39F10A-shorterThanMedian, Y54C5B-shorterThanMedian, Y67D11A-shorterThanMedian, Y39D8A-shorterThanMedian, Y66C5A-shorterThanMedian, Y74C10AR-shorterThanMedian, Y45G12A-shorterThanMe…			0 (F35F11-shorterThanMedian, ZK816-shorterThanMedian, T06D8-shorterThanMedian, K01G5-shorterThanMedian, C12C8-shorterThanMedian, F07F6-shorterThanMedian, W07G9-shorterThanMedian, T01C2-shorterThanMedian, T10E10-shorterThanMedian, E03H12-shorterThanMedian, F53B6-shorterThanMedian, T23G5-shorterThanMedian, R07C12-shorterThanMedian, F46A8-shorterThanMedian, F49E7-shorterThanMedian, T12B3-shorterThan…	0 (F35F11-shorterThanMedian, ZK816-shorterThanMedian, T06D8-shorterThanMedian, K01G5-shorterThanMedian, C12C8-shorterThanMedian, F07F6-shorterThanMedian, W07G9-shorterThanMedian, T01C2-shorterThanMedian, T10E10-shorterThanMedian, E03H12-shorterThanMedian, F53B6-shorterThanMedian, T23G5-shorterThanMedian, R07C12-shorterThanMedian, F46A8-shorterThanMedian, F49E7-shorterThanMedian, T12B3-shorterThan…	0.0 (F35F11-shorterThanMedian, ZK816-shorterThanMedian, T06D8-shorterThanMedian, K01G5-shorterThanMedian, C12C8-shorterThanMedian, F07F6-shorterThanMedian, W07G9-shorterThanMedian, T01C2-shorterThanMedian, T10E10-shorterThanMedian, E03H12-shorterThanMedian, F53B6-shorterThanMedian, T23G5-shorterThanMedian, R07C12-shorterThanMedian, F46A8-shorterThanMedian, F49E7-shorterThanMedian, T12B3-shorterTh…			0 (Y71F9B-longerThanMedian, Y75D11A-longerThanMedian, Y67D2-longerThanMedian, Y45G5AM-longerThanMedian, Y41C4A-longerThanMedian, Y48B6A-longerThanMedian, Y17G7B-longerThanMedian, Y97E10B-longerThanMedian, Y45F10A-longerThanMedian, Y73E7A-longerThanMedian, Y54E10BL-longerThanMedian, Y34D9A-longerThanMedian, Y50D7A-longerThanMedian, Y82E9BR-longerThanMedian, Y54E10A-longerThanMedian, Y55F3AM-longer…	0 (Y71F9B-longerThanMedian, Y75D11A-longerThanMedian, Y67D2-longerThanMedian, Y45G5AM-longerThanMedian, Y41C4A-longerThanMedian, Y48B6A-longerThanMedian, Y17G7B-longerThanMedian, Y97E10B-longerThanMedian, Y45F10A-longerThanMedian, Y73E7A-longerThanMedian, Y54E10BL-longerThanMedian, Y34D9A-longerThanMedian, Y50D7A-longerThanMedian, Y82E9BR-longerThanMedian, Y54E10A-longerThanMedian, Y55F3AM-longer…	0.0 (Y71F9B-longerThanMedian, Y75D11A-longerThanMedian, Y67D2-longerThanMedian, Y45G5AM-longerThanMedian, Y41C4A-longerThanMedian, Y48B6A-longerThanMedian, Y17G7B-longerThanMedian, Y97E10B-longerThanMedian, Y45F10A-longerThanMedian, Y73E7A-longerThanMedian, Y54E10BL-longerThanMedian, Y34D9A-longerThanMedian, Y50D7A-longerThanMedian, Y82E9BR-longerThanMedian, Y54E10A-longerThanMedian, Y55F3AM-long…			0 (C10C5-longerThanMedian, F44G3-longerThanMedian, C08G5-longerThanMedian, C08G9-longerThanMedian, F33D11-longerThanMedian, F30A10-longerThanMedian, F29F11-longerThanMedian, C04F5-longerThanMedian, ZK829-longerThanMedian, ZK930-longerThanMedian, F26D12-longerThanMedian, F26D10-longerThanMedian, ZK652-longerThanMedian, ZK1025-longerThanMedian, ZK1073-longerThanMedian, ZK616-longerThanMedian, F10D2…	0 (C10C5-longerThanMedian, F44G3-longerThanMedian, C08G5-longerThanMedian, C08G9-longerThanMedian, F33D11-longerThanMedian, F30A10-longerThanMedian, F29F11-longerThanMedian, C04F5-longerThanMedian, ZK829-longerThanMedian, ZK930-longerThanMedian, F26D12-longerThanMedian, F26D10-longerThanMedian, ZK652-longerThanMedian, ZK1025-longerThanMedian, ZK1073-longerThanMedian, ZK616-longerThanMedian, F10D2…	0.0 (C10C5-longerThanMedian, F44G3-longerThanMedian, C08G5-longerThanMedian, C08G9-longerThanMedian, F33D11-longerThanMedian, F30A10-longerThanMedian, F29F11-longerThanMedian, C04F5-longerThanMedian, ZK829-longerThanMedian, ZK930-longerThanMedian, F26D12-longerThanMedian, F26D10-longerThanMedian, ZK652-longerThanMedian, ZK1025-longerThanMedian, ZK1073-longerThanMedian, ZK616-longerThanMedian, F10…			0 (Y116A8B, Y43F4B, Y70C5D, Y105E8A, Y46G5A, Y111B2A, Y106G6B, Y46D2A, Y70C5B, Y48G1A, Y43C5B, Y57A10C, Y66C5A, Y32B12B, Y39A1A, Y102F5A, Y80E2A, Y54E5A, Y17D7C, Y76A2B, Y39H10A, Y48G8AL, Y39G8C, Y55F3C, Y113G7B, Y56A3A, Y32F6A, Y53G8AM, Y55F3AL, Y47H9A, Y79H2A, Y104H12A, Y38F1A, Y37E11AM, Y12A6A, Y46E12A, Y19D2B, Y24E3A, Y52E8A, Y37H2B, Y32B12C, Y102A5A, Y17G7B, Y52B11B, Y55D9A, Y71F9AR, Y70G10A…	0 (Y116A8B, Y43F4B, Y70C5D, Y105E8A, Y46G5A, Y111B2A, Y106G6B, Y46D2A, Y70C5B, Y48G1A, Y43C5B, Y57A10C, Y66C5A, Y32B12B, Y39A1A, Y102F5A, Y80E2A, Y54E5A, Y17D7C, Y76A2B, Y39H10A, Y48G8AL, Y39G8C, Y55F3C, Y113G7B, Y56A3A, Y32F6A, Y53G8AM, Y55F3AL, Y47H9A, Y79H2A, Y104H12A, Y38F1A, Y37E11AM, Y12A6A, Y46E12A, Y19D2B, Y24E3A, Y52E8A, Y37H2B, Y32B12C, Y102A5A, Y17G7B, Y52B11B, Y55D9A, Y71F9AR, Y70G10A…	0.0 (Y116A8B, Y43F4B, Y70C5D, Y105E8A, Y46G5A, Y111B2A, Y106G6B, Y46D2A, Y70C5B, Y48G1A, Y43C5B, Y57A10C, Y66C5A, Y32B12B, Y39A1A, Y102F5A, Y80E2A, Y54E5A, Y17D7C, Y76A2B, Y39H10A, Y48G8AL, Y39G8C, Y55F3C, Y113G7B, Y56A3A, Y32F6A, Y53G8AM, Y55F3AL, Y47H9A, Y79H2A, Y104H12A, Y38F1A, Y37E11AM, Y12A6A, Y46E12A, Y19D2B, Y24E3A, Y52E8A, Y37H2B, Y32B12C, Y102A5A, Y17G7B, Y52B11B, Y55D9A, Y71F9AR, Y70G1…			0 (Y119C1B-endOverlap, Y37E11B-endOverlap, Y102A5D-endOverlap, Y55D9A-endOverlap, Y40B1A-endOverlap, Y25C1A-endOverlap, Y47D7A-endOverlap, Y25C1A-startOverlap, Y92C3B-endOverlap, Y16E11A-startOverlap, Y47C4A-endOverlap, Y116A8B-startOverlap, Y55F3BR-endOverlap, Y17G9B-endOverlap, Y7A9B-startOverlap, Y59E1A-startOverlap, Y26E6A-startOverlap, Y71H2B-endOverlap, Y73B6A-startOverlap, Y46H3D-endOverla…	0 (Y119C1B-endOverlap, Y37E11B-endOverlap, Y102A5D-endOverlap, Y55D9A-endOverlap, Y40B1A-endOverlap, Y25C1A-endOverlap, Y47D7A-endOverlap, Y25C1A-startOverlap, Y92C3B-endOverlap, Y16E11A-startOverlap, Y47C4A-endOverlap, Y116A8B-startOverlap, Y55F3BR-endOverlap, Y17G9B-endOverlap, Y7A9B-startOverlap, Y59E1A-startOverlap, Y26E6A-startOverlap, Y71H2B-endOverlap, Y73B6A-startOverlap, Y46H3D-endOverla…	0.0 (Y119C1B-endOverlap, Y37E11B-endOverlap, Y102A5D-endOverlap, Y55D9A-endOverlap, Y40B1A-endOverlap, Y25C1A-endOverlap, Y47D7A-endOverlap, Y25C1A-startOverlap, Y92C3B-endOverlap, Y16E11A-startOverlap, Y47C4A-endOverlap, Y116A8B-startOverlap, Y55F3BR-endOverlap, Y17G9B-endOverlap, Y7A9B-startOverlap, Y59E1A-startOverlap, Y26E6A-startOverlap, Y71H2B-endOverlap, Y73B6A-startOverlap, Y46H3D-endOver…			0 (chromosomeIII-firstQuarter, chromosomeV-firstQuarter, chromosomeX-firstQuarter, chromosomeII-lastQuarter, chromosomeIII-lastQuarter, chromosomeIV-lastQuarter, chromosomeX-lastQuarter)	0 (chromosomeIII-firstQuarter, chromosomeV-firstQuarter, chromosomeX-firstQuarter, chromosomeII-lastQuarter, chromosomeIII-lastQuarter, chromosomeIV-lastQuarter, chromosomeX-lastQuarter)	0.0 (chromosomeIII-firstQuarter, chromosomeIV-firstQuarter, chromosomeV-firstQuarter, chromosomeX-firstQuarter, chromosomeI-lastQuarter, chromosomeII-lastQuarter, chromosomeIII-lastQuarter, chromosomeIV-lastQuarter, chromosomeX-lastQuarter)			0 (chromosomeIII-middleHalf, chromosomeIV-middleHalf, chromosomeV-middleHalf, chromosomeX-middleHalf)	0 (chromosomeIII-middleHalf, chromosomeIV-middleHalf, chromosomeV-middleHalf, chromosomeX-middleHalf)	0.0 (chromosomeIII-middleHalf, chromosomeIV-middleHalf, chromosomeV-middleHalf, chromosomeX-middleHalf)			0 (H03A11, H09F14, H25K10, H12D21, H32K16, H25P06, H06A10, H03G16, H19N07, H15M21, H36L18, H39E23, H15N14, H21P03, H13N06, H05L14, H08M01, H12I19, H02I12, H40L08, H05G16, H01G02, H06O01, H37N21, H10D18, H19M22, H24K24, H04M03, H30A04, H20J04, H05O09, H05C05, H16O14, H36N01, H02F09, H11L12, H32C10, H27M09, H17B01, H14N18, H14A12, H07I21, H06I04, H14E04, H01M10, H27O22, H03G13, H12I13, H23L24, H43I…	0 (H03A11, H09F14, H25K10, H12D21, H32K16, H25P06, H06A10, H03G16, H19N07, H15M21, H36L18, H39E23, H15N14, H21P03, H13N06, H05L14, H08M01, H12I19, H02I12, H40L08, H05G16, H01G02, H06O01, H37N21, H10D18, H19M22, H24K24, H04M03, H30A04, H20J04, H05O09, H05C05, H16O14, H36N01, H02F09, H11L12, H32C10, H27M09, H17B01, H14N18, H14A12, H07I21, H06I04, H14E04, H01M10, H27O22, H03G13, H12I13, H23L24, H43I…	0.0 (H03A11, H09F14, H25K10, H12D21, H32K16, H25P06, H06A10, H03G16, H19N07, H15M21, H36L18, H39E23, H15N14, H21P03, H13N06, H05L14, H08M01, H12I19, H02I12, H40L08, H05G16, H01G02, H06O01, H37N21, H10D18, H19M22, H24K24, H04M03, H30A04, H20J04, H05O09, H05C05, H16O14, H36N01, H02F09, H11L12, H32C10, H27M09, H17B01, H14N18, H14A12, H07I21, H06I04, H14E04, H01M10, H27O22, H03G13, H12I13, H23L24, H4…			0 (VF13D12L, VF39H2L, VT22E6R, VZC374L, VM02G9R, VC27A7L, VZK822L, VD1046R, VF54F7L, EGAP3, VK10D6R, VF36H2L, VY10G11R, cTel55X, EGAP1, cTel3X, cTel52S, EGAP1340, EGAP9, EGAP7, cTel33B, VC50H2R, VC5, EGAP2, VM106R, EGAP798, EGAP4, cTel54X, cTel4X, cTel7X, EGAP8, VH15N14R, VT23B5, VK04G11, VT21B10L, VF11C1L, cTel29B, VB0393L, cTel17, cTel5, cTel79B, VW02B12L, VF23B12L)	0 (VF13D12L, VF39H2L, VT22E6R, VZC374L, VM02G9R, VC27A7L, VZK822L, VD1046R, VF54F7L, EGAP3, VK10D6R, VF36H2L, VY10G11R, cTel55X, EGAP1, cTel3X, cTel52S, EGAP1340, EGAP9, EGAP7, cTel33B, VC50H2R, VC5, EGAP2, VM106R, EGAP798, EGAP4, cTel54X, cTel4X, cTel7X, EGAP8, VH15N14R, VT23B5, VK04G11, VT21B10L, VF11C1L, cTel29B, VB0393L, cTel17, cTel5, cTel79B, VW02B12L, VF23B12L)
	Other Mirage,:			0 chromosomeX, chromosomeII, chromosomeIII, chromosomeI, chromosomeIV	0 chromosomeX, chromosomeII, chromosomeIII, chromosomeI, chromosomeIV	0.0 chromosomeX, chromosomeII, chromosomeIII, chromosomeI, chromosomeIV, chromosomeV			0 (Y43H11AL-withoutOverlaps, Y34D9B-withoutOverlaps, Y48A5A-withoutOverlaps, Y76G2A-withoutOverlaps, Y1B5A-withoutOverlaps, Y46H3A-withoutOverlaps, Y71H10A-withoutOverlaps, Y48G1C-withoutOverlaps, Y38B5A-withoutOverlaps, Y71G10AR-withoutOverlaps, Y54E2A-withoutOverlaps, Y74C10AR-withoutOverlaps, Y17D7B-withoutOverlaps, Y105C5B-withoutOverlaps, Y106G6D-withoutOverlaps, Y54G11B-withoutOverlaps, Y50…	0 (Y43H11AL-withoutOverlaps, Y34D9B-withoutOverlaps, Y48A5A-withoutOverlaps, Y76G2A-withoutOverlaps, Y1B5A-withoutOverlaps, Y46H3A-withoutOverlaps, Y71H10A-withoutOverlaps, Y48G1C-withoutOverlaps, Y38B5A-withoutOverlaps, Y71G10AR-withoutOverlaps, Y54E2A-withoutOverlaps, Y74C10AR-withoutOverlaps, Y17D7B-withoutOverlaps, Y105C5B-withoutOverlaps, Y106G6D-withoutOverlaps, Y54G11B-withoutOverlaps, Y50…	0.0 (Y43H11AL-withoutOverlaps, Y34D9B-withoutOverlaps, Y48A5A-withoutOverlaps, Y76G2A-withoutOverlaps, Y1B5A-withoutOverlaps, Y46H3A-withoutOverlaps, Y71H10A-withoutOverlaps, Y48G1C-withoutOverlaps, Y38B5A-withoutOverlaps, Y71G10AR-withoutOverlaps, Y54E2A-withoutOverlaps, Y74C10AR-withoutOverlaps, Y17D7B-withoutOverlaps, Y105C5B-withoutOverlaps, Y106G6D-withoutOverlaps, Y54G11B-withoutOverlaps, Y…			0 (K07F5, K11E4, F32D8, F47G9, F09E8, F30A10, F26E4, K02A11, F57B1, T28F4, T07D10, ZK858, C28H8, C46E1, C27D9, W06H3, T11A5, R02F11, C54G7, W03D2, K01F9, B0284, C07A9, F59D12, F38A5, T06D8, R102, M01B2, ZK938, F21D5, F13D2, F02D10, C34E7, F20C5, F16H9, F01G4, F43E12, F39D8, C36H8, T21E8, F13E6, F07C6, F07C3, R12A1, K03B8, F29D11, T04F3, C32H11, C11G10, C54D10, C06A1, F08H9, ZC376, T09E8, C17D12, …	0 (K07F5, K11E4, F32D8, F47G9, F09E8, F30A10, F26E4, K02A11, F57B1, T28F4, T07D10, ZK858, C28H8, C46E1, C27D9, W06H3, T11A5, R02F11, C54G7, W03D2, K01F9, B0284, C07A9, F59D12, F38A5, T06D8, R102, M01B2, ZK938, F21D5, F13D2, F02D10, C34E7, F20C5, F16H9, F01G4, F43E12, F39D8, C36H8, T21E8, F13E6, F07C6, F07C3, R12A1, K03B8, F29D11, T04F3, C32H11, C11G10, C54D10, C06A1, F08H9, ZC376, T09E8, C17D12, …	0.0 (K07F5, K11E4, F32D8, F47G9, F09E8, F30A10, F26E4, K02A11, F57B1, T28F4, T07D10, ZK858, C28H8, C46E1, C27D9, W06H3, T11A5, R02F11, C54G7, W03D2, K01F9, B0284, C07A9, F59D12, F38A5, T06D8, R102, M01B2, ZK938, F21D5, F13D2, F02D10, C34E7, F20C5, F16H9, F01G4, F43E12, F39D8, C36H8, T21E8, F13E6, F07C6, F07C3, R12A1, K03B8, F29D11, T04F3, C32H11, C11G10, C54D10, C06A1, F08H9, ZC376, T09E8, C17D12…			0 (Y65B4BR-chromosomeIfirstQuarter, Y40B10B-chromosomeVfirstQuarter, Y62E10A-chromosomeIVlastQuarter, Y59E1B-chromosomeXfirstQuarter, Y39G8B-chromosomeIIlastQuarter, Y39H10A-chromosomeVfirstQuarter, Y59A8B-chromosomeVlastQuarter, Y58G8A-chromosomeVfirstQuarter, Y55F3BM-chromosomeIVfirstQuarter, Y55H10B-chromosomeIVfirstQuarter, Y55B1BL-chromosomeIIIfirstQuarter, Y54G11A-chromosomeIIlastQuarter, Y…	0 (Y65B4BR-chromosomeIfirstQuarter, Y40B10B-chromosomeVfirstQuarter, Y62E10A-chromosomeIVlastQuarter, Y59E1B-chromosomeXfirstQuarter, Y39G8B-chromosomeIIlastQuarter, Y39H10A-chromosomeVfirstQuarter, Y59A8B-chromosomeVlastQuarter, Y58G8A-chromosomeVfirstQuarter, Y55F3BM-chromosomeIVfirstQuarter, Y55H10B-chromosomeIVfirstQuarter, Y55B1BL-chromosomeIIIfirstQuarter, Y54G11A-chromosomeIIlastQuarter, Y…	0.0 (Y65B4BR-chromosomeIfirstQuarter, Y40B10B-chromosomeVfirstQuarter, Y62E10A-chromosomeIVlastQuarter, Y59E1B-chromosomeXfirstQuarter, Y39G8B-chromosomeIIlastQuarter, Y39H10A-chromosomeVfirstQuarter, Y59A8B-chromosomeVlastQuarter, Y58G8A-chromosomeVfirstQuarter, Y55F3BM-chromosomeIVfirstQuarter, Y55H10B-chromosomeIVfirstQuarter, Y55B1BL-chromosomeIIIfirstQuarter, Y54G11A-chromosomeIIlastQuarter,…			0 (K10E9-chromosomeIfirstQuarter, K09H9-chromosomeIfirstQuarter, K09E3-chromosomeXlastQuarter, C33G3-chromosomeXlastQuarter, K03H6-chromosomeIVfirstQuarter, K03D3-chromosomeIVlastQuarter, K04G11-chromosomeXlastQuarter, C18H7-chromosomeIVfirstQuarter, C23H3-chromosomeIIfirstQuarter, C24A1-chromosomeIIIfirstQuarter, C18D4-chromosomeVlastQuarter, F58E2-chromosomeIVfirstQuarter, K11D2-chromosomeIlast…	0 (K10E9-chromosomeIfirstQuarter, K09H9-chromosomeIfirstQuarter, K09E3-chromosomeXlastQuarter, C33G3-chromosomeXlastQuarter, K03H6-chromosomeIVfirstQuarter, K03D3-chromosomeIVlastQuarter, K04G11-chromosomeXlastQuarter, C18H7-chromosomeIVfirstQuarter, C23H3-chromosomeIIfirstQuarter, C24A1-chromosomeIIIfirstQuarter, C18D4-chromosomeVlastQuarter, F58E2-chromosomeIVfirstQuarter, K11D2-chromosomeIlast…	0.0 (K10E9-chromosomeIfirstQuarter, K09H9-chromosomeIfirstQuarter, K09E3-chromosomeXlastQuarter, C33G3-chromosomeXlastQuarter, K03H6-chromosomeIVfirstQuarter, K03D3-chromosomeIVlastQuarter, K04G11-chromosomeXlastQuarter, C18H7-chromosomeIVfirstQuarter, C23H3-chromosomeIIfirstQuarter, C24A1-chromosomeIIIfirstQuarter, C18D4-chromosomeVlastQuarter, F58E2-chromosomeIVfirstQuarter, K11D2-chromosomeIla…			0 (Y102F5A-chromosomeXmiddleHalf, Y106G6B-chromosomeImiddleHalf, Y106G6C-chromosomeImiddleHalf, Y106G6E-chromosomeImiddleHalf, Y106G6H-chromosomeImiddleHalf, Y119C1A-chromosomeImiddleHalf, Y17G9B-chromosomeIVmiddleHalf, Y19D2B-chromosomeIImiddleHalf, Y22F5B-chromosomeVmiddleHalf, Y23B4A-chromosomeXmiddleHalf, Y76G2A-chromosomeImiddleHalf, Y32H12A-chromosomeIIImiddleHalf, Y34B4A-chromosomeXmiddleH…	0 (Y102F5A-chromosomeXmiddleHalf, Y106G6B-chromosomeImiddleHalf, Y106G6C-chromosomeImiddleHalf, Y106G6E-chromosomeImiddleHalf, Y106G6H-chromosomeImiddleHalf, Y119C1A-chromosomeImiddleHalf, Y17G9B-chromosomeIVmiddleHalf, Y19D2B-chromosomeIImiddleHalf, Y22F5B-chromosomeVmiddleHalf, Y23B4A-chromosomeXmiddleHalf, Y76G2A-chromosomeImiddleHalf, Y32H12A-chromosomeIIImiddleHalf, Y34B4A-chromosomeXmiddleH…	0.0 (Y102F5A-chromosomeXmiddleHalf, Y106G6B-chromosomeImiddleHalf, Y106G6C-chromosomeImiddleHalf, Y106G6E-chromosomeImiddleHalf, Y106G6H-chromosomeImiddleHalf, Y119C1A-chromosomeImiddleHalf, Y17G9B-chromosomeIVmiddleHalf, Y19D2B-chromosomeIImiddleHalf, Y22F5B-chromosomeVmiddleHalf, Y23B4A-chromosomeXmiddleHalf, Y76G2A-chromosomeImiddleHalf, Y32H12A-chromosomeIIImiddleHalf, Y34B4A-chromosomeXmiddl…			0 (R13F6-chromosomeIIImiddleHalf, R01H10-chromosomeIIImiddleHalf, C04F1-chromosomeImiddleHalf, C05C10-chromosomeIImiddleHalf, R01H5-chromosomeXmiddleHalf, C02B8-chromosomeXmiddleHalf, C54F6-chromosomeVmiddleHalf, F56C4-chromosomeIVmiddleHalf, F55D1-chromosomeXmiddleHalf, T10B11-chromosomeImiddleHalf, M88-chromosomeIIImiddleHalf, C41C4-chromosomeIImiddleHalf, M02B1-chromosomeIVmiddleHalf, ZC317-ch…
alf, F09G8-chromosomeIIImiddleHalf, K08E5-chromosomeIIImiddleHalf, F44D12-chromosomeIVmiddleHalf, W02D7-chromosomeVmiddleHalf, T19C4-chromosomeVmiddleHalf, F26H9-chromosomeImiddleHalf, ZC374-chromosomeXmiddleHalf, C07G1-chromosomeIVmiddleHalf, C46G7-chromosomeIVmiddleHalf, F07G11-chromosomeVmiddleHalf, T19B10-chromosomeVmiddleHalf, K08B12-chromosomeVmiddleHalf, B0240-chromosomeVmiddleHalf, ZK652-…	0 (R13F6-chromosomeIIImiddleHalf, R01H10-chromosomeIIImiddleHalf, C04F1-chromosomeImiddleHalf, C05C10-chromosomeIImiddleHalf, R01H5-chromosomeXmiddleHalf, C02B8-chromosomeXmiddleHalf, C54F6-chromosomeVmiddleHalf, F56C4-chromosomeIVmiddleHalf, F55D1-chromosomeXmiddleHalf, T10B11-chromosomeImiddleHalf, M88-chromosomeIIImiddleHalf, C41C4-chromosomeIImiddleHalf, M02B1-chromosomeIVmiddleHalf, ZC317-ch…
alf, F09G8-chromosomeIIImiddleHalf, K08E5-chromosomeIIImiddleHalf, F44D12-chromosomeIVmiddleHalf, W02D7-chromosomeVmiddleHalf, T19C4-chromosomeVmiddleHalf, F26H9-chromosomeImiddleHalf, ZC374-chromosomeXmiddleHalf, C07G1-chromosomeIVmiddleHalf, C46G7-chromosomeIVmiddleHalf, F07G11-chromosomeVmiddleHalf, T19B10-chromosomeVmiddleHalf, K08B12-chromosomeVmiddleHalf, B0240-chromosomeVmiddleHalf, ZK652-…	0.0 (R13F6-chromosomeIIImiddleHalf, R01H10-chromosomeIIImiddleHalf, C04F1-chromosomeImiddleHalf, C05C10-chromosomeIImiddleHalf, R01H5-chromosomeXmiddleHalf, C02B8-chromosomeXmiddleHalf, C54F6-chromosomeVmiddleHalf, F56C4-chromosomeIVmiddleHalf, F55D1-chromosomeXmiddleHalf, T10B11-chromosomeImiddleHalf, M88-chromosomeIIImiddleHalf, C41C4-chromosomeIImiddleHalf, M02B1-chromosomeIVmiddleHalf, ZC317-…
[truncated: 18 more rows]
[truncated: 26 more columns]
