# Supplementary material for: Examination of exhaustive cloning attempts reveals that C. elegans piRNAs, transposons, and repeat sequences are efficiently cloned in yeast, but not in bacteria
Source: Front Genet. 2014 Aug 28;5:275. doi: 10.3389/fgene.2014.00275 (PMC4148067; doi:10.3389/fgene.2014.00275)
Supplement: Table S6 — RepeatMasker results for the various groups of clones, the maximal result per clone for each clone type and the clones with that value. [file Table_6.XLSX]

## Sheet: MaxResults
				Chromosomes					YACsWithoutOverlaps					Cosmid					YACsWithoutOverlaps-FirstAndLastQuarters					Cosmid-FirstAndLastQuarters					YACsWithoutOverlaps-MiddleHalfs					Cosmid-MiddleHalfs					YACsWithoutOverlaps-ShorterThanMedian					Cosmid-ShorterThanMedian					YACsWithoutOverlaps-LongerThanMedian
				--------					--------					--------					--------					--------					--------					--------					--------					--------					--------
sequences:				1					1					1					1					1					1					1					1					1					1
total length:				20924180					322774					81588					322774					81588					215943					66626					23687					32445					322774
total length excl N/X-runs:				20924180					322774					81588					322774					81588					215943					66626					23687					32445					322774
GC level %:				36.2					52.34					49.56					52.34					44.55					46.57					49.56					52.34					49.56					44.7
bases masked:				2816101					105250					23254					105250					23254					46683					16974					11523					18376					105250
bases masked %:				14.9					100					100					100					97.24					81.49					100					100					100					95.9
				--------					--------					--------					--------					--------					--------					--------					--------					--------					--------
				number of elements	length occupied bp	percentage of sequence %			number of elements	length occupied (bp)	percentage of sequence (%)			number of elements	length occupied (bp)	percentage of sequence (%)			number of elements	length occupied (bp)	percentage of sequence (%)			number of elements	length occupied (bp)	percentage of sequence (%)			number of elements	length occupied (bp)	percentage of sequence (%)			number of elements	length occupied (bp)	percentage of sequence (%)			number of elements	length occupied (bp)	percentage of sequence (%)			number of elements	length occupied (bp)	percentage of sequence (%)			number of elements
Retroelements:				400 chromosomeX	265969 chromosomeV	1.27 chromosomeV			9 (Y105C5A-withoutOverlaps)	13588 (Y43F4A-withoutOverlaps)	57.03 (Y43F4A-withoutOverlaps)			7 (C33E10, F23A7)	16905 (C07D8)	100.0 (F07C7)			9 (Y105C5A-chromosomeIVlastQuarter)	13588 (Y43F4A-chromosomeIIIlastQuarter)	57.03 (Y43F4A-chromosomeIIIlastQuarter)			7 (F23A7-chromosomeXlastQuarter, C33E10-chromosomeXlastQuarter)	11770 (ZK228-chromosomeVlastQuarter)	60.64 (W03H1-chromosomeXfirstQuarter)			4 (Y73B6BL-chromosomeIVmiddleHalf)	7589 (Y50E8A-chromosomeVmiddleHalf)	18.66 (Y81B9A-chromosomeXmiddleHalf)			5 (F07B7-chromosomeVmiddleHalf)	16905 (C07D8-chromosomeXmiddleHalf)	100.0 (F07C7-chromosomeXmiddleHalf)			2 (Y40A1A-shorterThanMedian, Y52E8A-shorterThanMedian, Y19D10B-shorterThanMedian, Y46H3D-shorterThanMedian, Y70C5C-shorterThanMedian, Y53H1B-shorterThanMedian, Y45F10C-shorterThanMedian)	3869 (Y81B9A-shorterThanMedian)	47.38 (Y51A2C-shorterThanMedian)			7 (F23A7-shorterThanMedian)	16905 (C07D8-shorterThanMedian)	100.0 (F07C7-shorterThanMedian)			9 (Y105C5A-longerThanMedian)
	SINEs:			216 chromosomeX	39286 chromosomeX	0.22 chromosomeX			4 (Y71G12B-withoutOverlaps, Y15E3A-withoutOverlaps)	927 (Y15E3A-withoutOverlaps)	17.92 (Y71A12A-withoutOverlaps)			6 (F23A7)	752 (F46A8)	4.42 (F46A8)			4 (Y15E3A-chromosomeXlastQuarter, Y71G12B-chromosomeIfirstQuarter)	927 (Y15E3A-chromosomeXlastQuarter)	17.92 (Y71A12A-chromosomeIlastQuarter)			6 (F23A7-chromosomeXlastQuarter)	710 (ZK662-chromosomeXlastQuarter)	3.22 (F09C11-chromosomeIVfirstQuarter)			1 (Y34B4A-chromosomeXmiddleHalf, Y62H9A-chromosomeXmiddleHalf, Y53H1B-chromosomeImiddleHalf, Y17G9A-chromosomeIVmiddleHalf, Y1A5A-chromosomeIIImiddleHalf, Y4C6A-chromosomeIVmiddleHalf, Y53H1A-chromosomeImiddleHalf)	238 (Y53H1B-chromosomeImiddleHalf)	3.76 (Y1A5A-chromosomeIIImiddleHalf)			3 (F46A8-chromosomeImiddleHalf)	752 (F46A8-chromosomeImiddleHalf)	4.42 (F46A8-chromosomeImiddleHalf)			2 (Y40A1A-shorterThanMedian, Y46H3D-shorterThanMedian, Y70C5C-shorterThanMedian)	519 (Y70C5C-shorterThanMedian)	17.92 (Y71A12A-shorterThanMedian)			6 (F23A7-shorterThanMedian)	752 (F46A8-shorterThanMedian)	4.42 (F46A8-shorterThanMedian)			4 (Y15E3A-longerThanMedian, Y71G12B-longerThanMedian)
	Penelope:			1 chromosomeIII, chromosomeI	97 chromosomeI	0.0 chromosomeX, chromosomeII, chromosomeIII, chromosomeI, chromosomeIV, chromosomeV			1 (Y111B2A-withoutOverlaps, Y71F9AR-withoutOverlaps)	97 (Y71F9AR-withoutOverlaps)	0.19 (Y71F9AR-withoutOverlaps)			0 (K07F5, K11E4, F32D8, F47G9, F09E8, F30A10, F26E4, K02A11, F57B1, T28F4, T07D10, ZK858, C28H8, C46E1, C27D9, W06H3, T11A5, R02F11, C54G7, W03D2, K01F9, B0284, C07A9, F59D12, F38A5, T06D8, R102, M01B2, ZK938, F21D5, F13D2, F02D10, C34E7, F20C5, F16H9, F01G4, F43E12, F39D8, C36H8, T21E8, F13E6, F07C6, F07C3, R12A1, K03B8, F29D11, T04F3, C32H11, C11G10, C54D10, C06A1, F08H9, ZC376, T09E8, C17D12, …	0 (K07F5, K11E4, F32D8, F47G9, F09E8, F30A10, F26E4, K02A11, F57B1, T28F4, T07D10, ZK858, C28H8, C46E1, C27D9, W06H3, T11A5, R02F11, C54G7, W03D2, K01F9, B0284, C07A9, F59D12, F38A5, T06D8, R102, M01B2, ZK938, F21D5, F13D2, F02D10, C34E7, F20C5, F16H9, F01G4, F43E12, F39D8, C36H8, T21E8, F13E6, F07C6, F07C3, R12A1, K03B8, F29D11, T04F3, C32H11, C11G10, C54D10, C06A1, F08H9, ZC376, T09E8, C17D12, …	0.0 (K07F5, K11E4, F32D8, F47G9, F09E8, F30A10, F26E4, K02A11, F57B1, T28F4, T07D10, ZK858, C28H8, C46E1, C27D9, W06H3, T11A5, R02F11, C54G7, W03D2, K01F9, B0284, C07A9, F59D12, F38A5, T06D8, R102, M01B2, ZK938, F21D5, F13D2, F02D10, C34E7, F20C5, F16H9, F01G4, F43E12, F39D8, C36H8, T21E8, F13E6, F07C6, F07C3, R12A1, K03B8, F29D11, T04F3, C32H11, C11G10, C54D10, C06A1, F08H9, ZC376, T09E8, C17D12…			1 (Y111B2A-chromosomeIIIlastQuarter, Y71F9AR-chromosomeIfirstQuarter)	97 (Y71F9AR-chromosomeIfirstQuarter)	0.19 (Y71F9AR-chromosomeIfirstQuarter)			0 (K10E9-chromosomeIfirstQuarter, K09H9-chromosomeIfirstQuarter, K09E3-chromosomeXlastQuarter, C33G3-chromosomeXlastQuarter, K03H6-chromosomeIVfirstQuarter, K03D3-chromosomeIVlastQuarter, K04G11-chromosomeXlastQuarter, C18H7-chromosomeIVfirstQuarter, C23H3-chromosomeIIfirstQuarter, C24A1-chromosomeIIIfirstQuarter, C18D4-chromosomeVlastQuarter, F58E2-chromosomeIVfirstQuarter, K11D2-chromosomeIlast…	0 (K10E9-chromosomeIfirstQuarter, K09H9-chromosomeIfirstQuarter, K09E3-chromosomeXlastQuarter, C33G3-chromosomeXlastQuarter, K03H6-chromosomeIVfirstQuarter, K03D3-chromosomeIVlastQuarter, K04G11-chromosomeXlastQuarter, C18H7-chromosomeIVfirstQuarter, C23H3-chromosomeIIfirstQuarter, C24A1-chromosomeIIIfirstQuarter, C18D4-chromosomeVlastQuarter, F58E2-chromosomeIVfirstQuarter, K11D2-chromosomeIlast…	0.0 (K10E9-chromosomeIfirstQuarter, K09H9-chromosomeIfirstQuarter, K09E3-chromosomeXlastQuarter, C33G3-chromosomeXlastQuarter, K03H6-chromosomeIVfirstQuarter, K03D3-chromosomeIVlastQuarter, K04G11-chromosomeXlastQuarter, C18H7-chromosomeIVfirstQuarter, C23H3-chromosomeIIfirstQuarter, C24A1-chromosomeIIIfirstQuarter, C18D4-chromosomeVlastQuarter, F58E2-chromosomeIVfirstQuarter, K11D2-chromosomeIla…			0 (Y102F5A-chromosomeXmiddleHalf, Y106G6B-chromosomeImiddleHalf, Y106G6C-chromosomeImiddleHalf, Y106G6E-chromosomeImiddleHalf, Y106G6H-chromosomeImiddleHalf, Y119C1A-chromosomeImiddleHalf, Y17G9B-chromosomeIVmiddleHalf, Y19D2B-chromosomeIImiddleHalf, Y22F5B-chromosomeVmiddleHalf, Y23B4A-chromosomeXmiddleHalf, Y76G2A-chromosomeImiddleHalf, Y32H12A-chromosomeIIImiddleHalf, Y34B4A-chromosomeXmiddleH…	0 (Y102F5A-chromosomeXmiddleHalf, Y106G6B-chromosomeImiddleHalf, Y106G6C-chromosomeImiddleHalf, Y106G6E-chromosomeImiddleHalf, Y106G6H-chromosomeImiddleHalf, Y119C1A-chromosomeImiddleHalf, Y17G9B-chromosomeIVmiddleHalf, Y19D2B-chromosomeIImiddleHalf, Y22F5B-chromosomeVmiddleHalf, Y23B4A-chromosomeXmiddleHalf, Y76G2A-chromosomeImiddleHalf, Y32H12A-chromosomeIIImiddleHalf, Y34B4A-chromosomeXmiddleH…	0.0 (Y102F5A-chromosomeXmiddleHalf, Y106G6B-chromosomeImiddleHalf, Y106G6C-chromosomeImiddleHalf, Y106G6E-chromosomeImiddleHalf, Y106G6H-chromosomeImiddleHalf, Y119C1A-chromosomeImiddleHalf, Y17G9B-chromosomeIVmiddleHalf, Y19D2B-chromosomeIImiddleHalf, Y22F5B-chromosomeVmiddleHalf, Y23B4A-chromosomeXmiddleHalf, Y76G2A-chromosomeImiddleHalf, Y32H12A-chromosomeIIImiddleHalf, Y34B4A-chromosomeXmiddl…			0 (R13F6-chromosomeIIImiddleHalf, R01H10-chromosomeIIImiddleHalf, C04F1-chromosomeImiddleHalf, C05C10-chromosomeIImiddleHalf, R01H5-chromosomeXmiddleHalf, C02B8-chromosomeXmiddleHalf, C54F6-chromosomeVmiddleHalf, F56C4-chromosomeIVmiddleHalf, F55D1-chromosomeXmiddleHalf, T10B11-chromosomeImiddleHalf, M88-chromosomeIIImiddleHalf, C41C4-chromosomeIImiddleHalf, M02B1-chromosomeIVmiddleHalf, ZC317-ch…
alf, F09G8-chromosomeIIImiddleHalf, K08E5-chromosomeIIImiddleHalf, F44D12-chromosomeIVmiddleHalf, W02D7-chromosomeVmiddleHalf, T19C4-chromosomeVmiddleHalf, F26H9-chromosomeImiddleHalf, ZC374-chromosomeXmiddleHalf, C07G1-chromosomeIVmiddleHalf, C46G7-chromosomeIVmiddleHalf, F07G11-chromosomeVmiddleHalf, T19B10-chromosomeVmiddleHalf, K08B12-chromosomeVmiddleHalf, B0240-chromosomeVmiddleHalf, ZK652-…	0 (R13F6-chromosomeIIImiddleHalf, R01H10-chromosomeIIImiddleHalf, C04F1-chromosomeImiddleHalf, C05C10-chromosomeIImiddleHalf, R01H5-chromosomeXmiddleHalf, C02B8-chromosomeXmiddleHalf, C54F6-chromosomeVmiddleHalf, F56C4-chromosomeIVmiddleHalf, F55D1-chromosomeXmiddleHalf, T10B11-chromosomeImiddleHalf, M88-chromosomeIIImiddleHalf, C41C4-chromosomeIImiddleHalf, M02B1-chromosomeIVmiddleHalf, ZC317-ch…
alf, F09G8-chromosomeIIImiddleHalf, K08E5-chromosomeIIImiddleHalf, F44D12-chromosomeIVmiddleHalf, W02D7-chromosomeVmiddleHalf, T19C4-chromosomeVmiddleHalf, F26H9-chromosomeImiddleHalf, ZC374-chromosomeXmiddleHalf, C07G1-chromosomeIVmiddleHalf, C46G7-chromosomeIVmiddleHalf, F07G11-chromosomeVmiddleHalf, T19B10-chromosomeVmiddleHalf, K08B12-chromosomeVmiddleHalf, B0240-chromosomeVmiddleHalf, ZK652-…	0.0 (R13F6-chromosomeIIImiddleHalf, R01H10-chromosomeIIImiddleHalf, C04F1-chromosomeImiddleHalf, C05C10-chromosomeIImiddleHalf, R01H5-chromosomeXmiddleHalf, C02B8-chromosomeXmiddleHalf, C54F6-chromosomeVmiddleHalf, F56C4-chromosomeIVmiddleHalf, F55D1-chromosomeXmiddleHalf, T10B11-chromosomeImiddleHalf, M88-chromosomeIIImiddleHalf, C41C4-chromosomeIImiddleHalf, M02B1-chromosomeIVmiddleHalf, ZC317-…
eHalf, F09G8-chromosomeIIImiddleHalf, K08E5-chromosomeIIImiddleHalf, F44D12-chromosomeIVmiddleHalf, W02D7-chromosomeVmiddleHalf, T19C4-chromosomeVmiddleHalf, F26H9-chromosomeImiddleHalf, ZC374-chromosomeXmiddleHalf, C07G1-chromosomeIVmiddleHalf, C46G7-chromosomeIVmiddleHalf, F07G11-chromosomeVmiddleHalf, T19B10-chromosomeVmiddleHalf, K08B12-chromosomeVmiddleHalf, B0240-chromosomeVmiddleHalf, ZK65…			0 (Y40B10B-shorterThanMedian, Y64F11A-shorterThanMedian, Y40A1A-shorterThanMedian, Y47H9B-shorterThanMedian, Y46H3A-shorterThanMedian, Y39G10AL-shorterThanMedian, Y47G7C-shorterThanMedian, Y75B12A-shorterThanMedian, Y39F10A-shorterThanMedian, Y54C5B-shorterThanMedian, Y67D11A-shorterThanMedian, Y39D8A-shorterThanMedian, Y66C5A-shorterThanMedian, Y74C10AR-shorterThanMedian, Y45G12A-shorterThanMedi…	0 (Y40B10B-shorterThanMedian, Y64F11A-shorterThanMedian, Y40A1A-shorterThanMedian, Y47H9B-shorterThanMedian, Y46H3A-shorterThanMedian, Y39G10AL-shorterThanMedian, Y47G7C-shorterThanMedian, Y75B12A-shorterThanMedian, Y39F10A-shorterThanMedian, Y54C5B-shorterThanMedian, Y67D11A-shorterThanMedian, Y39D8A-shorterThanMedian, Y66C5A-shorterThanMedian, Y74C10AR-shorterThanMedian, Y45G12A-shorterThanMedi…	0.0 (Y40B10B-shorterThanMedian, Y64F11A-shorterThanMedian, Y40A1A-shorterThanMedian, Y47H9B-shorterThanMedian, Y46H3A-shorterThanMedian, Y39G10AL-shorterThanMedian, Y47G7C-shorterThanMedian, Y75B12A-shorterThanMedian, Y39F10A-shorterThanMedian, Y54C5B-shorterThanMedian, Y67D11A-shorterThanMedian, Y39D8A-shorterThanMedian, Y66C5A-shorterThanMedian, Y74C10AR-shorterThanMedian, Y45G12A-shorterThanMe…			0 (F35F11-shorterThanMedian, ZK816-shorterThanMedian, T06D8-shorterThanMedian, K01G5-shorterThanMedian, C12C8-shorterThanMedian, F07F6-shorterThanMedian, W07G9-shorterThanMedian, T01C2-shorterThanMedian, T10E10-shorterThanMedian, E03H12-shorterThanMedian, F53B6-shorterThanMedian, T23G5-shorterThanMedian, R07C12-shorterThanMedian, F46A8-shorterThanMedian, F49E7-shorterThanMedian, T12B3-shorterThan…	0 (F35F11-shorterThanMedian, ZK816-shorterThanMedian, T06D8-shorterThanMedian, K01G5-shorterThanMedian, C12C8-shorterThanMedian, F07F6-shorterThanMedian, W07G9-shorterThanMedian, T01C2-shorterThanMedian, T10E10-shorterThanMedian, E03H12-shorterThanMedian, F53B6-shorterThanMedian, T23G5-shorterThanMedian, R07C12-shorterThanMedian, F46A8-shorterThanMedian, F49E7-shorterThanMedian, T12B3-shorterThan…	0.0 (F35F11-shorterThanMedian, ZK816-shorterThanMedian, T06D8-shorterThanMedian, K01G5-shorterThanMedian, C12C8-shorterThanMedian, F07F6-shorterThanMedian, W07G9-shorterThanMedian, T01C2-shorterThanMedian, T10E10-shorterThanMedian, E03H12-shorterThanMedian, F53B6-shorterThanMedian, T23G5-shorterThanMedian, R07C12-shorterThanMedian, F46A8-shorterThanMedian, F49E7-shorterThanMedian, T12B3-shorterTh…			1 (Y71F9AR-longerThanMedian, Y111B2A-longerThanMedian)	97 (Y71F9AR-longerThanMedian)	0.19 (Y71F9AR-longerThanMedian)			0 (C10C5-longerThanMedian, F44G3-longerThanMedian, C08G5-longerThanMedian, C08G9-longerThanMedian, F33D11-longerThanMedian, F30A10-longerThanMedian, F29F11-longerThanMedian, C04F5-longerThanMedian, ZK829-longerThanMedian, ZK930-longerThanMedian, F26D12-longerThanMedian, F26D10-longerThanMedian, ZK652-longerThanMedian, F14D2-longerThanMedian, ZK1025-longerThanMedian, ZK1073-longerThanMedian, ZK616…	0 (C10C5-longerThanMedian, F44G3-longerThanMedian, C08G5-longerThanMedian, C08G9-longerThanMedian, F33D11-longerThanMedian, F30A10-longerThanMedian, F29F11-longerThanMedian, C04F5-longerThanMedian, ZK829-longerThanMedian, ZK930-longerThanMedian, F26D12-longerThanMedian, F26D10-longerThanMedian, ZK652-longerThanMedian, F14D2-longerThanMedian, ZK1025-longerThanMedian, ZK1073-longerThanMedian, ZK616…	0.0 (C10C5-longerThanMedian, F44G3-longerThanMedian, C08G5-longerThanMedian, C08G9-longerThanMedian, F33D11-longerThanMedian, F30A10-longerThanMedian, F29F11-longerThanMedian, C04F5-longerThanMedian, ZK829-longerThanMedian, ZK930-longerThanMedian, F26D12-longerThanMedian, F26D10-longerThanMedian, ZK652-longerThanMedian, F14D2-longerThanMedian, ZK1025-longerThanMedian, ZK1073-longerThanMedian, ZK6…			1 (Y111B2A, Y71F9AR)	97 (Y71F9AR)	0.19 (Y71F9AR)			0 (Y119C1B-endOverlap, Y37E11B-endOverlap, Y102A5D-endOverlap, Y55D9A-endOverlap, Y40B1A-endOverlap, Y25C1A-endOverlap, Y47D7A-endOverlap, Y25C1A-startOverlap, Y92C3B-endOverlap, Y16E11A-startOverlap, Y47C4A-endOverlap, Y76G2A-endOverlap, Y116A8B-startOverlap, Y55F3BR-endOverlap, Y17G9B-endOverlap, Y7A9B-startOverlap, Y59E1A-startOverlap, Y26E6A-startOverlap, Y71H2B-endOverlap, Y73B6A-startOverla…	0 (Y119C1B-endOverlap, Y37E11B-endOverlap, Y102A5D-endOverlap, Y55D9A-endOverlap, Y40B1A-endOverlap, Y25C1A-endOverlap, Y47D7A-endOverlap, Y25C1A-startOverlap, Y92C3B-endOverlap, Y16E11A-startOverlap, Y47C4A-endOverlap, Y76G2A-endOverlap, Y116A8B-startOverlap, Y55F3BR-endOverlap, Y17G9B-endOverlap, Y7A9B-startOverlap, Y59E1A-startOverlap, Y26E6A-startOverlap, Y71H2B-endOverlap, Y73B6A-startOverla…	0.0 (Y119C1B-endOverlap, Y37E11B-endOverlap, Y102A5D-endOverlap, Y55D9A-endOverlap, Y40B1A-endOverlap, Y25C1A-endOverlap, Y47D7A-endOverlap, Y25C1A-startOverlap, Y92C3B-endOverlap, Y16E11A-startOverlap, Y47C4A-endOverlap, Y76G2A-endOverlap, Y116A8B-startOverlap, Y55F3BR-endOverlap, Y17G9B-endOverlap, Y7A9B-startOverlap, Y59E1A-startOverlap, Y26E6A-startOverlap, Y71H2B-endOverlap, Y73B6A-startOver…			1 (chromosomeI-firstQuarter, chromosomeIII-lastQuarter)	97 (chromosomeI-firstQuarter)	0.0 (chromosomeI-firstQuarter, chromosomeII-firstQuarter, chromosomeIII-firstQuarter, chromosomeIV-firstQuarter, chromosomeV-firstQuarter, chromosomeX-firstQuarter, chromosomeI-lastQuarter, chromosomeII-lastQuarter, chromosomeIII-lastQuarter, chromosomeIV-lastQuarter, chromosomeV-lastQuarter, chromosomeX-lastQuarter)			0 (chromosomeI-middleHalf, chromosomeII-middleHalf, chromosomeIII-middleHalf, chromosomeIV-middleHalf, chromosomeV-middleHalf, chromosomeX-middleHalf)	0 (chromosomeI-middleHalf, chromosomeII-middleHalf, chromosomeIII-middleHalf, chromosomeIV-middleHalf, chromosomeV-middleHalf, chromosomeX-middleHalf)	0.0 (chromosomeI-middleHalf, chromosomeII-middleHalf, chromosomeIII-middleHalf, chromosomeIV-middleHalf, chromosomeV-middleHalf, chromosomeX-middleHalf)			0 (H03A11, H09F14, H25K10, H12D21, H32K16, H25P06, H06A10, H03G16, H19N07, H15M21, H36L18, H39E23, H15N14, H21P03, H13N06, H05L14, H08M01, H12I19, H02I12, H40L08, H05G16, H01G02, H06O01, H37N21, H10D18, H19M22, H24K24, H04M03, H30A04, H20J04, H05O09, H05C05, H16O14, H36N01, H02F09, H11L12, H32C10, H27M09, H17B01, H14N18, H14A12, H07I21, H06I04, H14E04, H01M10, H27O22, H03G13, H12I13, H23L24, H43I…	0 (H03A11, H09F14, H25K10, H12D21, H32K16, H25P06, H06A10, H03G16, H19N07, H15M21, H36L18, H39E23, H15N14, H21P03, H13N06, H05L14, H08M01, H12I19, H02I12, H40L08, H05G16, H01G02, H06O01, H37N21, H10D18, H19M22, H24K24, H04M03, H30A04, H20J04, H05O09, H05C05, H16O14, H36N01, H02F09, H11L12, H32C10, H27M09, H17B01, H14N18, H14A12, H07I21, H06I04, H14E04, H01M10, H27O22, H03G13, H12I13, H23L24, H43I…	0.0 (H03A11, H09F14, H25K10, H12D21, H32K16, H25P06, H06A10, H03G16, H19N07, H15M21, H36L18, H39E23, H15N14, H21P03, H13N06, H05L14, H08M01, H12I19, H02I12, H40L08, H05G16, H01G02, H06O01, H37N21, H10D18, H19M22, H24K24, H04M03, H30A04, H20J04, H05O09, H05C05, H16O14, H36N01, H02F09, H11L12, H32C10, H27M09, H17B01, H14N18, H14A12, H07I21, H06I04, H14E04, H01M10, H27O22, H03G13, H12I13, H23L24, H4…			0 (VF13D12L, VF39H2L, VT22E6R, VZC374L, VM02G9R, VC27A7L, VZK822L, VD1046R, VF54F7L, EGAP3, VK10D6R, VF36H2L, VY10G11R, cTel55X, EGAP1, cTel3X, cTel52S, EGAP1340, EGAP9, EGAP7, cTel33B, VC50H2R, VC5, EGAP2, VM106R, EGAP798, EGAP4, cTel54X, cTel4X, cTel7X, EGAP8, VH15N14R, VT23B5, VK04G11, VT21B10L, VF11C1L, cTel29B, VB0393L, cTel17, cTel5, cTel79B, VW02B12L, VF23B12L)	0 (VF13D12L, VF39H2L, VT22E6R, VZC374L, VM02G9R, VC27A7L, VZK822L, VD1046R, VF54F7L, EGAP3, VK10D6R, VF36H2L, VY10G11R, cTel55X, EGAP1, cTel3X, cTel52S, EGAP1340, EGAP9, EGAP7, cTel33B, VC50H2R, VC5, EGAP2, VM106R, EGAP798, EGAP4, cTel54X, cTel4X, cTel7X, EGAP8, VH15N14R, VT23B5, VK04G11, VT21B10L, VF11C1L, cTel29B, VB0393L, cTel17, cTel5, cTel79B, VW02B12L, VF23B12L)
	LINEs:			146 chromosomeV	103706 chromosomeV	0.5 chromosomeV			6 (Y105C5A-withoutOverlaps)	12166 (Y102A5D-withoutOverlaps)	48.19 (Y102A5D-withoutOverlaps)			4 (C07A9, F47D2, F21E9, ZK354)	7028 (T27C5)	23.54 (K01G12)			6 (Y105C5A-chromosomeIVlastQuarter)	12166 (Y102A5D-chromosomeVlastQuarter)	48.19 (Y102A5D-chromosomeVlastQuarter)			4 (F21E9-chromosomeXfirstQuarter, F47D2-chromosomeVfirstQuarter)	7028 (T27C5-chromosomeVlastQuarter)	23.54 (K01G12-chromosomeIVlastQuarter)			4 (Y73B6BL-chromosomeIVmiddleHalf)	5589 (Y73B6BL-chromosomeIVmiddleHalf)	7.54 (Y42H9AL-chromosomeIVmiddleHalf)			4 (C07A9-chromosomeIIImiddleHalf, ZK354-chromosomeIVmiddleHalf)	3441 (F22B3-chromosomeIVmiddleHalf)	20.43 (F58D12-chromosomeVmiddleHalf)			2 (Y52E8A-shorterThanMedian)	2101 (Y7A9B-shorterThanMedian)	38.1 (Y7A9B-shorterThanMedian)			4 (ZK354-shorterThanMedian, F21E9-shorterThanMedian)	6463 (F21E9-shorterThanMedian)	23.54 (K01G12-shorterThanMedian)			6 (Y105C5A-longerThanMedian)
CRE/SLACS:				0 chromosomeX, chromosomeII, chromosomeIII, chromosomeI, chromosomeIV, chromosomeV	0 chromosomeX, chromosomeII, chromosomeIII, chromosomeI, chromosomeIV, chromosomeV	0.0 chromosomeX, chromosomeII, chromosomeIII, chromosomeI, chromosomeIV, chromosomeV			0 (Y43H11AL-withoutOverlaps, Y34D9B-withoutOverlaps, Y48A5A-withoutOverlaps, Y76G2A-withoutOverlaps, Y1B5A-withoutOverlaps, Y46H3A-withoutOverlaps, Y71H10A-withoutOverlaps, Y48G1C-withoutOverlaps, Y38B5A-withoutOverlaps, Y71G10AR-withoutOverlaps, Y54E2A-withoutOverlaps, Y74C10AR-withoutOverlaps, Y17D7B-withoutOverlaps, Y105C5B-withoutOverlaps, Y106G6D-withoutOverlaps, Y54G11B-withoutOverlaps, Y50…	0 (Y43H11AL-withoutOverlaps, Y34D9B-withoutOverlaps, Y48A5A-withoutOverlaps, Y76G2A-withoutOverlaps, Y1B5A-withoutOverlaps, Y46H3A-withoutOverlaps, Y71H10A-withoutOverlaps, Y48G1C-withoutOverlaps, Y38B5A-withoutOverlaps, Y71G10AR-withoutOverlaps, Y54E2A-withoutOverlaps, Y74C10AR-withoutOverlaps, Y17D7B-withoutOverlaps, Y105C5B-withoutOverlaps, Y106G6D-withoutOverlaps, Y54G11B-withoutOverlaps, Y50…	0.0 (Y43H11AL-withoutOverlaps, Y34D9B-withoutOverlaps, Y48A5A-withoutOverlaps, Y76G2A-withoutOverlaps, Y1B5A-withoutOverlaps, Y46H3A-withoutOverlaps, Y71H10A-withoutOverlaps, Y48G1C-withoutOverlaps, Y38B5A-withoutOverlaps, Y71G10AR-withoutOverlaps, Y54E2A-withoutOverlaps, Y74C10AR-withoutOverlaps, Y17D7B-withoutOverlaps, Y105C5B-withoutOverlaps, Y106G6D-withoutOverlaps, Y54G11B-withoutOverlaps, Y…			0 (K07F5, K11E4, F32D8, F47G9, F09E8, F30A10, F26E4, K02A11, F57B1, T28F4, T07D10, ZK858, C28H8, C46E1, C27D9, W06H3, T11A5, R02F11, C54G7, W03D2, K01F9, B0284, C07A9, F59D12, F38A5, T06D8, R102, M01B2, ZK938, F21D5, F13D2, F02D10, C34E7, F20C5, F16H9, F01G4, F43E12, F39D8, C36H8, T21E8, F13E6, F07C6, F07C3, R12A1, K03B8, F29D11, T04F3, C32H11, C11G10, C54D10, C06A1, F08H9, ZC376, T09E8, C17D12, …	0 (K07F5, K11E4, F32D8, F47G9, F09E8, F30A10, F26E4, K02A11, F57B1, T28F4, T07D10, ZK858, C28H8, C46E1, C27D9, W06H3, T11A5, R02F11, C54G7, W03D2, K01F9, B0284, C07A9, F59D12, F38A5, T06D8, R102, M01B2, ZK938, F21D5, F13D2, F02D10, C34E7, F20C5, F16H9, F01G4, F43E12, F39D8, C36H8, T21E8, F13E6, F07C6, F07C3, R12A1, K03B8, F29D11, T04F3, C32H11, C11G10, C54D10, C06A1, F08H9, ZC376, T09E8, C17D12, …	0.0 (K07F5, K11E4, F32D8, F47G9, F09E8, F30A10, F26E4, K02A11, F57B1, T28F4, T07D10, ZK858, C28H8, C46E1, C27D9, W06H3, T11A5, R02F11, C54G7, W03D2, K01F9, B0284, C07A9, F59D12, F38A5, T06D8, R102, M01B2, ZK938, F21D5, F13D2, F02D10, C34E7, F20C5, F16H9, F01G4, F43E12, F39D8, C36H8, T21E8, F13E6, F07C6, F07C3, R12A1, K03B8, F29D11, T04F3, C32H11, C11G10, C54D10, C06A1, F08H9, ZC376, T09E8, C17D12…			0 (Y65B4BR-chromosomeIfirstQuarter, Y40B10B-chromosomeVfirstQuarter, Y62E10A-chromosomeIVlastQuarter, Y59E1B-chromosomeXfirstQuarter, Y39G8B-chromosomeIIlastQuarter, Y39H10A-chromosomeVfirstQuarter, Y59A8B-chromosomeVlastQuarter, Y58G8A-chromosomeVfirstQuarter, Y55F3BM-chromosomeIVfirstQuarter, Y55H10B-chromosomeIVfirstQuarter, Y55B1BL-chromosomeIIIfirstQuarter, Y54G11A-chromosomeIIlastQuarter, Y…	0 (Y65B4BR-chromosomeIfirstQuarter, Y40B10B-chromosomeVfirstQuarter, Y62E10A-chromosomeIVlastQuarter, Y59E1B-chromosomeXfirstQuarter, Y39G8B-chromosomeIIlastQuarter, Y39H10A-chromosomeVfirstQuarter, Y59A8B-chromosomeVlastQuarter, Y58G8A-chromosomeVfirstQuarter, Y55F3BM-chromosomeIVfirstQuarter, Y55H10B-chromosomeIVfirstQuarter, Y55B1BL-chromosomeIIIfirstQuarter, Y54G11A-chromosomeIIlastQuarter, Y…	0.0 (Y65B4BR-chromosomeIfirstQuarter, Y40B10B-chromosomeVfirstQuarter, Y62E10A-chromosomeIVlastQuarter, Y59E1B-chromosomeXfirstQuarter, Y39G8B-chromosomeIIlastQuarter, Y39H10A-chromosomeVfirstQuarter, Y59A8B-chromosomeVlastQuarter, Y58G8A-chromosomeVfirstQuarter, Y55F3BM-chromosomeIVfirstQuarter, Y55H10B-chromosomeIVfirstQuarter, Y55B1BL-chromosomeIIIfirstQuarter, Y54G11A-chromosomeIIlastQuarter,…			0 (K10E9-chromosomeIfirstQuarter, K09H9-chromosomeIfirstQuarter, K09E3-chromosomeXlastQuarter, C33G3-chromosomeXlastQuarter, K03H6-chromosomeIVfirstQuarter, K03D3-chromosomeIVlastQuarter, K04G11-chromosomeXlastQuarter, C18H7-chromosomeIVfirstQuarter, C23H3-chromosomeIIfirstQuarter, C24A1-chromosomeIIIfirstQuarter, C18D4-chromosomeVlastQuarter, F58E2-chromosomeIVfirstQuarter, K11D2-chromosomeIlast…	0 (K10E9-chromosomeIfirstQuarter, K09H9-chromosomeIfirstQuarter, K09E3-chromosomeXlastQuarter, C33G3-chromosomeXlastQuarter, K03H6-chromosomeIVfirstQuarter, K03D3-chromosomeIVlastQuarter, K04G11-chromosomeXlastQuarter, C18H7-chromosomeIVfirstQuarter, C23H3-chromosomeIIfirstQuarter, C24A1-chromosomeIIIfirstQuarter, C18D4-chromosomeVlastQuarter, F58E2-chromosomeIVfirstQuarter, K11D2-chromosomeIlast…	0.0 (K10E9-chromosomeIfirstQuarter, K09H9-chromosomeIfirstQuarter, K09E3-chromosomeXlastQuarter, C33G3-chromosomeXlastQuarter, K03H6-chromosomeIVfirstQuarter, K03D3-chromosomeIVlastQuarter, K04G11-chromosomeXlastQuarter, C18H7-chromosomeIVfirstQuarter, C23H3-chromosomeIIfirstQuarter, C24A1-chromosomeIIIfirstQuarter, C18D4-chromosomeVlastQuarter, F58E2-chromosomeIVfirstQuarter, K11D2-chromosomeIla…			0 (Y102F5A-chromosomeXmiddleHalf, Y106G6B-chromosomeImiddleHalf, Y106G6C-chromosomeImiddleHalf, Y106G6E-chromosomeImiddleHalf, Y106G6H-chromosomeImiddleHalf, Y119C1A-chromosomeImiddleHalf, Y17G9B-chromosomeIVmiddleHalf, Y19D2B-chromosomeIImiddleHalf, Y22F5B-chromosomeVmiddleHalf, Y23B4A-chromosomeXmiddleHalf, Y76G2A-chromosomeImiddleHalf, Y32H12A-chromosomeIIImiddleHalf, Y34B4A-chromosomeXmiddleH…	0 (Y102F5A-chromosomeXmiddleHalf, Y106G6B-chromosomeImiddleHalf, Y106G6C-chromosomeImiddleHalf, Y106G6E-chromosomeImiddleHalf, Y106G6H-chromosomeImiddleHalf, Y119C1A-chromosomeImiddleHalf, Y17G9B-chromosomeIVmiddleHalf, Y19D2B-chromosomeIImiddleHalf, Y22F5B-chromosomeVmiddleHalf, Y23B4A-chromosomeXmiddleHalf, Y76G2A-chromosomeImiddleHalf, Y32H12A-chromosomeIIImiddleHalf, Y34B4A-chromosomeXmiddleH…	0.0 (Y102F5A-chromosomeXmiddleHalf, Y106G6B-chromosomeImiddleHalf, Y106G6C-chromosomeImiddleHalf, Y106G6E-chromosomeImiddleHalf, Y106G6H-chromosomeImiddleHalf, Y119C1A-chromosomeImiddleHalf, Y17G9B-chromosomeIVmiddleHalf, Y19D2B-chromosomeIImiddleHalf, Y22F5B-chromosomeVmiddleHalf, Y23B4A-chromosomeXmiddleHalf, Y76G2A-chromosomeImiddleHalf, Y32H12A-chromosomeIIImiddleHalf, Y34B4A-chromosomeXmiddl…			0 (R13F6-chromosomeIIImiddleHalf, R01H10-chromosomeIIImiddleHalf, C04F1-chromosomeImiddleHalf, C05C10-chromosomeIImiddleHalf, R01H5-chromosomeXmiddleHalf, C02B8-chromosomeXmiddleHalf, C54F6-chromosomeVmiddleHalf, F56C4-chromosomeIVmiddleHalf, F55D1-chromosomeXmiddleHalf, T10B11-chromosomeImiddleHalf, M88-chromosomeIIImiddleHalf, C41C4-chromosomeIImiddleHalf, M02B1-chromosomeIVmiddleHalf, ZC317-ch…
alf, F09G8-chromosomeIIImiddleHalf, K08E5-chromosomeIIImiddleHalf, F44D12-chromosomeIVmiddleHalf, W02D7-chromosomeVmiddleHalf, T19C4-chromosomeVmiddleHalf, F26H9-chromosomeImiddleHalf, ZC374-chromosomeXmiddleHalf, C07G1-chromosomeIVmiddleHalf, C46G7-chromosomeIVmiddleHalf, F07G11-chromosomeVmiddleHalf, T19B10-chromosomeVmiddleHalf, K08B12-chromosomeVmiddleHalf, B0240-chromosomeVmiddleHalf, ZK652-…	0 (R13F6-chromosomeIIImiddleHalf, R01H10-chromosomeIIImiddleHalf, C04F1-chromosomeImiddleHalf, C05C10-chromosomeIImiddleHalf, R01H5-chromosomeXmiddleHalf, C02B8-chromosomeXmiddleHalf, C54F6-chromosomeVmiddleHalf, F56C4-chromosomeIVmiddleHalf, F55D1-chromosomeXmiddleHalf, T10B11-chromosomeImiddleHalf, M88-chromosomeIIImiddleHalf, C41C4-chromosomeIImiddleHalf, M02B1-chromosomeIVmiddleHalf, ZC317-ch…
alf, F09G8-chromosomeIIImiddleHalf, K08E5-chromosomeIIImiddleHalf, F44D12-chromosomeIVmiddleHalf, W02D7-chromosomeVmiddleHalf, T19C4-chromosomeVmiddleHalf, F26H9-chromosomeImiddleHalf, ZC374-chromosomeXmiddleHalf, C07G1-chromosomeIVmiddleHalf, C46G7-chromosomeIVmiddleHalf, F07G11-chromosomeVmiddleHalf, T19B10-chromosomeVmiddleHalf, K08B12-chromosomeVmiddleHalf, B0240-chromosomeVmiddleHalf, ZK652-…	0.0 (R13F6-chromosomeIIImiddleHalf, R01H10-chromosomeIIImiddleHalf, C04F1-chromosomeImiddleHalf, C05C10-chromosomeIImiddleHalf, R01H5-chromosomeXmiddleHalf, C02B8-chromosomeXmiddleHalf, C54F6-chromosomeVmiddleHalf, F56C4-chromosomeIVmiddleHalf, F55D1-chromosomeXmiddleHalf, T10B11-chromosomeImiddleHalf, M88-chromosomeIIImiddleHalf, C41C4-chromosomeIImiddleHalf, M02B1-chromosomeIVmiddleHalf, ZC317-…
eHalf, F09G8-chromosomeIIImiddleHalf, K08E5-chromosomeIIImiddleHalf, F44D12-chromosomeIVmiddleHalf, W02D7-chromosomeVmiddleHalf, T19C4-chromosomeVmiddleHalf, F26H9-chromosomeImiddleHalf, ZC374-chromosomeXmiddleHalf, C07G1-chromosomeIVmiddleHalf, C46G7-chromosomeIVmiddleHalf, F07G11-chromosomeVmiddleHalf, T19B10-chromosomeVmiddleHalf, K08B12-chromosomeVmiddleHalf, B0240-chromosomeVmiddleHalf, ZK65…			0 (Y40B10B-shorterThanMedian, Y64F11A-shorterThanMedian, Y40A1A-shorterThanMedian, Y47H9B-shorterThanMedian, Y46H3A-shorterThanMedian, Y39G10AL-shorterThanMedian, Y47G7C-shorterThanMedian, Y75B12A-shorterThanMedian, Y39F10A-shorterThanMedian, Y54C5B-shorterThanMedian, Y67D11A-shorterThanMedian, Y39D8A-shorterThanMedian, Y66C5A-shorterThanMedian, Y74C10AR-shorterThanMedian, Y45G12A-shorterThanMedi…	0 (Y40B10B-shorterThanMedian, Y64F11A-shorterThanMedian, Y40A1A-shorterThanMedian, Y47H9B-shorterThanMedian, Y46H3A-shorterThanMedian, Y39G10AL-shorterThanMedian, Y47G7C-shorterThanMedian, Y75B12A-shorterThanMedian, Y39F10A-shorterThanMedian, Y54C5B-shorterThanMedian, Y67D11A-shorterThanMedian, Y39D8A-shorterThanMedian, Y66C5A-shorterThanMedian, Y74C10AR-shorterThanMedian, Y45G12A-shorterThanMedi…	0.0 (Y40B10B-shorterThanMedian, Y64F11A-shorterThanMedian, Y40A1A-shorterThanMedian, Y47H9B-shorterThanMedian, Y46H3A-shorterThanMedian, Y39G10AL-shorterThanMedian, Y47G7C-shorterThanMedian, Y75B12A-shorterThanMedian, Y39F10A-shorterThanMedian, Y54C5B-shorterThanMedian, Y67D11A-shorterThanMedian, Y39D8A-shorterThanMedian, Y66C5A-shorterThanMedian, Y74C10AR-shorterThanMedian, Y45G12A-shorterThanMe…			0 (F35F11-shorterThanMedian, ZK816-shorterThanMedian, T06D8-shorterThanMedian, K01G5-shorterThanMedian, C12C8-shorterThanMedian, F07F6-shorterThanMedian, W07G9-shorterThanMedian, T01C2-shorterThanMedian, T10E10-shorterThanMedian, E03H12-shorterThanMedian, F53B6-shorterThanMedian, T23G5-shorterThanMedian, R07C12-shorterThanMedian, F46A8-shorterThanMedian, F49E7-shorterThanMedian, T12B3-shorterThan…	0 (F35F11-shorterThanMedian, ZK816-shorterThanMedian, T06D8-shorterThanMedian, K01G5-shorterThanMedian, C12C8-shorterThanMedian, F07F6-shorterThanMedian, W07G9-shorterThanMedian, T01C2-shorterThanMedian, T10E10-shorterThanMedian, E03H12-shorterThanMedian, F53B6-shorterThanMedian, T23G5-shorterThanMedian, R07C12-shorterThanMedian, F46A8-shorterThanMedian, F49E7-shorterThanMedian, T12B3-shorterThan…	0.0 (F35F11-shorterThanMedian, ZK816-shorterThanMedian, T06D8-shorterThanMedian, K01G5-shorterThanMedian, C12C8-shorterThanMedian, F07F6-shorterThanMedian, W07G9-shorterThanMedian, T01C2-shorterThanMedian, T10E10-shorterThanMedian, E03H12-shorterThanMedian, F53B6-shorterThanMedian, T23G5-shorterThanMedian, R07C12-shorterThanMedian, F46A8-shorterThanMedian, F49E7-shorterThanMedian, T12B3-shorterTh…			0 (Y71F9B-longerThanMedian, Y75D11A-longerThanMedian, Y67D2-longerThanMedian, Y45G5AM-longerThanMedian, Y41C4A-longerThanMedian, Y48B6A-longerThanMedian, Y17G7B-longerThanMedian, Y97E10B-longerThanMedian, Y45F10A-longerThanMedian, Y73E7A-longerThanMedian, Y54E10BL-longerThanMedian, Y34D9A-longerThanMedian, Y50D7A-longerThanMedian, Y82E9BR-longerThanMedian, Y54E10A-longerThanMedian, Y55F3AM-longer…	0 (Y71F9B-longerThanMedian, Y75D11A-longerThanMedian, Y67D2-longerThanMedian, Y45G5AM-longerThanMedian, Y41C4A-longerThanMedian, Y48B6A-longerThanMedian, Y17G7B-longerThanMedian, Y97E10B-longerThanMedian, Y45F10A-longerThanMedian, Y73E7A-longerThanMedian, Y54E10BL-longerThanMedian, Y34D9A-longerThanMedian, Y50D7A-longerThanMedian, Y82E9BR-longerThanMedian, Y54E10A-longerThanMedian, Y55F3AM-longer…	0.0 (Y71F9B-longerThanMedian, Y75D11A-longerThanMedian, Y67D2-longerThanMedian, Y45G5AM-longerThanMedian, Y41C4A-longerThanMedian, Y48B6A-longerThanMedian, Y17G7B-longerThanMedian, Y97E10B-longerThanMedian, Y45F10A-longerThanMedian, Y73E7A-longerThanMedian, Y54E10BL-longerThanMedian, Y34D9A-longerThanMedian, Y50D7A-longerThanMedian, Y82E9BR-longerThanMedian, Y54E10A-longerThanMedian, Y55F3AM-long…			0 (C10C5-longerThanMedian, F44G3-longerThanMedian, C08G5-longerThanMedian, C08G9-longerThanMedian, F33D11-longerThanMedian, F30A10-longerThanMedian, F29F11-longerThanMedian, C04F5-longerThanMedian, ZK829-longerThanMedian, ZK930-longerThanMedian, F26D12-longerThanMedian, F26D10-longerThanMedian, ZK652-longerThanMedian, F14D2-longerThanMedian, ZK1025-longerThanMedian, ZK1073-longerThanMedian, ZK616…	0 (C10C5-longerThanMedian, F44G3-longerThanMedian, C08G5-longerThanMedian, C08G9-longerThanMedian, F33D11-longerThanMedian, F30A10-longerThanMedian, F29F11-longerThanMedian, C04F5-longerThanMedian, ZK829-longerThanMedian, ZK930-longerThanMedian, F26D12-longerThanMedian, F26D10-longerThanMedian, ZK652-longerThanMedian, F14D2-longerThanMedian, ZK1025-longerThanMedian, ZK1073-longerThanMedian, ZK616…	0.0 (C10C5-longerThanMedian, F44G3-longerThanMedian, C08G5-longerThanMedian, C08G9-longerThanMedian, F33D11-longerThanMedian, F30A10-longerThanMedian, F29F11-longerThanMedian, C04F5-longerThanMedian, ZK829-longerThanMedian, ZK930-longerThanMedian, F26D12-longerThanMedian, F26D10-longerThanMedian, ZK652-longerThanMedian, F14D2-longerThanMedian, ZK1025-longerThanMedian, ZK1073-longerThanMedian, ZK6…			0 (Y116A8B, Y43F4B, Y70C5D, Y105E8A, Y46G5A, Y111B2A, Y106G6B, Y46D2A, Y70C5B, Y48G1A, Y43C5B, Y57A10C, Y66C5A, Y32B12B, Y39A1A, Y102F5A, Y80E2A, Y54E5A, Y17D7C, Y76A2B, Y39H10A, Y48G8AL, Y39G8C, Y55F3C, Y113G7B, Y56A3A, Y32F6A, Y53G8AM, Y55F3AL, Y47H9A, Y79H2A, Y104H12A, Y38F1A, Y37E11AM, Y12A6A, Y46E12A, Y19D2B, Y24E3A, Y52E8A, Y37H2B, Y32B12C, Y102A5A, Y17G7B, Y52B11B, Y55D9A, Y71F9AR, Y70G10A…	0 (Y116A8B, Y43F4B, Y70C5D, Y105E8A, Y46G5A, Y111B2A, Y106G6B, Y46D2A, Y70C5B, Y48G1A, Y43C5B, Y57A10C, Y66C5A, Y32B12B, Y39A1A, Y102F5A, Y80E2A, Y54E5A, Y17D7C, Y76A2B, Y39H10A, Y48G8AL, Y39G8C, Y55F3C, Y113G7B, Y56A3A, Y32F6A, Y53G8AM, Y55F3AL, Y47H9A, Y79H2A, Y104H12A, Y38F1A, Y37E11AM, Y12A6A, Y46E12A, Y19D2B, Y24E3A, Y52E8A, Y37H2B, Y32B12C, Y102A5A, Y17G7B, Y52B11B, Y55D9A, Y71F9AR, Y70G10A…	0.0 (Y116A8B, Y43F4B, Y70C5D, Y105E8A, Y46G5A, Y111B2A, Y106G6B, Y46D2A, Y70C5B, Y48G1A, Y43C5B, Y57A10C, Y66C5A, Y32B12B, Y39A1A, Y102F5A, Y80E2A, Y54E5A, Y17D7C, Y76A2B, Y39H10A, Y48G8AL, Y39G8C, Y55F3C, Y113G7B, Y56A3A, Y32F6A, Y53G8AM, Y55F3AL, Y47H9A, Y79H2A, Y104H12A, Y38F1A, Y37E11AM, Y12A6A, Y46E12A, Y19D2B, Y24E3A, Y52E8A, Y37H2B, Y32B12C, Y102A5A, Y17G7B, Y52B11B, Y55D9A, Y71F9AR, Y70G1…			0 (Y119C1B-endOverlap, Y37E11B-endOverlap, Y102A5D-endOverlap, Y55D9A-endOverlap, Y40B1A-endOverlap, Y25C1A-endOverlap, Y47D7A-endOverlap, Y25C1A-startOverlap, Y92C3B-endOverlap, Y16E11A-startOverlap, Y47C4A-endOverlap, Y76G2A-endOverlap, Y116A8B-startOverlap, Y55F3BR-endOverlap, Y17G9B-endOverlap, Y7A9B-startOverlap, Y59E1A-startOverlap, Y26E6A-startOverlap, Y71H2B-endOverlap, Y73B6A-startOverla…	0 (Y119C1B-endOverlap, Y37E11B-endOverlap, Y102A5D-endOverlap, Y55D9A-endOverlap, Y40B1A-endOverlap, Y25C1A-endOverlap, Y47D7A-endOverlap, Y25C1A-startOverlap, Y92C3B-endOverlap, Y16E11A-startOverlap, Y47C4A-endOverlap, Y76G2A-endOverlap, Y116A8B-startOverlap, Y55F3BR-endOverlap, Y17G9B-endOverlap, Y7A9B-startOverlap, Y59E1A-startOverlap, Y26E6A-startOverlap, Y71H2B-endOverlap, Y73B6A-startOverla…	0.0 (Y119C1B-endOverlap, Y37E11B-endOverlap, Y102A5D-endOverlap, Y55D9A-endOverlap, Y40B1A-endOverlap, Y25C1A-endOverlap, Y47D7A-endOverlap, Y25C1A-startOverlap, Y92C3B-endOverlap, Y16E11A-startOverlap, Y47C4A-endOverlap, Y76G2A-endOverlap, Y116A8B-startOverlap, Y55F3BR-endOverlap, Y17G9B-endOverlap, Y7A9B-startOverlap, Y59E1A-startOverlap, Y26E6A-startOverlap, Y71H2B-endOverlap, Y73B6A-startOver…			0 (chromosomeI-firstQuarter, chromosomeII-firstQuarter, chromosomeIII-firstQuarter, chromosomeIV-firstQuarter, chromosomeV-firstQuarter, chromosomeX-firstQuarter, chromosomeI-lastQuarter, chromosomeII-lastQuarter, chromosomeIII-lastQuarter, chromosomeIV-lastQuarter, chromosomeV-lastQuarter, chromosomeX-lastQuarter)	0 (chromosomeI-firstQuarter, chromosomeII-firstQuarter, chromosomeIII-firstQuarter, chromosomeIV-firstQuarter, chromosomeV-firstQuarter, chromosomeX-firstQuarter, chromosomeI-lastQuarter, chromosomeII-lastQuarter, chromosomeIII-lastQuarter, chromosomeIV-lastQuarter, chromosomeV-lastQuarter, chromosomeX-lastQuarter)	0.0 (chromosomeI-firstQuarter, chromosomeII-firstQuarter, chromosomeIII-firstQuarter, chromosomeIV-firstQuarter, chromosomeV-firstQuarter, chromosomeX-firstQuarter, chromosomeI-lastQuarter, chromosomeII-lastQuarter, chromosomeIII-lastQuarter, chromosomeIV-lastQuarter, chromosomeV-lastQuarter, chromosomeX-lastQuarter)			0 (chromosomeI-middleHalf, chromosomeII-middleHalf, chromosomeIII-middleHalf, chromosomeIV-middleHalf, chromosomeV-middleHalf, chromosomeX-middleHalf)	0 (chromosomeI-middleHalf, chromosomeII-middleHalf, chromosomeIII-middleHalf, chromosomeIV-middleHalf, chromosomeV-middleHalf, chromosomeX-middleHalf)	0.0 (chromosomeI-middleHalf, chromosomeII-middleHalf, chromosomeIII-middleHalf, chromosomeIV-middleHalf, chromosomeV-middleHalf, chromosomeX-middleHalf)			0 (H03A11, H09F14, H25K10, H12D21, H32K16, H25P06, H06A10, H03G16, H19N07, H15M21, H36L18, H39E23, H15N14, H21P03, H13N06, H05L14, H08M01, H12I19, H02I12, H40L08, H05G16, H01G02, H06O01, H37N21, H10D18, H19M22, H24K24, H04M03, H30A04, H20J04, H05O09, H05C05, H16O14, H36N01, H02F09, H11L12, H32C10, H27M09, H17B01, H14N18, H14A12, H07I21, H06I04, H14E04, H01M10, H27O22, H03G13, H12I13, H23L24, H43I…	0 (H03A11, H09F14, H25K10, H12D21, H32K16, H25P06, H06A10, H03G16, H19N07, H15M21, H36L18, H39E23, H15N14, H21P03, H13N06, H05L14, H08M01, H12I19, H02I12, H40L08, H05G16, H01G02, H06O01, H37N21, H10D18, H19M22, H24K24, H04M03, H30A04, H20J04, H05O09, H05C05, H16O14, H36N01, H02F09, H11L12, H32C10, H27M09, H17B01, H14N18, H14A12, H07I21, H06I04, H14E04, H01M10, H27O22, H03G13, H12I13, H23L24, H43I…	0.0 (H03A11, H09F14, H25K10, H12D21, H32K16, H25P06, H06A10, H03G16, H19N07, H15M21, H36L18, H39E23, H15N14, H21P03, H13N06, H05L14, H08M01, H12I19, H02I12, H40L08, H05G16, H01G02, H06O01, H37N21, H10D18, H19M22, H24K24, H04M03, H30A04, H20J04, H05O09, H05C05, H16O14, H36N01, H02F09, H11L12, H32C10, H27M09, H17B01, H14N18, H14A12, H07I21, H06I04, H14E04, H01M10, H27O22, H03G13, H12I13, H23L24, H4…			0 (VF13D12L, VF39H2L, VT22E6R, VZC374L, VM02G9R, VC27A7L, VZK822L, VD1046R, VF54F7L, EGAP3, VK10D6R, VF36H2L, VY10G11R, cTel55X, EGAP1, cTel3X, cTel52S, EGAP1340, EGAP9, EGAP7, cTel33B, VC50H2R, VC5, EGAP2, VM106R, EGAP798, EGAP4, cTel54X, cTel4X, cTel7X, EGAP8, VH15N14R, VT23B5, VK04G11, VT21B10L, VF11C1L, cTel29B, VB0393L, cTel17, cTel5, cTel79B, VW02B12L, VF23B12L)	0 (VF13D12L, VF39H2L, VT22E6R, VZC374L, VM02G9R, VC27A7L, VZK822L, VD1046R, VF54F7L, EGAP3, VK10D6R, VF36H2L, VY10G11R, cTel55X, EGAP1, cTel3X, cTel52S, EGAP1340, EGAP9, EGAP7, cTel33B, VC50H2R, VC5, EGAP2, VM106R, EGAP798, EGAP4, cTel54X, cTel4X, cTel7X, EGAP8, VH15N14R, VT23B5, VK04G11, VT21B10L, VF11C1L, cTel29B, VB0393L, cTel17, cTel5, cTel79B, VW02B12L, VF23B12L)
L2/CR1/Rex:				114 chromosomeV	66841 chromosomeV	0.32 chromosomeV			5 (Y105C5A-withoutOverlaps)	5589 (Y73B6BL-withoutOverlaps)	38.1 (Y7A9B-withoutOverlaps)			4 (F47D2)	4086 (F38E9)	23.54 (K01G12)			5 (Y105C5A-chromosomeIVlastQuarter)	3958 (Y60A3A-chromosomeVlastQuarter)	38.1 (Y7A9B-chromosomeIVlastQuarter)			4 (F47D2-chromosomeVfirstQuarter)	4086 (F38E9-chromosomeXlastQuarter)	23.54 (K01G12-chromosomeIVlastQuarter)			4 (Y73B6BL-chromosomeIVmiddleHalf)	5589 (Y73B6BL-chromosomeIVmiddleHalf)	7.54 (Y42H9AL-chromosomeIVmiddleHalf)			3 (T08G5-chromosomeVmiddleHalf, ZK354-chromosomeIVmiddleHalf)	3259 (C31H5-chromosomeImiddleHalf)	20.43 (F58D12-chromosomeVmiddleHalf)			2 (Y52E8A-shorterThanMedian)	2101 (Y7A9B-shorterThanMedian)	38.1 (Y7A9B-shorterThanMedian)			3 (T08G5-shorterThanMedian, K01G12-shorterThanMedian, ZK354-shorterThanMedian, W04B5-shorterThanMedian, K08G2-shorterThanMedian, F21E9-shorterThanMedian)	3639 (K08G2-shorterThanMedian)	23.54 (K01G12-shorterThanMedian)			5 (Y105C5A-longerThanMedian)
R1/LOA/Jockey:				8 chromosomeI	6441 chromosomeI	0.04 chromosomeI			2 (Y43F4B-withoutOverlaps, Y71A12B-withoutOverlaps, Y76B12C-withoutOverlaps)	1967 (Y71A12B-withoutOverlaps)	2.26 (Y43F4B-withoutOverlaps)			1 (B0310, F38C2, T06E4, R11E3, K09C4, C34D4, W02D7, F56C9, C36C5, C17H11, R08A2, R01H2, F48F5, F18E9, C31C9, ZK1320, K04F10, F33E11, F48B9, T20H12)	2860 (R11E3)	7.39 (R11E3)			2 (Y43F4B-chromosomeIIIlastQuarter, Y76B12C-chromosomeIVfirstQuarter, Y71A12B-chromosomeIlastQuarter)	1967 (Y71A12B-chromosomeIlastQuarter)	2.26 (Y43F4B-chromosomeIIIlastQuarter)			1 (F48F5-chromosomeVlastQuarter, C31C9-chromosomeIIlastQuarter, C36C5-chromosomeVfirstQuarter, B0310-chromosomeXfirstQuarter, K09C4-chromosomeXfirstQuarter, F33E11-chromosomeVfirstQuarter, F38C2-chromosomeIVlastQuarter, F48B9-chromosomeXfirstQuarter)	1751 (C31C9-chromosomeIIlastQuarter)	4.26 (C31C9-chromosomeIIlastQuarter)			1 (Y53H1B-chromosomeImiddleHalf, Y14H12B-chromosomeIImiddleHalf)	155 (Y53H1B-chromosomeImiddleHalf)	1.21 (Y53H1B-chromosomeImiddleHalf)			1 (K04F10-chromosomeImiddleHalf, C17H11-chromosomeXmiddleHalf, R01H2-chromosomeIIImiddleHalf, C34D4-chromosomeIVmiddleHalf, ZK1320-chromosomeIImiddleHalf, T06E4-chromosomeVmiddleHalf, R11E3-chromosomeIVmiddleHalf, F18E9-chromosomeXmiddleHalf, T20H12-chromosomeIImiddleHalf, R08A2-chromosomeVmiddleHalf, W02D7-chromosomeVmiddleHalf, F56C9-chromosomeIIImiddleHalf)	2860 (R11E3-chromosomeIVmiddleHalf)	7.39 (R11E3-chromosomeIVmiddleHalf)			1 (Y53H1B-shorterThanMedian, Y14H12B-shorterThanMedian)	155 (Y53H1B-shorterThanMedian)	1.21 (Y53H1B-shorterThanMedian)			1 (F48F5-shorterThanMedian, T20H12-shorterThanMedian, R08A2-shorterThanMedian)	499 (T20H12-shorterThanMedian)	3.01 (T20H12-shorterThanMedian)			2 (Y71A12B-longerThanMedian, Y76B12C-longerThanMedian, Y43F4B-longerThanMedian)
R2/R4/NeSL:				11 chromosomeII	19308 chromosomeV	0.09 chromosomeV			5 (Y102A5D-withoutOverlaps)	12166 (Y102A5D-withoutOverlaps)	48.19 (Y102A5D-withoutOverlaps)			3 (F08G2, W07G1)	7028 (T27C5)	20.32 (T27C5)			5 (Y102A5D-chromosomeVlastQuarter)	12166 (Y102A5D-chromosomeVlastQuarter)	48.19 (Y102A5D-chromosomeVlastQuarter)			3 (W07G1-chromosomeIIlastQuarter, F08G2-chromosomeIIlastQuarter)	7028 (T27C5-chromosomeVlastQuarter)	20.32 (T27C5-chromosomeVlastQuarter)			1 (Y32H12A-chromosomeIIImiddleHalf)	206 (Y32H12A-chromosomeIIImiddleHalf)	0.36 (Y32H12A-chromosomeIIImiddleHalf)			2 (F08B6-chromosomeImiddleHalf)	2967 (T26G10-chromosomeIIImiddleHalf)	9.81 (T26G10-chromosomeIIImiddleHalf)			1 (Y47H9A-shorterThanMedian)	58 (Y47H9A-shorterThanMedian)	1.19 (Y47H9A-shorterThanMedian)			3 (F08G2-shorterThanMedian)	2967 (T26G10-shorterThanMedian)	9.81 (T26G10-shorterThanMedian)			5 (Y102A5D-longerThanMedian)
RTE/Bov-B:				25 chromosomeX	27962 chromosomeX	0.16 chromosomeX			2 (Y32G9A-withoutOverlaps, Y73B3A-withoutOverlaps, Y47D9A-withoutOverlaps)	3661 (Y73B3A-withoutOverlaps)	7.45 (Y58G8A-withoutOverlaps)			2 (F19B6, T01H8, F47C8)	3423 (F47C8)	19.15 (F07H8)			2 (Y73B3A-chromosomeXfirstQuarter, Y32G9A-chromosomeVfirstQuarter)	3661 (Y73B3A-chromosomeXfirstQuarter)	7.45 (Y58G8A-chromosomeVfirstQuarter)			2 (F47C8-chromosomeXlastQuarter)	3423 (F47C8-chromosomeXlastQuarter)	15.35 (F20B4-chromosomeXlastQuarter)			2 (Y47D9A-chromosomeImiddleHalf)	1059 (Y53C12A-chromosomeIImiddleHalf)	3.96 (Y53C12A-chromosomeIImiddleHalf)			2 (F19B6-chromosomeIVmiddleHalf, T01H8-chromosomeImiddleHalf)	3298 (C06E8-chromosomeIIImiddleHalf)	19.15 (F07H8-chromosomeImiddleHalf)			0 (Y40B10B-shorterThanMedian, Y64F11A-shorterThanMedian, Y40A1A-shorterThanMedian, Y47H9B-shorterThanMedian, Y46H3A-shorterThanMedian, Y39G10AL-shorterThanMedian, Y47G7C-shorterThanMedian, Y75B12A-shorterThanMedian, Y39F10A-shorterThanMedian, Y54C5B-shorterThanMedian, Y67D11A-shorterThanMedian, Y39D8A-shorterThanMedian, Y66C5A-shorterThanMedian, Y74C10AR-shorterThanMedian, Y45G12A-shorterThanMedi…	0 (Y40B10B-shorterThanMedian, Y64F11A-shorterThanMedian, Y40A1A-shorterThanMedian, Y47H9B-shorterThanMedian, Y46H3A-shorterThanMedian, Y39G10AL-shorterThanMedian, Y47G7C-shorterThanMedian, Y75B12A-shorterThanMedian, Y39F10A-shorterThanMedian, Y54C5B-shorterThanMedian, Y67D11A-shorterThanMedian, Y39D8A-shorterThanMedian, Y66C5A-shorterThanMedian, Y74C10AR-shorterThanMedian, Y45G12A-shorterThanMedi…	0.0 (Y40B10B-shorterThanMedian, Y64F11A-shorterThanMedian, Y40A1A-shorterThanMedian, Y47H9B-shorterThanMedian, Y46H3A-shorterThanMedian, Y39G10AL-shorterThanMedian, Y47G7C-shorterThanMedian, Y75B12A-shorterThanMedian, Y39F10A-shorterThanMedian, Y54C5B-shorterThanMedian, Y67D11A-shorterThanMedian, Y39D8A-shorterThanMedian, Y66C5A-shorterThanMedian, Y74C10AR-shorterThanMedian, Y45G12A-shorterThanMe…			2 (F47C8-shorterThanMedian, F19B6-shorterThanMedian, T01H8-shorterThanMedian)	3423 (F47C8-shorterThanMedian)	19.15 (F07H8-shorterThanMedian)			2 (Y47D9A-longerThanMedian, Y32G9A-longerThanMedian, Y73B3A-longerThanMedian)
L1/CIN4:				0 chromosomeX, chromosomeII, chromosomeIII, chromosomeI, chromosomeIV, chromosomeV	0 chromosomeX, chromosomeII, chromosomeIII, chromosomeI, chromosomeIV, chromosomeV	0.0 chromosomeX, chromosomeII, chromosomeIII, chromosomeI, chromosomeIV, chromosomeV			0 (Y43H11AL-withoutOverlaps, Y34D9B-withoutOverlaps, Y48A5A-withoutOverlaps, Y76G2A-withoutOverlaps, Y1B5A-withoutOverlaps, Y46H3A-withoutOverlaps, Y71H10A-withoutOverlaps, Y48G1C-withoutOverlaps, Y38B5A-withoutOverlaps, Y71G10AR-withoutOverlaps, Y54E2A-withoutOverlaps, Y74C10AR-withoutOverlaps, Y17D7B-withoutOverlaps, Y105C5B-withoutOverlaps, Y106G6D-withoutOverlaps, Y54G11B-withoutOverlaps, Y50…	0 (Y43H11AL-withoutOverlaps, Y34D9B-withoutOverlaps, Y48A5A-withoutOverlaps, Y76G2A-withoutOverlaps, Y1B5A-withoutOverlaps, Y46H3A-withoutOverlaps, Y71H10A-withoutOverlaps, Y48G1C-withoutOverlaps, Y38B5A-withoutOverlaps, Y71G10AR-withoutOverlaps, Y54E2A-withoutOverlaps, Y74C10AR-withoutOverlaps, Y17D7B-withoutOverlaps, Y105C5B-withoutOverlaps, Y106G6D-withoutOverlaps, Y54G11B-withoutOverlaps, Y50…	0.0 (Y43H11AL-withoutOverlaps, Y34D9B-withoutOverlaps, Y48A5A-withoutOverlaps, Y76G2A-withoutOverlaps, Y1B5A-withoutOverlaps, Y46H3A-withoutOverlaps, Y71H10A-withoutOverlaps, Y48G1C-withoutOverlaps, Y38B5A-withoutOverlaps, Y71G10AR-withoutOverlaps, Y54E2A-withoutOverlaps, Y74C10AR-withoutOverlaps, Y17D7B-withoutOverlaps, Y105C5B-withoutOverlaps, Y106G6D-withoutOverlaps, Y54G11B-withoutOverlaps, Y…			0 (K07F5, K11E4, F32D8, F47G9, F09E8, F30A10, F26E4, K02A11, F57B1, T28F4, T07D10, ZK858, C28H8, C46E1, C27D9, W06H3, T11A5, R02F11, C54G7, W03D2, K01F9, B0284, C07A9, F59D12, F38A5, T06D8, R102, M01B2, ZK938, F21D5, F13D2, F02D10, C34E7, F20C5, F16H9, F01G4, F43E12, F39D8, C36H8, T21E8, F13E6, F07C6, F07C3, R12A1, K03B8, F29D11, T04F3, C32H11, C11G10, C54D10, C06A1, F08H9, ZC376, T09E8, C17D12, …	0 (K07F5, K11E4, F32D8, F47G9, F09E8, F30A10, F26E4, K02A11, F57B1, T28F4, T07D10, ZK858, C28H8, C46E1, C27D9, W06H3, T11A5, R02F11, C54G7, W03D2, K01F9, B0284, C07A9, F59D12, F38A5, T06D8, R102, M01B2, ZK938, F21D5, F13D2, F02D10, C34E7, F20C5, F16H9, F01G4, F43E12, F39D8, C36H8, T21E8, F13E6, F07C6, F07C3, R12A1, K03B8, F29D11, T04F3, C32H11, C11G10, C54D10, C06A1, F08H9, ZC376, T09E8, C17D12, …	0.0 (K07F5, K11E4, F32D8, F47G9, F09E8, F30A10, F26E4, K02A11, F57B1, T28F4, T07D10, ZK858, C28H8, C46E1, C27D9, W06H3, T11A5, R02F11, C54G7, W03D2, K01F9, B0284, C07A9, F59D12, F38A5, T06D8, R102, M01B2, ZK938, F21D5, F13D2, F02D10, C34E7, F20C5, F16H9, F01G4, F43E12, F39D8, C36H8, T21E8, F13E6, F07C6, F07C3, R12A1, K03B8, F29D11, T04F3, C32H11, C11G10, C54D10, C06A1, F08H9, ZC376, T09E8, C17D12…			0 (Y65B4BR-chromosomeIfirstQuarter, Y40B10B-chromosomeVfirstQuarter, Y62E10A-chromosomeIVlastQuarter, Y59E1B-chromosomeXfirstQuarter, Y39G8B-chromosomeIIlastQuarter, Y39H10A-chromosomeVfirstQuarter, Y59A8B-chromosomeVlastQuarter, Y58G8A-chromosomeVfirstQuarter, Y55F3BM-chromosomeIVfirstQuarter, Y55H10B-chromosomeIVfirstQuarter, Y55B1BL-chromosomeIIIfirstQuarter, Y54G11A-chromosomeIIlastQuarter, Y…	0 (Y65B4BR-chromosomeIfirstQuarter, Y40B10B-chromosomeVfirstQuarter, Y62E10A-chromosomeIVlastQuarter, Y59E1B-chromosomeXfirstQuarter, Y39G8B-chromosomeIIlastQuarter, Y39H10A-chromosomeVfirstQuarter, Y59A8B-chromosomeVlastQuarter, Y58G8A-chromosomeVfirstQuarter, Y55F3BM-chromosomeIVfirstQuarter, Y55H10B-chromosomeIVfirstQuarter, Y55B1BL-chromosomeIIIfirstQuarter, Y54G11A-chromosomeIIlastQuarter, Y…	0.0 (Y65B4BR-chromosomeIfirstQuarter, Y40B10B-chromosomeVfirstQuarter, Y62E10A-chromosomeIVlastQuarter, Y59E1B-chromosomeXfirstQuarter, Y39G8B-chromosomeIIlastQuarter, Y39H10A-chromosomeVfirstQuarter, Y59A8B-chromosomeVlastQuarter, Y58G8A-chromosomeVfirstQuarter, Y55F3BM-chromosomeIVfirstQuarter, Y55H10B-chromosomeIVfirstQuarter, Y55B1BL-chromosomeIIIfirstQuarter, Y54G11A-chromosomeIIlastQuarter,…			0 (K10E9-chromosomeIfirstQuarter, K09H9-chromosomeIfirstQuarter, K09E3-chromosomeXlastQuarter, C33G3-chromosomeXlastQuarter, K03H6-chromosomeIVfirstQuarter, K03D3-chromosomeIVlastQuarter, K04G11-chromosomeXlastQuarter, C18H7-chromosomeIVfirstQuarter, C23H3-chromosomeIIfirstQuarter, C24A1-chromosomeIIIfirstQuarter, C18D4-chromosomeVlastQuarter, F58E2-chromosomeIVfirstQuarter, K11D2-chromosomeIlast…	0 (K10E9-chromosomeIfirstQuarter, K09H9-chromosomeIfirstQuarter, K09E3-chromosomeXlastQuarter, C33G3-chromosomeXlastQuarter, K03H6-chromosomeIVfirstQuarter, K03D3-chromosomeIVlastQuarter, K04G11-chromosomeXlastQuarter, C18H7-chromosomeIVfirstQuarter, C23H3-chromosomeIIfirstQuarter, C24A1-chromosomeIIIfirstQuarter, C18D4-chromosomeVlastQuarter, F58E2-chromosomeIVfirstQuarter, K11D2-chromosomeIlast…	0.0 (K10E9-chromosomeIfirstQuarter, K09H9-chromosomeIfirstQuarter, K09E3-chromosomeXlastQuarter, C33G3-chromosomeXlastQuarter, K03H6-chromosomeIVfirstQuarter, K03D3-chromosomeIVlastQuarter, K04G11-chromosomeXlastQuarter, C18H7-chromosomeIVfirstQuarter, C23H3-chromosomeIIfirstQuarter, C24A1-chromosomeIIIfirstQuarter, C18D4-chromosomeVlastQuarter, F58E2-chromosomeIVfirstQuarter, K11D2-chromosomeIla…			0 (Y102F5A-chromosomeXmiddleHalf, Y106G6B-chromosomeImiddleHalf, Y106G6C-chromosomeImiddleHalf, Y106G6E-chromosomeImiddleHalf, Y106G6H-chromosomeImiddleHalf, Y119C1A-chromosomeImiddleHalf, Y17G9B-chromosomeIVmiddleHalf, Y19D2B-chromosomeIImiddleHalf, Y22F5B-chromosomeVmiddleHalf, Y23B4A-chromosomeXmiddleHalf, Y76G2A-chromosomeImiddleHalf, Y32H12A-chromosomeIIImiddleHalf, Y34B4A-chromosomeXmiddleH…	0 (Y102F5A-chromosomeXmiddleHalf, Y106G6B-chromosomeImiddleHalf, Y106G6C-chromosomeImiddleHalf, Y106G6E-chromosomeImiddleHalf, Y106G6H-chromosomeImiddleHalf, Y119C1A-chromosomeImiddleHalf, Y17G9B-chromosomeIVmiddleHalf, Y19D2B-chromosomeIImiddleHalf, Y22F5B-chromosomeVmiddleHalf, Y23B4A-chromosomeXmiddleHalf, Y76G2A-chromosomeImiddleHalf, Y32H12A-chromosomeIIImiddleHalf, Y34B4A-chromosomeXmiddleH…	0.0 (Y102F5A-chromosomeXmiddleHalf, Y106G6B-chromosomeImiddleHalf, Y106G6C-chromosomeImiddleHalf, Y106G6E-chromosomeImiddleHalf, Y106G6H-chromosomeImiddleHalf, Y119C1A-chromosomeImiddleHalf, Y17G9B-chromosomeIVmiddleHalf, Y19D2B-chromosomeIImiddleHalf, Y22F5B-chromosomeVmiddleHalf, Y23B4A-chromosomeXmiddleHalf, Y76G2A-chromosomeImiddleHalf, Y32H12A-chromosomeIIImiddleHalf, Y34B4A-chromosomeXmiddl…			0 (R13F6-chromosomeIIImiddleHalf, R01H10-chromosomeIIImiddleHalf, C04F1-chromosomeImiddleHalf, C05C10-chromosomeIImiddleHalf, R01H5-chromosomeXmiddleHalf, C02B8-chromosomeXmiddleHalf, C54F6-chromosomeVmiddleHalf, F56C4-chromosomeIVmiddleHalf, F55D1-chromosomeXmiddleHalf, T10B11-chromosomeImiddleHalf, M88-chromosomeIIImiddleHalf, C41C4-chromosomeIImiddleHalf, M02B1-chromosomeIVmiddleHalf, ZC317-ch…
alf, F09G8-chromosomeIIImiddleHalf, K08E5-chromosomeIIImiddleHalf, F44D12-chromosomeIVmiddleHalf, W02D7-chromosomeVmiddleHalf, T19C4-chromosomeVmiddleHalf, F26H9-chromosomeImiddleHalf, ZC374-chromosomeXmiddleHalf, C07G1-chromosomeIVmiddleHalf, C46G7-chromosomeIVmiddleHalf, F07G11-chromosomeVmiddleHalf, T19B10-chromosomeVmiddleHalf, K08B12-chromosomeVmiddleHalf, B0240-chromosomeVmiddleHalf, ZK652-…	0 (R13F6-chromosomeIIImiddleHalf, R01H10-chromosomeIIImiddleHalf, C04F1-chromosomeImiddleHalf, C05C10-chromosomeIImiddleHalf, R01H5-chromosomeXmiddleHalf, C02B8-chromosomeXmiddleHalf, C54F6-chromosomeVmiddleHalf, F56C4-chromosomeIVmiddleHalf, F55D1-chromosomeXmiddleHalf, T10B11-chromosomeImiddleHalf, M88-chromosomeIIImiddleHalf, C41C4-chromosomeIImiddleHalf, M02B1-chromosomeIVmiddleHalf, ZC317-ch…
alf, F09G8-chromosomeIIImiddleHalf, K08E5-chromosomeIIImiddleHalf, F44D12-chromosomeIVmiddleHalf, W02D7-chromosomeVmiddleHalf, T19C4-chromosomeVmiddleHalf, F26H9-chromosomeImiddleHalf, ZC374-chromosomeXmiddleHalf, C07G1-chromosomeIVmiddleHalf, C46G7-chromosomeIVmiddleHalf, F07G11-chromosomeVmiddleHalf, T19B10-chromosomeVmiddleHalf, K08B12-chromosomeVmiddleHalf, B0240-chromosomeVmiddleHalf, ZK652-…	0.0 (R13F6-chromosomeIIImiddleHalf, R01H10-chromosomeIIImiddleHalf, C04F1-chromosomeImiddleHalf, C05C10-chromosomeIImiddleHalf, R01H5-chromosomeXmiddleHalf, C02B8-chromosomeXmiddleHalf, C54F6-chromosomeVmiddleHalf, F56C4-chromosomeIVmiddleHalf, F55D1-chromosomeXmiddleHalf, T10B11-chromosomeImiddleHalf, M88-chromosomeIIImiddleHalf, C41C4-chromosomeIImiddleHalf, M02B1-chromosomeIVmiddleHalf, ZC317-…
eHalf, F09G8-chromosomeIIImiddleHalf, K08E5-chromosomeIIImiddleHalf, F44D12-chromosomeIVmiddleHalf, W02D7-chromosomeVmiddleHalf, T19C4-chromosomeVmiddleHalf, F26H9-chromosomeImiddleHalf, ZC374-chromosomeXmiddleHalf, C07G1-chromosomeIVmiddleHalf, C46G7-chromosomeIVmiddleHalf, F07G11-chromosomeVmiddleHalf, T19B10-chromosomeVmiddleHalf, K08B12-chromosomeVmiddleHalf, B0240-chromosomeVmiddleHalf, ZK65…			0 (Y40B10B-shorterThanMedian, Y64F11A-shorterThanMedian, Y40A1A-shorterThanMedian, Y47H9B-shorterThanMedian, Y46H3A-shorterThanMedian, Y39G10AL-shorterThanMedian, Y47G7C-shorterThanMedian, Y75B12A-shorterThanMedian, Y39F10A-shorterThanMedian, Y54C5B-shorterThanMedian, Y67D11A-shorterThanMedian, Y39D8A-shorterThanMedian, Y66C5A-shorterThanMedian, Y74C10AR-shorterThanMedian, Y45G12A-shorterThanMedi…	0 (Y40B10B-shorterThanMedian, Y64F11A-shorterThanMedian, Y40A1A-shorterThanMedian, Y47H9B-shorterThanMedian, Y46H3A-shorterThanMedian, Y39G10AL-shorterThanMedian, Y47G7C-shorterThanMedian, Y75B12A-shorterThanMedian, Y39F10A-shorterThanMedian, Y54C5B-shorterThanMedian, Y67D11A-shorterThanMedian, Y39D8A-shorterThanMedian, Y66C5A-shorterThanMedian, Y74C10AR-shorterThanMedian, Y45G12A-shorterThanMedi…	0.0 (Y40B10B-shorterThanMedian, Y64F11A-shorterThanMedian, Y40A1A-shorterThanMedian, Y47H9B-shorterThanMedian, Y46H3A-shorterThanMedian, Y39G10AL-shorterThanMedian, Y47G7C-shorterThanMedian, Y75B12A-shorterThanMedian, Y39F10A-shorterThanMedian, Y54C5B-shorterThanMedian, Y67D11A-shorterThanMedian, Y39D8A-shorterThanMedian, Y66C5A-shorterThanMedian, Y74C10AR-shorterThanMedian, Y45G12A-shorterThanMe…			0 (F35F11-shorterThanMedian, ZK816-shorterThanMedian, T06D8-shorterThanMedian, K01G5-shorterThanMedian, C12C8-shorterThanMedian, F07F6-shorterThanMedian, W07G9-shorterThanMedian, T01C2-shorterThanMedian, T10E10-shorterThanMedian, E03H12-shorterThanMedian, F53B6-shorterThanMedian, T23G5-shorterThanMedian, R07C12-shorterThanMedian, F46A8-shorterThanMedian, F49E7-shorterThanMedian, T12B3-shorterThan…	0 (F35F11-shorterThanMedian, ZK816-shorterThanMedian, T06D8-shorterThanMedian, K01G5-shorterThanMedian, C12C8-shorterThanMedian, F07F6-shorterThanMedian, W07G9-shorterThanMedian, T01C2-shorterThanMedian, T10E10-shorterThanMedian, E03H12-shorterThanMedian, F53B6-shorterThanMedian, T23G5-shorterThanMedian, R07C12-shorterThanMedian, F46A8-shorterThanMedian, F49E7-shorterThanMedian, T12B3-shorterThan…	0.0 (F35F11-shorterThanMedian, ZK816-shorterThanMedian, T06D8-shorterThanMedian, K01G5-shorterThanMedian, C12C8-shorterThanMedian, F07F6-shorterThanMedian, W07G9-shorterThanMedian, T01C2-shorterThanMedian, T10E10-shorterThanMedian, E03H12-shorterThanMedian, F53B6-shorterThanMedian, T23G5-shorterThanMedian, R07C12-shorterThanMedian, F46A8-shorterThanMedian, F49E7-shorterThanMedian, T12B3-shorterTh…			0 (Y71F9B-longerThanMedian, Y75D11A-longerThanMedian, Y67D2-longerThanMedian, Y45G5AM-longerThanMedian, Y41C4A-longerThanMedian, Y48B6A-longerThanMedian, Y17G7B-longerThanMedian, Y97E10B-longerThanMedian, Y45F10A-longerThanMedian, Y73E7A-longerThanMedian, Y54E10BL-longerThanMedian, Y34D9A-longerThanMedian, Y50D7A-longerThanMedian, Y82E9BR-longerThanMedian, Y54E10A-longerThanMedian, Y55F3AM-longer…	0 (Y71F9B-longerThanMedian, Y75D11A-longerThanMedian, Y67D2-longerThanMedian, Y45G5AM-longerThanMedian, Y41C4A-longerThanMedian, Y48B6A-longerThanMedian, Y17G7B-longerThanMedian, Y97E10B-longerThanMedian, Y45F10A-longerThanMedian, Y73E7A-longerThanMedian, Y54E10BL-longerThanMedian, Y34D9A-longerThanMedian, Y50D7A-longerThanMedian, Y82E9BR-longerThanMedian, Y54E10A-longerThanMedian, Y55F3AM-longer…	0.0 (Y71F9B-longerThanMedian, Y75D11A-longerThanMedian, Y67D2-longerThanMedian, Y45G5AM-longerThanMedian, Y41C4A-longerThanMedian, Y48B6A-longerThanMedian, Y17G7B-longerThanMedian, Y97E10B-longerThanMedian, Y45F10A-longerThanMedian, Y73E7A-longerThanMedian, Y54E10BL-longerThanMedian, Y34D9A-longerThanMedian, Y50D7A-longerThanMedian, Y82E9BR-longerThanMedian, Y54E10A-longerThanMedian, Y55F3AM-long…			0 (C10C5-longerThanMedian, F44G3-longerThanMedian, C08G5-longerThanMedian, C08G9-longerThanMedian, F33D11-longerThanMedian, F30A10-longerThanMedian, F29F11-longerThanMedian, C04F5-longerThanMedian, ZK829-longerThanMedian, ZK930-longerThanMedian, F26D12-longerThanMedian, F26D10-longerThanMedian, ZK652-longerThanMedian, F14D2-longerThanMedian, ZK1025-longerThanMedian, ZK1073-longerThanMedian, ZK616…	0 (C10C5-longerThanMedian, F44G3-longerThanMedian, C08G5-longerThanMedian, C08G9-longerThanMedian, F33D11-longerThanMedian, F30A10-longerThanMedian, F29F11-longerThanMedian, C04F5-longerThanMedian, ZK829-longerThanMedian, ZK930-longerThanMedian, F26D12-longerThanMedian, F26D10-longerThanMedian, ZK652-longerThanMedian, F14D2-longerThanMedian, ZK1025-longerThanMedian, ZK1073-longerThanMedian, ZK616…	0.0 (C10C5-longerThanMedian, F44G3-longerThanMedian, C08G5-longerThanMedian, C08G9-longerThanMedian, F33D11-longerThanMedian, F30A10-longerThanMedian, F29F11-longerThanMedian, C04F5-longerThanMedian, ZK829-longerThanMedian, ZK930-longerThanMedian, F26D12-longerThanMedian, F26D10-longerThanMedian, ZK652-longerThanMedian, F14D2-longerThanMedian, ZK1025-longerThanMedian, ZK1073-longerThanMedian, ZK6…			0 (Y116A8B, Y43F4B, Y70C5D, Y105E8A, Y46G5A, Y111B2A, Y106G6B, Y46D2A, Y70C5B, Y48G1A, Y43C5B, Y57A10C, Y66C5A, Y32B12B, Y39A1A, Y102F5A, Y80E2A, Y54E5A, Y17D7C, Y76A2B, Y39H10A, Y48G8AL, Y39G8C, Y55F3C, Y113G7B, Y56A3A, Y32F6A, Y53G8AM, Y55F3AL, Y47H9A, Y79H2A, Y104H12A, Y38F1A, Y37E11AM, Y12A6A, Y46E12A, Y19D2B, Y24E3A, Y52E8A, Y37H2B, Y32B12C, Y102A5A, Y17G7B, Y52B11B, Y55D9A, Y71F9AR, Y70G10A…	0 (Y116A8B, Y43F4B, Y70C5D, Y105E8A, Y46G5A, Y111B2A, Y106G6B, Y46D2A, Y70C5B, Y48G1A, Y43C5B, Y57A10C, Y66C5A, Y32B12B, Y39A1A, Y102F5A, Y80E2A, Y54E5A, Y17D7C, Y76A2B, Y39H10A, Y48G8AL, Y39G8C, Y55F3C, Y113G7B, Y56A3A, Y32F6A, Y53G8AM, Y55F3AL, Y47H9A, Y79H2A, Y104H12A, Y38F1A, Y37E11AM, Y12A6A, Y46E12A, Y19D2B, Y24E3A, Y52E8A, Y37H2B, Y32B12C, Y102A5A, Y17G7B, Y52B11B, Y55D9A, Y71F9AR, Y70G10A…	0.0 (Y116A8B, Y43F4B, Y70C5D, Y105E8A, Y46G5A, Y111B2A, Y106G6B, Y46D2A, Y70C5B, Y48G1A, Y43C5B, Y57A10C, Y66C5A, Y32B12B, Y39A1A, Y102F5A, Y80E2A, Y54E5A, Y17D7C, Y76A2B, Y39H10A, Y48G8AL, Y39G8C, Y55F3C, Y113G7B, Y56A3A, Y32F6A, Y53G8AM, Y55F3AL, Y47H9A, Y79H2A, Y104H12A, Y38F1A, Y37E11AM, Y12A6A, Y46E12A, Y19D2B, Y24E3A, Y52E8A, Y37H2B, Y32B12C, Y102A5A, Y17G7B, Y52B11B, Y55D9A, Y71F9AR, Y70G1…			0 (Y119C1B-endOverlap, Y37E11B-endOverlap, Y102A5D-endOverlap, Y55D9A-endOverlap, Y40B1A-endOverlap, Y25C1A-endOverlap, Y47D7A-endOverlap, Y25C1A-startOverlap, Y92C3B-endOverlap, Y16E11A-startOverlap, Y47C4A-endOverlap, Y76G2A-endOverlap, Y116A8B-startOverlap, Y55F3BR-endOverlap, Y17G9B-endOverlap, Y7A9B-startOverlap, Y59E1A-startOverlap, Y26E6A-startOverlap, Y71H2B-endOverlap, Y73B6A-startOverla…	0 (Y119C1B-endOverlap, Y37E11B-endOverlap, Y102A5D-endOverlap, Y55D9A-endOverlap, Y40B1A-endOverlap, Y25C1A-endOverlap, Y47D7A-endOverlap, Y25C1A-startOverlap, Y92C3B-endOverlap, Y16E11A-startOverlap, Y47C4A-endOverlap, Y76G2A-endOverlap, Y116A8B-startOverlap, Y55F3BR-endOverlap, Y17G9B-endOverlap, Y7A9B-startOverlap, Y59E1A-startOverlap, Y26E6A-startOverlap, Y71H2B-endOverlap, Y73B6A-startOverla…	0.0 (Y119C1B-endOverlap, Y37E11B-endOverlap, Y102A5D-endOverlap, Y55D9A-endOverlap, Y40B1A-endOverlap, Y25C1A-endOverlap, Y47D7A-endOverlap, Y25C1A-startOverlap, Y92C3B-endOverlap, Y16E11A-startOverlap, Y47C4A-endOverlap, Y76G2A-endOverlap, Y116A8B-startOverlap, Y55F3BR-endOverlap, Y17G9B-endOverlap, Y7A9B-startOverlap, Y59E1A-startOverlap, Y26E6A-startOverlap, Y71H2B-endOverlap, Y73B6A-startOver…			0 (chromosomeI-firstQuarter, chromosomeII-firstQuarter, chromosomeIII-firstQuarter, chromosomeIV-firstQuarter, chromosomeV-firstQuarter, chromosomeX-firstQuarter, chromosomeI-lastQuarter, chromosomeII-lastQuarter, chromosomeIII-lastQuarter, chromosomeIV-lastQuarter, chromosomeV-lastQuarter, chromosomeX-lastQuarter)	0 (chromosomeI-firstQuarter, chromosomeII-firstQuarter, chromosomeIII-firstQuarter, chromosomeIV-firstQuarter, chromosomeV-firstQuarter, chromosomeX-firstQuarter, chromosomeI-lastQuarter, chromosomeII-lastQuarter, chromosomeIII-lastQuarter, chromosomeIV-lastQuarter, chromosomeV-lastQuarter, chromosomeX-lastQuarter)	0.0 (chromosomeI-firstQuarter, chromosomeII-firstQuarter, chromosomeIII-firstQuarter, chromosomeIV-firstQuarter, chromosomeV-firstQuarter, chromosomeX-firstQuarter, chromosomeI-lastQuarter, chromosomeII-lastQuarter, chromosomeIII-lastQuarter, chromosomeIV-lastQuarter, chromosomeV-lastQuarter, chromosomeX-lastQuarter)			0 (chromosomeI-middleHalf, chromosomeII-middleHalf, chromosomeIII-middleHalf, chromosomeIV-middleHalf, chromosomeV-middleHalf, chromosomeX-middleHalf)	0 (chromosomeI-middleHalf, chromosomeII-middleHalf, chromosomeIII-middleHalf, chromosomeIV-middleHalf, chromosomeV-middleHalf, chromosomeX-middleHalf)	0.0 (chromosomeI-middleHalf, chromosomeII-middleHalf, chromosomeIII-middleHalf, chromosomeIV-middleHalf, chromosomeV-middleHalf, chromosomeX-middleHalf)			0 (H03A11, H09F14, H25K10, H12D21, H32K16, H25P06, H06A10, H03G16, H19N07, H15M21, H36L18, H39E23, H15N14, H21P03, H13N06, H05L14, H08M01, H12I19, H02I12, H40L08, H05G16, H01G02, H06O01, H37N21, H10D18, H19M22, H24K24, H04M03, H30A04, H20J04, H05O09, H05C05, H16O14, H36N01, H02F09, H11L12, H32C10, H27M09, H17B01, H14N18, H14A12, H07I21, H06I04, H14E04, H01M10, H27O22, H03G13, H12I13, H23L24, H43I…	0 (H03A11, H09F14, H25K10, H12D21, H32K16, H25P06, H06A10, H03G16, H19N07, H15M21, H36L18, H39E23, H15N14, H21P03, H13N06, H05L14, H08M01, H12I19, H02I12, H40L08, H05G16, H01G02, H06O01, H37N21, H10D18, H19M22, H24K24, H04M03, H30A04, H20J04, H05O09, H05C05, H16O14, H36N01, H02F09, H11L12, H32C10, H27M09, H17B01, H14N18, H14A12, H07I21, H06I04, H14E04, H01M10, H27O22, H03G13, H12I13, H23L24, H43I…	0.0 (H03A11, H09F14, H25K10, H12D21, H32K16, H25P06, H06A10, H03G16, H19N07, H15M21, H36L18, H39E23, H15N14, H21P03, H13N06, H05L14, H08M01, H12I19, H02I12, H40L08, H05G16, H01G02, H06O01, H37N21, H10D18, H19M22, H24K24, H04M03, H30A04, H20J04, H05O09, H05C05, H16O14, H36N01, H02F09, H11L12, H32C10, H27M09, H17B01, H14N18, H14A12, H07I21, H06I04, H14E04, H01M10, H27O22, H03G13, H12I13, H23L24, H4…			0 (VF13D12L, VF39H2L, VT22E6R, VZC374L, VM02G9R, VC27A7L, VZK822L, VD1046R, VF54F7L, EGAP3, VK10D6R, VF36H2L, VY10G11R, cTel55X, EGAP1, cTel3X, cTel52S, EGAP1340, EGAP9, EGAP7, cTel33B, VC50H2R, VC5, EGAP2, VM106R, EGAP798, EGAP4, cTel54X, cTel4X, cTel7X, EGAP8, VH15N14R, VT23B5, VK04G11, VT21B10L, VF11C1L, cTel29B, VB0393L, cTel17, cTel5, cTel79B, VW02B12L, VF23B12L)	0 (VF13D12L, VF39H2L, VT22E6R, VZC374L, VM02G9R, VC27A7L, VZK822L, VD1046R, VF54F7L, EGAP3, VK10D6R, VF36H2L, VY10G11R, cTel55X, EGAP1, cTel3X, cTel52S, EGAP1340, EGAP9, EGAP7, cTel33B, VC50H2R, VC5, EGAP2, VM106R, EGAP798, EGAP4, cTel54X, cTel4X, cTel7X, EGAP8, VH15N14R, VT23B5, VK04G11, VT21B10L, VF11C1L, cTel29B, VB0393L, cTel17, cTel5, cTel79B, VW02B12L, VF23B12L)
	LTR elements:			80 chromosomeX	145981 chromosomeV	0.7 chromosomeV			4 (Y40H7A-withoutOverlaps, Y54G2A-withoutOverlaps, Y87G2A-withoutOverlaps)	13588 (Y43F4A-withoutOverlaps)	57.03 (Y43F4A-withoutOverlaps)			5 (F07B7)	16905 (C07D8)	100.0 (F07C7)			4 (Y87G2A-chromosomeIlastQuarter, Y54G2A-chromosomeIVfirstQuarter, Y40H7A-chromosomeIVlastQuarter)	13588 (Y43F4A-chromosomeIIIlastQuarter)	57.03 (Y43F4A-chromosomeIIIlastQuarter)			4 (K09E3-chromosomeXlastQuarter, ZC53-chromosomeXfirstQuarter, F49F1-chromosomeIVfirstQuarter)	11445 (ZK228-chromosomeVlastQuarter)	60.64 (W03H1-chromosomeXfirstQuarter)			2 (Y50E8A-chromosomeVmiddleHalf)	5580 (Y50E8A-chromosomeVmiddleHalf)	18.66 (Y81B9A-chromosomeXmiddleHalf)			5 (F07B7-chromosomeVmiddleHalf)	16905 (C07D8-chromosomeXmiddleHalf)	100.0 (F07C7-chromosomeXmiddleHalf)			2 (Y45F10C-shorterThanMedian)	3869 (Y81B9A-shorterThanMedian)	47.38 (Y51A2C-shorterThanMedian)			4 (K09E3-shorterThanMedian, W09B7-shorterThanMedian)	16905 (C07D8-shorterThanMedian)	100.0 (F07C7-shorterThanMedian)			4 (Y40H7A-longerThanMedian, Y87G2A-longerThanMedian, Y54G2A-longerThanMedian)
BEL/Pao:				46 chromosomeIV	132770 chromosomeV	0.63 chromosomeV			4 (Y40H7A-withoutOverlaps, Y54G2A-withoutOverlaps)	13588 (Y43F4A-withoutOverlaps)	57.03 (Y43F4A-withoutOverlaps)			5 (F07B7)	16905 (C07D8)	100.0 (F07C7)			4 (Y54G2A-chromosomeIVfirstQuarter, Y40H7A-chromosomeIVlastQuarter)	13588 (Y43F4A-chromosomeIIIlastQuarter)	57.03 (Y43F4A-chromosomeIIIlastQuarter)			4 (K09E3-chromosomeXlastQuarter)	11445 (ZK228-chromosomeVlastQuarter)	60.64 (W03H1-chromosomeXfirstQuarter)			2 (Y50E8A-chromosomeVmiddleHalf)	5580 (Y50E8A-chromosomeVmiddleHalf)	18.66 (Y81B9A-chromosomeXmiddleHalf)			5 (F07B7-chromosomeVmiddleHalf)	16905 (C07D8-chromosomeXmiddleHalf)	100.0 (F07C7-chromosomeXmiddleHalf)			2 (Y45F10C-shorterThanMedian)	3869 (Y81B9A-shorterThanMedian)	47.38 (Y51A2C-shorterThanMedian)			4 (K09E3-shorterThanMedian, W09B7-shorterThanMedian)	16905 (C07D8-shorterThanMedian)	100.0 (F07C7-shorterThanMedian)			4 (Y40H7A-longerThanMedian, Y54G2A-longerThanMedian)
Ty1/Copia:				0 chromosomeX, chromosomeII, chromosomeIII, chromosomeI, chromosomeIV, chromosomeV	0 chromosomeX, chromosomeII, chromosomeIII, chromosomeI, chromosomeIV, chromosomeV	0.0 chromosomeX, chromosomeII, chromosomeIII, chromosomeI, chromosomeIV, chromosomeV			0 (Y43H11AL-withoutOverlaps, Y34D9B-withoutOverlaps, Y48A5A-withoutOverlaps, Y76G2A-withoutOverlaps, Y1B5A-withoutOverlaps, Y46H3A-withoutOverlaps, Y71H10A-withoutOverlaps, Y48G1C-withoutOverlaps, Y38B5A-withoutOverlaps, Y71G10AR-withoutOverlaps, Y54E2A-withoutOverlaps, Y74C10AR-withoutOverlaps, Y17D7B-withoutOverlaps, Y105C5B-withoutOverlaps, Y106G6D-withoutOverlaps, Y54G11B-withoutOverlaps, Y50…	0 (Y43H11AL-withoutOverlaps, Y34D9B-withoutOverlaps, Y48A5A-withoutOverlaps, Y76G2A-withoutOverlaps, Y1B5A-withoutOverlaps, Y46H3A-withoutOverlaps, Y71H10A-withoutOverlaps, Y48G1C-withoutOverlaps, Y38B5A-withoutOverlaps, Y71G10AR-withoutOverlaps, Y54E2A-withoutOverlaps, Y74C10AR-withoutOverlaps, Y17D7B-withoutOverlaps, Y105C5B-withoutOverlaps, Y106G6D-withoutOverlaps, Y54G11B-withoutOverlaps, Y50…	0.0 (Y43H11AL-withoutOverlaps, Y34D9B-withoutOverlaps, Y48A5A-withoutOverlaps, Y76G2A-withoutOverlaps, Y1B5A-withoutOverlaps, Y46H3A-withoutOverlaps, Y71H10A-withoutOverlaps, Y48G1C-withoutOverlaps, Y38B5A-withoutOverlaps, Y71G10AR-withoutOverlaps, Y54E2A-withoutOverlaps, Y74C10AR-withoutOverlaps, Y17D7B-withoutOverlaps, Y105C5B-withoutOverlaps, Y106G6D-withoutOverlaps, Y54G11B-withoutOverlaps, Y…			0 (K07F5, K11E4, F32D8, F47G9, F09E8, F30A10, F26E4, K02A11, F57B1, T28F4, T07D10, ZK858, C28H8, C46E1, C27D9, W06H3, T11A5, R02F11, C54G7, W03D2, K01F9, B0284, C07A9, F59D12, F38A5, T06D8, R102, M01B2, ZK938, F21D5, F13D2, F02D10, C34E7, F20C5, F16H9, F01G4, F43E12, F39D8, C36H8, T21E8, F13E6, F07C6, F07C3, R12A1, K03B8, F29D11, T04F3, C32H11, C11G10, C54D10, C06A1, F08H9, ZC376, T09E8, C17D12, …	0 (K07F5, K11E4, F32D8, F47G9, F09E8, F30A10, F26E4, K02A11, F57B1, T28F4, T07D10, ZK858, C28H8, C46E1, C27D9, W06H3, T11A5, R02F11, C54G7, W03D2, K01F9, B0284, C07A9, F59D12, F38A5, T06D8, R102, M01B2, ZK938, F21D5, F13D2, F02D10, C34E7, F20C5, F16H9, F01G4, F43E12, F39D8, C36H8, T21E8, F13E6, F07C6, F07C3, R12A1, K03B8, F29D11, T04F3, C32H11, C11G10, C54D10, C06A1, F08H9, ZC376, T09E8, C17D12, …	0.0 (K07F5, K11E4, F32D8, F47G9, F09E8, F30A10, F26E4, K02A11, F57B1, T28F4, T07D10, ZK858, C28H8, C46E1, C27D9, W06H3, T11A5, R02F11, C54G7, W03D2, K01F9, B0284, C07A9, F59D12, F38A5, T06D8, R102, M01B2, ZK938, F21D5, F13D2, F02D10, C34E7, F20C5, F16H9, F01G4, F43E12, F39D8, C36H8, T21E8, F13E6, F07C6, F07C3, R12A1, K03B8, F29D11, T04F3, C32H11, C11G10, C54D10, C06A1, F08H9, ZC376, T09E8, C17D12…			0 (Y65B4BR-chromosomeIfirstQuarter, Y40B10B-chromosomeVfirstQuarter, Y62E10A-chromosomeIVlastQuarter, Y59E1B-chromosomeXfirstQuarter, Y39G8B-chromosomeIIlastQuarter, Y39H10A-chromosomeVfirstQuarter, Y59A8B-chromosomeVlastQuarter, Y58G8A-chromosomeVfirstQuarter, Y55F3BM-chromosomeIVfirstQuarter, Y55H10B-chromosomeIVfirstQuarter, Y55B1BL-chromosomeIIIfirstQuarter, Y54G11A-chromosomeIIlastQuarter, Y…	0 (Y65B4BR-chromosomeIfirstQuarter, Y40B10B-chromosomeVfirstQuarter, Y62E10A-chromosomeIVlastQuarter, Y59E1B-chromosomeXfirstQuarter, Y39G8B-chromosomeIIlastQuarter, Y39H10A-chromosomeVfirstQuarter, Y59A8B-chromosomeVlastQuarter, Y58G8A-chromosomeVfirstQuarter, Y55F3BM-chromosomeIVfirstQuarter, Y55H10B-chromosomeIVfirstQuarter, Y55B1BL-chromosomeIIIfirstQuarter, Y54G11A-chromosomeIIlastQuarter, Y…	0.0 (Y65B4BR-chromosomeIfirstQuarter, Y40B10B-chromosomeVfirstQuarter, Y62E10A-chromosomeIVlastQuarter, Y59E1B-chromosomeXfirstQuarter, Y39G8B-chromosomeIIlastQuarter, Y39H10A-chromosomeVfirstQuarter, Y59A8B-chromosomeVlastQuarter, Y58G8A-chromosomeVfirstQuarter, Y55F3BM-chromosomeIVfirstQuarter, Y55H10B-chromosomeIVfirstQuarter, Y55B1BL-chromosomeIIIfirstQuarter, Y54G11A-chromosomeIIlastQuarter,…			0 (K10E9-chromosomeIfirstQuarter, K09H9-chromosomeIfirstQuarter, K09E3-chromosomeXlastQuarter, C33G3-chromosomeXlastQuarter, K03H6-chromosomeIVfirstQuarter, K03D3-chromosomeIVlastQuarter, K04G11-chromosomeXlastQuarter, C18H7-chromosomeIVfirstQuarter, C23H3-chromosomeIIfirstQuarter, C24A1-chromosomeIIIfirstQuarter, C18D4-chromosomeVlastQuarter, F58E2-chromosomeIVfirstQuarter, K11D2-chromosomeIlast…	0 (K10E9-chromosomeIfirstQuarter, K09H9-chromosomeIfirstQuarter, K09E3-chromosomeXlastQuarter, C33G3-chromosomeXlastQuarter, K03H6-chromosomeIVfirstQuarter, K03D3-chromosomeIVlastQuarter, K04G11-chromosomeXlastQuarter, C18H7-chromosomeIVfirstQuarter, C23H3-chromosomeIIfirstQuarter, C24A1-chromosomeIIIfirstQuarter, C18D4-chromosomeVlastQuarter, F58E2-chromosomeIVfirstQuarter, K11D2-chromosomeIlast…	0.0 (K10E9-chromosomeIfirstQuarter, K09H9-chromosomeIfirstQuarter, K09E3-chromosomeXlastQuarter, C33G3-chromosomeXlastQuarter, K03H6-chromosomeIVfirstQuarter, K03D3-chromosomeIVlastQuarter, K04G11-chromosomeXlastQuarter, C18H7-chromosomeIVfirstQuarter, C23H3-chromosomeIIfirstQuarter, C24A1-chromosomeIIIfirstQuarter, C18D4-chromosomeVlastQuarter, F58E2-chromosomeIVfirstQuarter, K11D2-chromosomeIla…			0 (Y102F5A-chromosomeXmiddleHalf, Y106G6B-chromosomeImiddleHalf, Y106G6C-chromosomeImiddleHalf, Y106G6E-chromosomeImiddleHalf, Y106G6H-chromosomeImiddleHalf, Y119C1A-chromosomeImiddleHalf, Y17G9B-chromosomeIVmiddleHalf, Y19D2B-chromosomeIImiddleHalf, Y22F5B-chromosomeVmiddleHalf, Y23B4A-chromosomeXmiddleHalf, Y76G2A-chromosomeImiddleHalf, Y32H12A-chromosomeIIImiddleHalf, Y34B4A-chromosomeXmiddleH…	0 (Y102F5A-chromosomeXmiddleHalf, Y106G6B-chromosomeImiddleHalf, Y106G6C-chromosomeImiddleHalf, Y106G6E-chromosomeImiddleHalf, Y106G6H-chromosomeImiddleHalf, Y119C1A-chromosomeImiddleHalf, Y17G9B-chromosomeIVmiddleHalf, Y19D2B-chromosomeIImiddleHalf, Y22F5B-chromosomeVmiddleHalf, Y23B4A-chromosomeXmiddleHalf, Y76G2A-chromosomeImiddleHalf, Y32H12A-chromosomeIIImiddleHalf, Y34B4A-chromosomeXmiddleH…	0.0 (Y102F5A-chromosomeXmiddleHalf, Y106G6B-chromosomeImiddleHalf, Y106G6C-chromosomeImiddleHalf, Y106G6E-chromosomeImiddleHalf, Y106G6H-chromosomeImiddleHalf, Y119C1A-chromosomeImiddleHalf, Y17G9B-chromosomeIVmiddleHalf, Y19D2B-chromosomeIImiddleHalf, Y22F5B-chromosomeVmiddleHalf, Y23B4A-chromosomeXmiddleHalf, Y76G2A-chromosomeImiddleHalf, Y32H12A-chromosomeIIImiddleHalf, Y34B4A-chromosomeXmiddl…			0 (R13F6-chromosomeIIImiddleHalf, R01H10-chromosomeIIImiddleHalf, C04F1-chromosomeImiddleHalf, C05C10-chromosomeIImiddleHalf, R01H5-chromosomeXmiddleHalf, C02B8-chromosomeXmiddleHalf, C54F6-chromosomeVmiddleHalf, F56C4-chromosomeIVmiddleHalf, F55D1-chromosomeXmiddleHalf, T10B11-chromosomeImiddleHalf, M88-chromosomeIIImiddleHalf, C41C4-chromosomeIImiddleHalf, M02B1-chromosomeIVmiddleHalf, ZC317-ch…
alf, F09G8-chromosomeIIImiddleHalf, K08E5-chromosomeIIImiddleHalf, F44D12-chromosomeIVmiddleHalf, W02D7-chromosomeVmiddleHalf, T19C4-chromosomeVmiddleHalf, F26H9-chromosomeImiddleHalf, ZC374-chromosomeXmiddleHalf, C07G1-chromosomeIVmiddleHalf, C46G7-chromosomeIVmiddleHalf, F07G11-chromosomeVmiddleHalf, T19B10-chromosomeVmiddleHalf, K08B12-chromosomeVmiddleHalf, B0240-chromosomeVmiddleHalf, ZK652-…	0 (R13F6-chromosomeIIImiddleHalf, R01H10-chromosomeIIImiddleHalf, C04F1-chromosomeImiddleHalf, C05C10-chromosomeIImiddleHalf, R01H5-chromosomeXmiddleHalf, C02B8-chromosomeXmiddleHalf, C54F6-chromosomeVmiddleHalf, F56C4-chromosomeIVmiddleHalf, F55D1-chromosomeXmiddleHalf, T10B11-chromosomeImiddleHalf, M88-chromosomeIIImiddleHalf, C41C4-chromosomeIImiddleHalf, M02B1-chromosomeIVmiddleHalf, ZC317-ch…
alf, F09G8-chromosomeIIImiddleHalf, K08E5-chromosomeIIImiddleHalf, F44D12-chromosomeIVmiddleHalf, W02D7-chromosomeVmiddleHalf, T19C4-chromosomeVmiddleHalf, F26H9-chromosomeImiddleHalf, ZC374-chromosomeXmiddleHalf, C07G1-chromosomeIVmiddleHalf, C46G7-chromosomeIVmiddleHalf, F07G11-chromosomeVmiddleHalf, T19B10-chromosomeVmiddleHalf, K08B12-chromosomeVmiddleHalf, B0240-chromosomeVmiddleHalf, ZK652-…	0.0 (R13F6-chromosomeIIImiddleHalf, R01H10-chromosomeIIImiddleHalf, C04F1-chromosomeImiddleHalf, C05C10-chromosomeIImiddleHalf, R01H5-chromosomeXmiddleHalf, C02B8-chromosomeXmiddleHalf, C54F6-chromosomeVmiddleHalf, F56C4-chromosomeIVmiddleHalf, F55D1-chromosomeXmiddleHalf, T10B11-chromosomeImiddleHalf, M88-chromosomeIIImiddleHalf, C41C4-chromosomeIImiddleHalf, M02B1-chromosomeIVmiddleHalf, ZC317-…
eHalf, F09G8-chromosomeIIImiddleHalf, K08E5-chromosomeIIImiddleHalf, F44D12-chromosomeIVmiddleHalf, W02D7-chromosomeVmiddleHalf, T19C4-chromosomeVmiddleHalf, F26H9-chromosomeImiddleHalf, ZC374-chromosomeXmiddleHalf, C07G1-chromosomeIVmiddleHalf, C46G7-chromosomeIVmiddleHalf, F07G11-chromosomeVmiddleHalf, T19B10-chromosomeVmiddleHalf, K08B12-chromosomeVmiddleHalf, B0240-chromosomeVmiddleHalf, ZK65…			0 (Y40B10B-shorterThanMedian, Y64F11A-shorterThanMedian, Y40A1A-shorterThanMedian, Y47H9B-shorterThanMedian, Y46H3A-shorterThanMedian, Y39G10AL-shorterThanMedian, Y47G7C-shorterThanMedian, Y75B12A-shorterThanMedian, Y39F10A-shorterThanMedian, Y54C5B-shorterThanMedian, Y67D11A-shorterThanMedian, Y39D8A-shorterThanMedian, Y66C5A-shorterThanMedian, Y74C10AR-shorterThanMedian, Y45G12A-shorterThanMedi…	0 (Y40B10B-shorterThanMedian, Y64F11A-shorterThanMedian, Y40A1A-shorterThanMedian, Y47H9B-shorterThanMedian, Y46H3A-shorterThanMedian, Y39G10AL-shorterThanMedian, Y47G7C-shorterThanMedian, Y75B12A-shorterThanMedian, Y39F10A-shorterThanMedian, Y54C5B-shorterThanMedian, Y67D11A-shorterThanMedian, Y39D8A-shorterThanMedian, Y66C5A-shorterThanMedian, Y74C10AR-shorterThanMedian, Y45G12A-shorterThanMedi…	0.0 (Y40B10B-shorterThanMedian, Y64F11A-shorterThanMedian, Y40A1A-shorterThanMedian, Y47H9B-shorterThanMedian, Y46H3A-shorterThanMedian, Y39G10AL-shorterThanMedian, Y47G7C-shorterThanMedian, Y75B12A-shorterThanMedian, Y39F10A-shorterThanMedian, Y54C5B-shorterThanMedian, Y67D11A-shorterThanMedian, Y39D8A-shorterThanMedian, Y66C5A-shorterThanMedian, Y74C10AR-shorterThanMedian, Y45G12A-shorterThanMe…			0 (F35F11-shorterThanMedian, ZK816-shorterThanMedian, T06D8-shorterThanMedian, K01G5-shorterThanMedian, C12C8-shorterThanMedian, F07F6-shorterThanMedian, W07G9-shorterThanMedian, T01C2-shorterThanMedian, T10E10-shorterThanMedian, E03H12-shorterThanMedian, F53B6-shorterThanMedian, T23G5-shorterThanMedian, R07C12-shorterThanMedian, F46A8-shorterThanMedian, F49E7-shorterThanMedian, T12B3-shorterThan…	0 (F35F11-shorterThanMedian, ZK816-shorterThanMedian, T06D8-shorterThanMedian, K01G5-shorterThanMedian, C12C8-shorterThanMedian, F07F6-shorterThanMedian, W07G9-shorterThanMedian, T01C2-shorterThanMedian, T10E10-shorterThanMedian, E03H12-shorterThanMedian, F53B6-shorterThanMedian, T23G5-shorterThanMedian, R07C12-shorterThanMedian, F46A8-shorterThanMedian, F49E7-shorterThanMedian, T12B3-shorterThan…	0.0 (F35F11-shorterThanMedian, ZK816-shorterThanMedian, T06D8-shorterThanMedian, K01G5-shorterThanMedian, C12C8-shorterThanMedian, F07F6-shorterThanMedian, W07G9-shorterThanMedian, T01C2-shorterThanMedian, T10E10-shorterThanMedian, E03H12-shorterThanMedian, F53B6-shorterThanMedian, T23G5-shorterThanMedian, R07C12-shorterThanMedian, F46A8-shorterThanMedian, F49E7-shorterThanMedian, T12B3-shorterTh…			0 (Y71F9B-longerThanMedian, Y75D11A-longerThanMedian, Y67D2-longerThanMedian, Y45G5AM-longerThanMedian, Y41C4A-longerThanMedian, Y48B6A-longerThanMedian, Y17G7B-longerThanMedian, Y97E10B-longerThanMedian, Y45F10A-longerThanMedian, Y73E7A-longerThanMedian, Y54E10BL-longerThanMedian, Y34D9A-longerThanMedian, Y50D7A-longerThanMedian, Y82E9BR-longerThanMedian, Y54E10A-longerThanMedian, Y55F3AM-longer…	0 (Y71F9B-longerThanMedian, Y75D11A-longerThanMedian, Y67D2-longerThanMedian, Y45G5AM-longerThanMedian, Y41C4A-longerThanMedian, Y48B6A-longerThanMedian, Y17G7B-longerThanMedian, Y97E10B-longerThanMedian, Y45F10A-longerThanMedian, Y73E7A-longerThanMedian, Y54E10BL-longerThanMedian, Y34D9A-longerThanMedian, Y50D7A-longerThanMedian, Y82E9BR-longerThanMedian, Y54E10A-longerThanMedian, Y55F3AM-longer…	0.0 (Y71F9B-longerThanMedian, Y75D11A-longerThanMedian, Y67D2-longerThanMedian, Y45G5AM-longerThanMedian, Y41C4A-longerThanMedian, Y48B6A-longerThanMedian, Y17G7B-longerThanMedian, Y97E10B-longerThanMedian, Y45F10A-longerThanMedian, Y73E7A-longerThanMedian, Y54E10BL-longerThanMedian, Y34D9A-longerThanMedian, Y50D7A-longerThanMedian, Y82E9BR-longerThanMedian, Y54E10A-longerThanMedian, Y55F3AM-long…			0 (C10C5-longerThanMedian, F44G3-longerThanMedian, C08G5-longerThanMedian, C08G9-longerThanMedian, F33D11-longerThanMedian, F30A10-longerThanMedian, F29F11-longerThanMedian, C04F5-longerThanMedian, ZK829-longerThanMedian, ZK930-longerThanMedian, F26D12-longerThanMedian, F26D10-longerThanMedian, ZK652-longerThanMedian, F14D2-longerThanMedian, ZK1025-longerThanMedian, ZK1073-longerThanMedian, ZK616…	0 (C10C5-longerThanMedian, F44G3-longerThanMedian, C08G5-longerThanMedian, C08G9-longerThanMedian, F33D11-longerThanMedian, F30A10-longerThanMedian, F29F11-longerThanMedian, C04F5-longerThanMedian, ZK829-longerThanMedian, ZK930-longerThanMedian, F26D12-longerThanMedian, F26D10-longerThanMedian, ZK652-longerThanMedian, F14D2-longerThanMedian, ZK1025-longerThanMedian, ZK1073-longerThanMedian, ZK616…	0.0 (C10C5-longerThanMedian, F44G3-longerThanMedian, C08G5-longerThanMedian, C08G9-longerThanMedian, F33D11-longerThanMedian, F30A10-longerThanMedian, F29F11-longerThanMedian, C04F5-longerThanMedian, ZK829-longerThanMedian, ZK930-longerThanMedian, F26D12-longerThanMedian, F26D10-longerThanMedian, ZK652-longerThanMedian, F14D2-longerThanMedian, ZK1025-longerThanMedian, ZK1073-longerThanMedian, ZK6…			0 (Y116A8B, Y43F4B, Y70C5D, Y105E8A, Y46G5A, Y111B2A, Y106G6B, Y46D2A, Y70C5B, Y48G1A, Y43C5B, Y57A10C, Y66C5A, Y32B12B, Y39A1A, Y102F5A, Y80E2A, Y54E5A, Y17D7C, Y76A2B, Y39H10A, Y48G8AL, Y39G8C, Y55F3C, Y113G7B, Y56A3A, Y32F6A, Y53G8AM, Y55F3AL, Y47H9A, Y79H2A, Y104H12A, Y38F1A, Y37E11AM, Y12A6A, Y46E12A, Y19D2B, Y24E3A, Y52E8A, Y37H2B, Y32B12C, Y102A5A, Y17G7B, Y52B11B, Y55D9A, Y71F9AR, Y70G10A…	0 (Y116A8B, Y43F4B, Y70C5D, Y105E8A, Y46G5A, Y111B2A, Y106G6B, Y46D2A, Y70C5B, Y48G1A, Y43C5B, Y57A10C, Y66C5A, Y32B12B, Y39A1A, Y102F5A, Y80E2A, Y54E5A, Y17D7C, Y76A2B, Y39H10A, Y48G8AL, Y39G8C, Y55F3C, Y113G7B, Y56A3A, Y32F6A, Y53G8AM, Y55F3AL, Y47H9A, Y79H2A, Y104H12A, Y38F1A, Y37E11AM, Y12A6A, Y46E12A, Y19D2B, Y24E3A, Y52E8A, Y37H2B, Y32B12C, Y102A5A, Y17G7B, Y52B11B, Y55D9A, Y71F9AR, Y70G10A…	0.0 (Y116A8B, Y43F4B, Y70C5D, Y105E8A, Y46G5A, Y111B2A, Y106G6B, Y46D2A, Y70C5B, Y48G1A, Y43C5B, Y57A10C, Y66C5A, Y32B12B, Y39A1A, Y102F5A, Y80E2A, Y54E5A, Y17D7C, Y76A2B, Y39H10A, Y48G8AL, Y39G8C, Y55F3C, Y113G7B, Y56A3A, Y32F6A, Y53G8AM, Y55F3AL, Y47H9A, Y79H2A, Y104H12A, Y38F1A, Y37E11AM, Y12A6A, Y46E12A, Y19D2B, Y24E3A, Y52E8A, Y37H2B, Y32B12C, Y102A5A, Y17G7B, Y52B11B, Y55D9A, Y71F9AR, Y70G1…			0 (Y119C1B-endOverlap, Y37E11B-endOverlap, Y102A5D-endOverlap, Y55D9A-endOverlap, Y40B1A-endOverlap, Y25C1A-endOverlap, Y47D7A-endOverlap, Y25C1A-startOverlap, Y92C3B-endOverlap, Y16E11A-startOverlap, Y47C4A-endOverlap, Y76G2A-endOverlap, Y116A8B-startOverlap, Y55F3BR-endOverlap, Y17G9B-endOverlap, Y7A9B-startOverlap, Y59E1A-startOverlap, Y26E6A-startOverlap, Y71H2B-endOverlap, Y73B6A-startOverla…	0 (Y119C1B-endOverlap, Y37E11B-endOverlap, Y102A5D-endOverlap, Y55D9A-endOverlap, Y40B1A-endOverlap, Y25C1A-endOverlap, Y47D7A-endOverlap, Y25C1A-startOverlap, Y92C3B-endOverlap, Y16E11A-startOverlap, Y47C4A-endOverlap, Y76G2A-endOverlap, Y116A8B-startOverlap, Y55F3BR-endOverlap, Y17G9B-endOverlap, Y7A9B-startOverlap, Y59E1A-startOverlap, Y26E6A-startOverlap, Y71H2B-endOverlap, Y73B6A-startOverla…	0.0 (Y119C1B-endOverlap, Y37E11B-endOverlap, Y102A5D-endOverlap, Y55D9A-endOverlap, Y40B1A-endOverlap, Y25C1A-endOverlap, Y47D7A-endOverlap, Y25C1A-startOverlap, Y92C3B-endOverlap, Y16E11A-startOverlap, Y47C4A-endOverlap, Y76G2A-endOverlap, Y116A8B-startOverlap, Y55F3BR-endOverlap, Y17G9B-endOverlap, Y7A9B-startOverlap, Y59E1A-startOverlap, Y26E6A-startOverlap, Y71H2B-endOverlap, Y73B6A-startOver…			0 (chromosomeI-firstQuarter, chromosomeII-firstQuarter, chromosomeIII-firstQuarter, chromosomeIV-firstQuarter, chromosomeV-firstQuarter, chromosomeX-firstQuarter, chromosomeI-lastQuarter, chromosomeII-lastQuarter, chromosomeIII-lastQuarter, chromosomeIV-lastQuarter, chromosomeV-lastQuarter, chromosomeX-lastQuarter)	0 (chromosomeI-firstQuarter, chromosomeII-firstQuarter, chromosomeIII-firstQuarter, chromosomeIV-firstQuarter, chromosomeV-firstQuarter, chromosomeX-firstQuarter, chromosomeI-lastQuarter, chromosomeII-lastQuarter, chromosomeIII-lastQuarter, chromosomeIV-lastQuarter, chromosomeV-lastQuarter, chromosomeX-lastQuarter)	0.0 (chromosomeI-firstQuarter, chromosomeII-firstQuarter, chromosomeIII-firstQuarter, chromosomeIV-firstQuarter, chromosomeV-firstQuarter, chromosomeX-firstQuarter, chromosomeI-lastQuarter, chromosomeII-lastQuarter, chromosomeIII-lastQuarter, chromosomeIV-lastQuarter, chromosomeV-lastQuarter, chromosomeX-lastQuarter)			0 (chromosomeI-middleHalf, chromosomeII-middleHalf, chromosomeIII-middleHalf, chromosomeIV-middleHalf, chromosomeV-middleHalf, chromosomeX-middleHalf)	0 (chromosomeI-middleHalf, chromosomeII-middleHalf, chromosomeIII-middleHalf, chromosomeIV-middleHalf, chromosomeV-middleHalf, chromosomeX-middleHalf)	0.0 (chromosomeI-middleHalf, chromosomeII-middleHalf, chromosomeIII-middleHalf, chromosomeIV-middleHalf, chromosomeV-middleHalf, chromosomeX-middleHalf)			0 (H03A11, H09F14, H25K10, H12D21, H32K16, H25P06, H06A10, H03G16, H19N07, H15M21, H36L18, H39E23, H15N14, H21P03, H13N06, H05L14, H08M01, H12I19, H02I12, H40L08, H05G16, H01G02, H06O01, H37N21, H10D18, H19M22, H24K24, H04M03, H30A04, H20J04, H05O09, H05C05, H16O14, H36N01, H02F09, H11L12, H32C10, H27M09, H17B01, H14N18, H14A12, H07I21, H06I04, H14E04, H01M10, H27O22, H03G13, H12I13, H23L24, H43I…	0 (H03A11, H09F14, H25K10, H12D21, H32K16, H25P06, H06A10, H03G16, H19N07, H15M21, H36L18, H39E23, H15N14, H21P03, H13N06, H05L14, H08M01, H12I19, H02I12, H40L08, H05G16, H01G02, H06O01, H37N21, H10D18, H19M22, H24K24, H04M03, H30A04, H20J04, H05O09, H05C05, H16O14, H36N01, H02F09, H11L12, H32C10, H27M09, H17B01, H14N18, H14A12, H07I21, H06I04, H14E04, H01M10, H27O22, H03G13, H12I13, H23L24, H43I…	0.0 (H03A11, H09F14, H25K10, H12D21, H32K16, H25P06, H06A10, H03G16, H19N07, H15M21, H36L18, H39E23, H15N14, H21P03, H13N06, H05L14, H08M01, H12I19, H02I12, H40L08, H05G16, H01G02, H06O01, H37N21, H10D18, H19M22, H24K24, H04M03, H30A04, H20J04, H05O09, H05C05, H16O14, H36N01, H02F09, H11L12, H32C10, H27M09, H17B01, H14N18, H14A12, H07I21, H06I04, H14E04, H01M10, H27O22, H03G13, H12I13, H23L24, H4…			0 (VF13D12L, VF39H2L, VT22E6R, VZC374L, VM02G9R, VC27A7L, VZK822L, VD1046R, VF54F7L, EGAP3, VK10D6R, VF36H2L, VY10G11R, cTel55X, EGAP1, cTel3X, cTel52S, EGAP1340, EGAP9, EGAP7, cTel33B, VC50H2R, VC5, EGAP2, VM106R, EGAP798, EGAP4, cTel54X, cTel4X, cTel7X, EGAP8, VH15N14R, VT23B5, VK04G11, VT21B10L, VF11C1L, cTel29B, VB0393L, cTel17, cTel5, cTel79B, VW02B12L, VF23B12L)	0 (VF13D12L, VF39H2L, VT22E6R, VZC374L, VM02G9R, VC27A7L, VZK822L, VD1046R, VF54F7L, EGAP3, VK10D6R, VF36H2L, VY10G11R, cTel55X, EGAP1, cTel3X, cTel52S, EGAP1340, EGAP9, EGAP7, cTel33B, VC50H2R, VC5, EGAP2, VM106R, EGAP798, EGAP4, cTel54X, cTel4X, cTel7X, EGAP8, VH15N14R, VT23B5, VK04G11, VT21B10L, VF11C1L, cTel29B, VB0393L, cTel17, cTel5, cTel79B, VW02B12L, VF23B12L)
Gypsy/DIRS1:				28 chromosomeX	18320 chromosomeII	0.12 chromosomeII, chromosomeIII			2 (Y71A12B-withoutOverlaps, Y69A2AR-withoutOverlaps, Y39E4B-withoutOverlaps, Y37H2A-withoutOverlaps)	4003 (Y102A5C-withoutOverlaps)	7.42 (Y37H2A-withoutOverlaps)			3 (F49F1)	9846 (R03D7)	23.92 (F44E2)			2 (Y39E4B-chromosomeIIIlastQuarter, Y71A12B-chromosomeIlastQuarter, Y69A2AR-chromosomeIVfirstQuarter, Y37H2A-chromosomeVlastQuarter)	4003 (Y102A5C-chromosomeVlastQuarter)	7.42 (Y37H2A-chromosomeVlastQuarter)			3 (F49F1-chromosomeIVfirstQuarter)	8720 (F58H7-chromosomeIVfirstQuarter)	19.89 (F58H7-chromosomeIVfirstQuarter)			0 (Y102F5A-chromosomeXmiddleHalf, Y106G6B-chromosomeImiddleHalf, Y106G6C-chromosomeImiddleHalf, Y106G6E-chromosomeImiddleHalf, Y106G6H-chromosomeImiddleHalf, Y119C1A-chromosomeImiddleHalf, Y17G9B-chromosomeIVmiddleHalf, Y19D2B-chromosomeIImiddleHalf, Y22F5B-chromosomeVmiddleHalf, Y23B4A-chromosomeXmiddleHalf, Y76G2A-chromosomeImiddleHalf, Y32H12A-chromosomeIIImiddleHalf, Y34B4A-chromosomeXmiddleH…	0 (Y102F5A-chromosomeXmiddleHalf, Y106G6B-chromosomeImiddleHalf, Y106G6C-chromosomeImiddleHalf, Y106G6E-chromosomeImiddleHalf, Y106G6H-chromosomeImiddleHalf, Y119C1A-chromosomeImiddleHalf, Y17G9B-chromosomeIVmiddleHalf, Y19D2B-chromosomeIImiddleHalf, Y22F5B-chromosomeVmiddleHalf, Y23B4A-chromosomeXmiddleHalf, Y76G2A-chromosomeImiddleHalf, Y32H12A-chromosomeIIImiddleHalf, Y34B4A-chromosomeXmiddleH…	0.0 (Y102F5A-chromosomeXmiddleHalf, Y106G6B-chromosomeImiddleHalf, Y106G6C-chromosomeImiddleHalf, Y106G6E-chromosomeImiddleHalf, Y106G6H-chromosomeImiddleHalf, Y119C1A-chromosomeImiddleHalf, Y17G9B-chromosomeIVmiddleHalf, Y19D2B-chromosomeIImiddleHalf, Y22F5B-chromosomeVmiddleHalf, Y23B4A-chromosomeXmiddleHalf, Y76G2A-chromosomeImiddleHalf, Y32H12A-chromosomeIIImiddleHalf, Y34B4A-chromosomeXmiddl…			2 (F44E2-chromosomeIIImiddleHalf, F35B12-chromosomeVmiddleHalf, F30A10-chromosomeImiddleHalf, F41C6-chromosomeXmiddleHalf)	9846 (R03D7-chromosomeIImiddleHalf)	23.92 (F44E2-chromosomeIIImiddleHalf)			1 (Y26E6A-shorterThanMedian, Y116F11A-shorterThanMedian, Y19D10B-shorterThanMedian, Y20C6A-shorterThanMedian, Y39F10B-shorterThanMedian, Y104H12BL-shorterThanMedian)	286 (Y26E6A-shorterThanMedian)	1.86 (Y116F11A-shorterThanMedian)			2 (F14F9-shorterThanMedian, F22G12-shorterThanMedian, F41C6-shorterThanMedian, F15G10-shorterThanMedian)	2527 (F15G10-shorterThanMedian)	16.04 (F49C8-shorterThanMedian)			2 (Y71A12B-longerThanMedian, Y39E4B-longerThanMedian, Y37H2A-longerThanMedian, Y69A2AR-longerThanMedian)
Retroviral:				0 chromosomeX, chromosomeII, chromosomeIII, chromosomeI, chromosomeIV, chromosomeV	0 chromosomeX, chromosomeII, chromosomeIII, chromosomeI, chromosomeIV, chromosomeV	0.0 chromosomeX, chromosomeII, chromosomeIII, chromosomeI, chromosomeIV, chromosomeV			0 (Y43H11AL-withoutOverlaps, Y34D9B-withoutOverlaps, Y48A5A-withoutOverlaps, Y76G2A-withoutOverlaps, Y1B5A-withoutOverlaps, Y46H3A-withoutOverlaps, Y71H10A-withoutOverlaps, Y48G1C-withoutOverlaps, Y38B5A-withoutOverlaps, Y71G10AR-withoutOverlaps, Y54E2A-withoutOverlaps, Y74C10AR-withoutOverlaps, Y17D7B-withoutOverlaps, Y105C5B-withoutOverlaps, Y106G6D-withoutOverlaps, Y54G11B-withoutOverlaps, Y50…	0 (Y43H11AL-withoutOverlaps, Y34D9B-withoutOverlaps, Y48A5A-withoutOverlaps, Y76G2A-withoutOverlaps, Y1B5A-withoutOverlaps, Y46H3A-withoutOverlaps, Y71H10A-withoutOverlaps, Y48G1C-withoutOverlaps, Y38B5A-withoutOverlaps, Y71G10AR-withoutOverlaps, Y54E2A-withoutOverlaps, Y74C10AR-withoutOverlaps, Y17D7B-withoutOverlaps, Y105C5B-withoutOverlaps, Y106G6D-withoutOverlaps, Y54G11B-withoutOverlaps, Y50…	0.0 (Y43H11AL-withoutOverlaps, Y34D9B-withoutOverlaps, Y48A5A-withoutOverlaps, Y76G2A-withoutOverlaps, Y1B5A-withoutOverlaps, Y46H3A-withoutOverlaps, Y71H10A-withoutOverlaps, Y48G1C-withoutOverlaps, Y38B5A-withoutOverlaps, Y71G10AR-withoutOverlaps, Y54E2A-withoutOverlaps, Y74C10AR-withoutOverlaps, Y17D7B-withoutOverlaps, Y105C5B-withoutOverlaps, Y106G6D-withoutOverlaps, Y54G11B-withoutOverlaps, Y…			0 (K07F5, K11E4, F32D8, F47G9, F09E8, F30A10, F26E4, K02A11, F57B1, T28F4, T07D10, ZK858, C28H8, C46E1, C27D9, W06H3, T11A5, R02F11, C54G7, W03D2, K01F9, B0284, C07A9, F59D12, F38A5, T06D8, R102, M01B2, ZK938, F21D5, F13D2, F02D10, C34E7, F20C5, F16H9, F01G4, F43E12, F39D8, C36H8, T21E8, F13E6, F07C6, F07C3, R12A1, K03B8, F29D11, T04F3, C32H11, C11G10, C54D10, C06A1, F08H9, ZC376, T09E8, C17D12, …	0 (K07F5, K11E4, F32D8, F47G9, F09E8, F30A10, F26E4, K02A11, F57B1, T28F4, T07D10, ZK858, C28H8, C46E1, C27D9, W06H3, T11A5, R02F11, C54G7, W03D2, K01F9, B0284, C07A9, F59D12, F38A5, T06D8, R102, M01B2, ZK938, F21D5, F13D2, F02D10, C34E7, F20C5, F16H9, F01G4, F43E12, F39D8, C36H8, T21E8, F13E6, F07C6, F07C3, R12A1, K03B8, F29D11, T04F3, C32H11, C11G10, C54D10, C06A1, F08H9, ZC376, T09E8, C17D12, …	0.0 (K07F5, K11E4, F32D8, F47G9, F09E8, F30A10, F26E4, K02A11, F57B1, T28F4, T07D10, ZK858, C28H8, C46E1, C27D9, W06H3, T11A5, R02F11, C54G7, W03D2, K01F9, B0284, C07A9, F59D12, F38A5, T06D8, R102, M01B2, ZK938, F21D5, F13D2, F02D10, C34E7, F20C5, F16H9, F01G4, F43E12, F39D8, C36H8, T21E8, F13E6, F07C6, F07C3, R12A1, K03B8, F29D11, T04F3, C32H11, C11G10, C54D10, C06A1, F08H9, ZC376, T09E8, C17D12…			0 (Y65B4BR-chromosomeIfirstQuarter, Y40B10B-chromosomeVfirstQuarter, Y62E10A-chromosomeIVlastQuarter, Y59E1B-chromosomeXfirstQuarter, Y39G8B-chromosomeIIlastQuarter, Y39H10A-chromosomeVfirstQuarter, Y59A8B-chromosomeVlastQuarter, Y58G8A-chromosomeVfirstQuarter, Y55F3BM-chromosomeIVfirstQuarter, Y55H10B-chromosomeIVfirstQuarter, Y55B1BL-chromosomeIIIfirstQuarter, Y54G11A-chromosomeIIlastQuarter, Y…	0 (Y65B4BR-chromosomeIfirstQuarter, Y40B10B-chromosomeVfirstQuarter, Y62E10A-chromosomeIVlastQuarter, Y59E1B-chromosomeXfirstQuarter, Y39G8B-chromosomeIIlastQuarter, Y39H10A-chromosomeVfirstQuarter, Y59A8B-chromosomeVlastQuarter, Y58G8A-chromosomeVfirstQuarter, Y55F3BM-chromosomeIVfirstQuarter, Y55H10B-chromosomeIVfirstQuarter, Y55B1BL-chromosomeIIIfirstQuarter, Y54G11A-chromosomeIIlastQuarter, Y…	0.0 (Y65B4BR-chromosomeIfirstQuarter, Y40B10B-chromosomeVfirstQuarter, Y62E10A-chromosomeIVlastQuarter, Y59E1B-chromosomeXfirstQuarter, Y39G8B-chromosomeIIlastQuarter, Y39H10A-chromosomeVfirstQuarter, Y59A8B-chromosomeVlastQuarter, Y58G8A-chromosomeVfirstQuarter, Y55F3BM-chromosomeIVfirstQuarter, Y55H10B-chromosomeIVfirstQuarter, Y55B1BL-chromosomeIIIfirstQuarter, Y54G11A-chromosomeIIlastQuarter,…			0 (K10E9-chromosomeIfirstQuarter, K09H9-chromosomeIfirstQuarter, K09E3-chromosomeXlastQuarter, C33G3-chromosomeXlastQuarter, K03H6-chromosomeIVfirstQuarter, K03D3-chromosomeIVlastQuarter, K04G11-chromosomeXlastQuarter, C18H7-chromosomeIVfirstQuarter, C23H3-chromosomeIIfirstQuarter, C24A1-chromosomeIIIfirstQuarter, C18D4-chromosomeVlastQuarter, F58E2-chromosomeIVfirstQuarter, K11D2-chromosomeIlast…	0 (K10E9-chromosomeIfirstQuarter, K09H9-chromosomeIfirstQuarter, K09E3-chromosomeXlastQuarter, C33G3-chromosomeXlastQuarter, K03H6-chromosomeIVfirstQuarter, K03D3-chromosomeIVlastQuarter, K04G11-chromosomeXlastQuarter, C18H7-chromosomeIVfirstQuarter, C23H3-chromosomeIIfirstQuarter, C24A1-chromosomeIIIfirstQuarter, C18D4-chromosomeVlastQuarter, F58E2-chromosomeIVfirstQuarter, K11D2-chromosomeIlast…	0.0 (K10E9-chromosomeIfirstQuarter, K09H9-chromosomeIfirstQuarter, K09E3-chromosomeXlastQuarter, C33G3-chromosomeXlastQuarter, K03H6-chromosomeIVfirstQuarter, K03D3-chromosomeIVlastQuarter, K04G11-chromosomeXlastQuarter, C18H7-chromosomeIVfirstQuarter, C23H3-chromosomeIIfirstQuarter, C24A1-chromosomeIIIfirstQuarter, C18D4-chromosomeVlastQuarter, F58E2-chromosomeIVfirstQuarter, K11D2-chromosomeIla…			0 (Y102F5A-chromosomeXmiddleHalf, Y106G6B-chromosomeImiddleHalf, Y106G6C-chromosomeImiddleHalf, Y106G6E-chromosomeImiddleHalf, Y106G6H-chromosomeImiddleHalf, Y119C1A-chromosomeImiddleHalf, Y17G9B-chromosomeIVmiddleHalf, Y19D2B-chromosomeIImiddleHalf, Y22F5B-chromosomeVmiddleHalf, Y23B4A-chromosomeXmiddleHalf, Y76G2A-chromosomeImiddleHalf, Y32H12A-chromosomeIIImiddleHalf, Y34B4A-chromosomeXmiddleH…	0 (Y102F5A-chromosomeXmiddleHalf, Y106G6B-chromosomeImiddleHalf, Y106G6C-chromosomeImiddleHalf, Y106G6E-chromosomeImiddleHalf, Y106G6H-chromosomeImiddleHalf, Y119C1A-chromosomeImiddleHalf, Y17G9B-chromosomeIVmiddleHalf, Y19D2B-chromosomeIImiddleHalf, Y22F5B-chromosomeVmiddleHalf, Y23B4A-chromosomeXmiddleHalf, Y76G2A-chromosomeImiddleHalf, Y32H12A-chromosomeIIImiddleHalf, Y34B4A-chromosomeXmiddleH…	0.0 (Y102F5A-chromosomeXmiddleHalf, Y106G6B-chromosomeImiddleHalf, Y106G6C-chromosomeImiddleHalf, Y106G6E-chromosomeImiddleHalf, Y106G6H-chromosomeImiddleHalf, Y119C1A-chromosomeImiddleHalf, Y17G9B-chromosomeIVmiddleHalf, Y19D2B-chromosomeIImiddleHalf, Y22F5B-chromosomeVmiddleHalf, Y23B4A-chromosomeXmiddleHalf, Y76G2A-chromosomeImiddleHalf, Y32H12A-chromosomeIIImiddleHalf, Y34B4A-chromosomeXmiddl…			0 (R13F6-chromosomeIIImiddleHalf, R01H10-chromosomeIIImiddleHalf, C04F1-chromosomeImiddleHalf, C05C10-chromosomeIImiddleHalf, R01H5-chromosomeXmiddleHalf, C02B8-chromosomeXmiddleHalf, C54F6-chromosomeVmiddleHalf, F56C4-chromosomeIVmiddleHalf, F55D1-chromosomeXmiddleHalf, T10B11-chromosomeImiddleHalf, M88-chromosomeIIImiddleHalf, C41C4-chromosomeIImiddleHalf, M02B1-chromosomeIVmiddleHalf, ZC317-ch…
alf, F09G8-chromosomeIIImiddleHalf, K08E5-chromosomeIIImiddleHalf, F44D12-chromosomeIVmiddleHalf, W02D7-chromosomeVmiddleHalf, T19C4-chromosomeVmiddleHalf, F26H9-chromosomeImiddleHalf, ZC374-chromosomeXmiddleHalf, C07G1-chromosomeIVmiddleHalf, C46G7-chromosomeIVmiddleHalf, F07G11-chromosomeVmiddleHalf, T19B10-chromosomeVmiddleHalf, K08B12-chromosomeVmiddleHalf, B0240-chromosomeVmiddleHalf, ZK652-…	0 (R13F6-chromosomeIIImiddleHalf, R01H10-chromosomeIIImiddleHalf, C04F1-chromosomeImiddleHalf, C05C10-chromosomeIImiddleHalf, R01H5-chromosomeXmiddleHalf, C02B8-chromosomeXmiddleHalf, C54F6-chromosomeVmiddleHalf, F56C4-chromosomeIVmiddleHalf, F55D1-chromosomeXmiddleHalf, T10B11-chromosomeImiddleHalf, M88-chromosomeIIImiddleHalf, C41C4-chromosomeIImiddleHalf, M02B1-chromosomeIVmiddleHalf, ZC317-ch…
alf, F09G8-chromosomeIIImiddleHalf, K08E5-chromosomeIIImiddleHalf, F44D12-chromosomeIVmiddleHalf, W02D7-chromosomeVmiddleHalf, T19C4-chromosomeVmiddleHalf, F26H9-chromosomeImiddleHalf, ZC374-chromosomeXmiddleHalf, C07G1-chromosomeIVmiddleHalf, C46G7-chromosomeIVmiddleHalf, F07G11-chromosomeVmiddleHalf, T19B10-chromosomeVmiddleHalf, K08B12-chromosomeVmiddleHalf, B0240-chromosomeVmiddleHalf, ZK652-…	0.0 (R13F6-chromosomeIIImiddleHalf, R01H10-chromosomeIIImiddleHalf, C04F1-chromosomeImiddleHalf, C05C10-chromosomeIImiddleHalf, R01H5-chromosomeXmiddleHalf, C02B8-chromosomeXmiddleHalf, C54F6-chromosomeVmiddleHalf, F56C4-chromosomeIVmiddleHalf, F55D1-chromosomeXmiddleHalf, T10B11-chromosomeImiddleHalf, M88-chromosomeIIImiddleHalf, C41C4-chromosomeIImiddleHalf, M02B1-chromosomeIVmiddleHalf, ZC317-…
eHalf, F09G8-chromosomeIIImiddleHalf, K08E5-chromosomeIIImiddleHalf, F44D12-chromosomeIVmiddleHalf, W02D7-chromosomeVmiddleHalf, T19C4-chromosomeVmiddleHalf, F26H9-chromosomeImiddleHalf, ZC374-chromosomeXmiddleHalf, C07G1-chromosomeIVmiddleHalf, C46G7-chromosomeIVmiddleHalf, F07G11-chromosomeVmiddleHalf, T19B10-chromosomeVmiddleHalf, K08B12-chromosomeVmiddleHalf, B0240-chromosomeVmiddleHalf, ZK65…			0 (Y40B10B-shorterThanMedian, Y64F11A-shorterThanMedian, Y40A1A-shorterThanMedian, Y47H9B-shorterThanMedian, Y46H3A-shorterThanMedian, Y39G10AL-shorterThanMedian, Y47G7C-shorterThanMedian, Y75B12A-shorterThanMedian, Y39F10A-shorterThanMedian, Y54C5B-shorterThanMedian, Y67D11A-shorterThanMedian, Y39D8A-shorterThanMedian, Y66C5A-shorterThanMedian, Y74C10AR-shorterThanMedian, Y45G12A-shorterThanMedi…	0 (Y40B10B-shorterThanMedian, Y64F11A-shorterThanMedian, Y40A1A-shorterThanMedian, Y47H9B-shorterThanMedian, Y46H3A-shorterThanMedian, Y39G10AL-shorterThanMedian, Y47G7C-shorterThanMedian, Y75B12A-shorterThanMedian, Y39F10A-shorterThanMedian, Y54C5B-shorterThanMedian, Y67D11A-shorterThanMedian, Y39D8A-shorterThanMedian, Y66C5A-shorterThanMedian, Y74C10AR-shorterThanMedian, Y45G12A-shorterThanMedi…	0.0 (Y40B10B-shorterThanMedian, Y64F11A-shorterThanMedian, Y40A1A-shorterThanMedian, Y47H9B-shorterThanMedian, Y46H3A-shorterThanMedian, Y39G10AL-shorterThanMedian, Y47G7C-shorterThanMedian, Y75B12A-shorterThanMedian, Y39F10A-shorterThanMedian, Y54C5B-shorterThanMedian, Y67D11A-shorterThanMedian, Y39D8A-shorterThanMedian, Y66C5A-shorterThanMedian, Y74C10AR-shorterThanMedian, Y45G12A-shorterThanMe…			0 (F35F11-shorterThanMedian, ZK816-shorterThanMedian, T06D8-shorterThanMedian, K01G5-shorterThanMedian, C12C8-shorterThanMedian, F07F6-shorterThanMedian, W07G9-shorterThanMedian, T01C2-shorterThanMedian, T10E10-shorterThanMedian, E03H12-shorterThanMedian, F53B6-shorterThanMedian, T23G5-shorterThanMedian, R07C12-shorterThanMedian, F46A8-shorterThanMedian, F49E7-shorterThanMedian, T12B3-shorterThan…	0 (F35F11-shorterThanMedian, ZK816-shorterThanMedian, T06D8-shorterThanMedian, K01G5-shorterThanMedian, C12C8-shorterThanMedian, F07F6-shorterThanMedian, W07G9-shorterThanMedian, T01C2-shorterThanMedian, T10E10-shorterThanMedian, E03H12-shorterThanMedian, F53B6-shorterThanMedian, T23G5-shorterThanMedian, R07C12-shorterThanMedian, F46A8-shorterThanMedian, F49E7-shorterThanMedian, T12B3-shorterThan…	0.0 (F35F11-shorterThanMedian, ZK816-shorterThanMedian, T06D8-shorterThanMedian, K01G5-shorterThanMedian, C12C8-shorterThanMedian, F07F6-shorterThanMedian, W07G9-shorterThanMedian, T01C2-shorterThanMedian, T10E10-shorterThanMedian, E03H12-shorterThanMedian, F53B6-shorterThanMedian, T23G5-shorterThanMedian, R07C12-shorterThanMedian, F46A8-shorterThanMedian, F49E7-shorterThanMedian, T12B3-shorterTh…			0 (Y71F9B-longerThanMedian, Y75D11A-longerThanMedian, Y67D2-longerThanMedian, Y45G5AM-longerThanMedian, Y41C4A-longerThanMedian, Y48B6A-longerThanMedian, Y17G7B-longerThanMedian, Y97E10B-longerThanMedian, Y45F10A-longerThanMedian, Y73E7A-longerThanMedian, Y54E10BL-longerThanMedian, Y34D9A-longerThanMedian, Y50D7A-longerThanMedian, Y82E9BR-longerThanMedian, Y54E10A-longerThanMedian, Y55F3AM-longer…	0 (Y71F9B-longerThanMedian, Y75D11A-longerThanMedian, Y67D2-longerThanMedian, Y45G5AM-longerThanMedian, Y41C4A-longerThanMedian, Y48B6A-longerThanMedian, Y17G7B-longerThanMedian, Y97E10B-longerThanMedian, Y45F10A-longerThanMedian, Y73E7A-longerThanMedian, Y54E10BL-longerThanMedian, Y34D9A-longerThanMedian, Y50D7A-longerThanMedian, Y82E9BR-longerThanMedian, Y54E10A-longerThanMedian, Y55F3AM-longer…	0.0 (Y71F9B-longerThanMedian, Y75D11A-longerThanMedian, Y67D2-longerThanMedian, Y45G5AM-longerThanMedian, Y41C4A-longerThanMedian, Y48B6A-longerThanMedian, Y17G7B-longerThanMedian, Y97E10B-longerThanMedian, Y45F10A-longerThanMedian, Y73E7A-longerThanMedian, Y54E10BL-longerThanMedian, Y34D9A-longerThanMedian, Y50D7A-longerThanMedian, Y82E9BR-longerThanMedian, Y54E10A-longerThanMedian, Y55F3AM-long…			0 (C10C5-longerThanMedian, F44G3-longerThanMedian, C08G5-longerThanMedian, C08G9-longerThanMedian, F33D11-longerThanMedian, F30A10-longerThanMedian, F29F11-longerThanMedian, C04F5-longerThanMedian, ZK829-longerThanMedian, ZK930-longerThanMedian, F26D12-longerThanMedian, F26D10-longerThanMedian, ZK652-longerThanMedian, F14D2-longerThanMedian, ZK1025-longerThanMedian, ZK1073-longerThanMedian, ZK616…	0 (C10C5-longerThanMedian, F44G3-longerThanMedian, C08G5-longerThanMedian, C08G9-longerThanMedian, F33D11-longerThanMedian, F30A10-longerThanMedian, F29F11-longerThanMedian, C04F5-longerThanMedian, ZK829-longerThanMedian, ZK930-longerThanMedian, F26D12-longerThanMedian, F26D10-longerThanMedian, ZK652-longerThanMedian, F14D2-longerThanMedian, ZK1025-longerThanMedian, ZK1073-longerThanMedian, ZK616…	0.0 (C10C5-longerThanMedian, F44G3-longerThanMedian, C08G5-longerThanMedian, C08G9-longerThanMedian, F33D11-longerThanMedian, F30A10-longerThanMedian, F29F11-longerThanMedian, C04F5-longerThanMedian, ZK829-longerThanMedian, ZK930-longerThanMedian, F26D12-longerThanMedian, F26D10-longerThanMedian, ZK652-longerThanMedian, F14D2-longerThanMedian, ZK1025-longerThanMedian, ZK1073-longerThanMedian, ZK6…			0 (Y116A8B, Y43F4B, Y70C5D, Y105E8A, Y46G5A, Y111B2A, Y106G6B, Y46D2A, Y70C5B, Y48G1A, Y43C5B, Y57A10C, Y66C5A, Y32B12B, Y39A1A, Y102F5A, Y80E2A, Y54E5A, Y17D7C, Y76A2B, Y39H10A, Y48G8AL, Y39G8C, Y55F3C, Y113G7B, Y56A3A, Y32F6A, Y53G8AM, Y55F3AL, Y47H9A, Y79H2A, Y104H12A, Y38F1A, Y37E11AM, Y12A6A, Y46E12A, Y19D2B, Y24E3A, Y52E8A, Y37H2B, Y32B12C, Y102A5A, Y17G7B, Y52B11B, Y55D9A, Y71F9AR, Y70G10A…	0 (Y116A8B, Y43F4B, Y70C5D, Y105E8A, Y46G5A, Y111B2A, Y106G6B, Y46D2A, Y70C5B, Y48G1A, Y43C5B, Y57A10C, Y66C5A, Y32B12B, Y39A1A, Y102F5A, Y80E2A, Y54E5A, Y17D7C, Y76A2B, Y39H10A, Y48G8AL, Y39G8C, Y55F3C, Y113G7B, Y56A3A, Y32F6A, Y53G8AM, Y55F3AL, Y47H9A, Y79H2A, Y104H12A, Y38F1A, Y37E11AM, Y12A6A, Y46E12A, Y19D2B, Y24E3A, Y52E8A, Y37H2B, Y32B12C, Y102A5A, Y17G7B, Y52B11B, Y55D9A, Y71F9AR, Y70G10A…	0.0 (Y116A8B, Y43F4B, Y70C5D, Y105E8A, Y46G5A, Y111B2A, Y106G6B, Y46D2A, Y70C5B, Y48G1A, Y43C5B, Y57A10C, Y66C5A, Y32B12B, Y39A1A, Y102F5A, Y80E2A, Y54E5A, Y17D7C, Y76A2B, Y39H10A, Y48G8AL, Y39G8C, Y55F3C, Y113G7B, Y56A3A, Y32F6A, Y53G8AM, Y55F3AL, Y47H9A, Y79H2A, Y104H12A, Y38F1A, Y37E11AM, Y12A6A, Y46E12A, Y19D2B, Y24E3A, Y52E8A, Y37H2B, Y32B12C, Y102A5A, Y17G7B, Y52B11B, Y55D9A, Y71F9AR, Y70G1…			0 (Y119C1B-endOverlap, Y37E11B-endOverlap, Y102A5D-endOverlap, Y55D9A-endOverlap, Y40B1A-endOverlap, Y25C1A-endOverlap, Y47D7A-endOverlap, Y25C1A-startOverlap, Y92C3B-endOverlap, Y16E11A-startOverlap, Y47C4A-endOverlap, Y76G2A-endOverlap, Y116A8B-startOverlap, Y55F3BR-endOverlap, Y17G9B-endOverlap, Y7A9B-startOverlap, Y59E1A-startOverlap, Y26E6A-startOverlap, Y71H2B-endOverlap, Y73B6A-startOverla…	0 (Y119C1B-endOverlap, Y37E11B-endOverlap, Y102A5D-endOverlap, Y55D9A-endOverlap, Y40B1A-endOverlap, Y25C1A-endOverlap, Y47D7A-endOverlap, Y25C1A-startOverlap, Y92C3B-endOverlap, Y16E11A-startOverlap, Y47C4A-endOverlap, Y76G2A-endOverlap, Y116A8B-startOverlap, Y55F3BR-endOverlap, Y17G9B-endOverlap, Y7A9B-startOverlap, Y59E1A-startOverlap, Y26E6A-startOverlap, Y71H2B-endOverlap, Y73B6A-startOverla…	0.0 (Y119C1B-endOverlap, Y37E11B-endOverlap, Y102A5D-endOverlap, Y55D9A-endOverlap, Y40B1A-endOverlap, Y25C1A-endOverlap, Y47D7A-endOverlap, Y25C1A-startOverlap, Y92C3B-endOverlap, Y16E11A-startOverlap, Y47C4A-endOverlap, Y76G2A-endOverlap, Y116A8B-startOverlap, Y55F3BR-endOverlap, Y17G9B-endOverlap, Y7A9B-startOverlap, Y59E1A-startOverlap, Y26E6A-startOverlap, Y71H2B-endOverlap, Y73B6A-startOver…			0 (chromosomeI-firstQuarter, chromosomeII-firstQuarter, chromosomeIII-firstQuarter, chromosomeIV-firstQuarter, chromosomeV-firstQuarter, chromosomeX-firstQuarter, chromosomeI-lastQuarter, chromosomeII-lastQuarter, chromosomeIII-lastQuarter, chromosomeIV-lastQuarter, chromosomeV-lastQuarter, chromosomeX-lastQuarter)	0 (chromosomeI-firstQuarter, chromosomeII-firstQuarter, chromosomeIII-firstQuarter, chromosomeIV-firstQuarter, chromosomeV-firstQuarter, chromosomeX-firstQuarter, chromosomeI-lastQuarter, chromosomeII-lastQuarter, chromosomeIII-lastQuarter, chromosomeIV-lastQuarter, chromosomeV-lastQuarter, chromosomeX-lastQuarter)	0.0 (chromosomeI-firstQuarter, chromosomeII-firstQuarter, chromosomeIII-firstQuarter, chromosomeIV-firstQuarter, chromosomeV-firstQuarter, chromosomeX-firstQuarter, chromosomeI-lastQuarter, chromosomeII-lastQuarter, chromosomeIII-lastQuarter, chromosomeIV-lastQuarter, chromosomeV-lastQuarter, chromosomeX-lastQuarter)			0 (chromosomeI-middleHalf, chromosomeII-middleHalf, chromosomeIII-middleHalf, chromosomeIV-middleHalf, chromosomeV-middleHalf, chromosomeX-middleHalf)	0 (chromosomeI-middleHalf, chromosomeII-middleHalf, chromosomeIII-middleHalf, chromosomeIV-middleHalf, chromosomeV-middleHalf, chromosomeX-middleHalf)	0.0 (chromosomeI-middleHalf, chromosomeII-middleHalf, chromosomeIII-middleHalf, chromosomeIV-middleHalf, chromosomeV-middleHalf, chromosomeX-middleHalf)			0 (H03A11, H09F14, H25K10, H12D21, H32K16, H25P06, H06A10, H03G16, H19N07, H15M21, H36L18, H39E23, H15N14, H21P03, H13N06, H05L14, H08M01, H12I19, H02I12, H40L08, H05G16, H01G02, H06O01, H37N21, H10D18, H19M22, H24K24, H04M03, H30A04, H20J04, H05O09, H05C05, H16O14, H36N01, H02F09, H11L12, H32C10, H27M09, H17B01, H14N18, H14A12, H07I21, H06I04, H14E04, H01M10, H27O22, H03G13, H12I13, H23L24, H43I…	0 (H03A11, H09F14, H25K10, H12D21, H32K16, H25P06, H06A10, H03G16, H19N07, H15M21, H36L18, H39E23, H15N14, H21P03, H13N06, H05L14, H08M01, H12I19, H02I12, H40L08, H05G16, H01G02, H06O01, H37N21, H10D18, H19M22, H24K24, H04M03, H30A04, H20J04, H05O09, H05C05, H16O14, H36N01, H02F09, H11L12, H32C10, H27M09, H17B01, H14N18, H14A12, H07I21, H06I04, H14E04, H01M10, H27O22, H03G13, H12I13, H23L24, H43I…	0.0 (H03A11, H09F14, H25K10, H12D21, H32K16, H25P06, H06A10, H03G16, H19N07, H15M21, H36L18, H39E23, H15N14, H21P03, H13N06, H05L14, H08M01, H12I19, H02I12, H40L08, H05G16, H01G02, H06O01, H37N21, H10D18, H19M22, H24K24, H04M03, H30A04, H20J04, H05O09, H05C05, H16O14, H36N01, H02F09, H11L12, H32C10, H27M09, H17B01, H14N18, H14A12, H07I21, H06I04, H14E04, H01M10, H27O22, H03G13, H12I13, H23L24, H4…			0 (VF13D12L, VF39H2L, VT22E6R, VZC374L, VM02G9R, VC27A7L, VZK822L, VD1046R, VF54F7L, EGAP3, VK10D6R, VF36H2L, VY10G11R, cTel55X, EGAP1, cTel3X, cTel52S, EGAP1340, EGAP9, EGAP7, cTel33B, VC50H2R, VC5, EGAP2, VM106R, EGAP798, EGAP4, cTel54X, cTel4X, cTel7X, EGAP8, VH15N14R, VT23B5, VK04G11, VT21B10L, VF11C1L, cTel29B, VB0393L, cTel17, cTel5, cTel79B, VW02B12L, VF23B12L)	0 (VF13D12L, VF39H2L, VT22E6R, VZC374L, VM02G9R, VC27A7L, VZK822L, VD1046R, VF54F7L, EGAP3, VK10D6R, VF36H2L, VY10G11R, cTel55X, EGAP1, cTel3X, cTel52S, EGAP1340, EGAP9, EGAP7, cTel33B, VC50H2R, VC5, EGAP2, VM106R, EGAP798, EGAP4, cTel54X, cTel4X, cTel7X, EGAP8, VH15N14R, VT23B5, VK04G11, VT21B10L, VF11C1L, cTel29B, VB0393L, cTel17, cTel5, cTel79B, VW02B12L, VF23B12L)
DNA transposons:				6686 chromosomeV	1459114 chromosomeV	8.84 chromosomeI			251 (Y111B2A-withoutOverlaps)	56491 (Y111B2A-withoutOverlaps)	83.95 (Y55H10B-withoutOverlaps)			70 (ZK993)	15503 (F57G4)	97.24 (F30D4)			251 (Y111B2A-chromosomeIIIlastQuarter)	56491 (Y111B2A-chromosomeIIIlastQuarter)	83.95 (Y55H10B-chromosomeIVfirstQuarter)			70 (ZK993-chromosomeIfirstQuarter)	15503 (F57G4-chromosomeVlastQuarter)	97.24 (F30D4-chromosomeIIfirstQuarter)			77 (Y73B6BL-chromosomeIVmiddleHalf)	15831 (Y73B6BL-chromosomeIVmiddleHalf)	49.75 (Y54C5B-chromosomeIImiddleHalf)			31 (F36D1-chromosomeImiddleHalf)	10911 (R07H5-chromosomeIVmiddleHalf)	43.06 (K01B10-chromosomeImiddleHalf)			25 (Y47A7-shorterThanMedian)	7671 (Y40C7B-shorterThanMedian)	83.95 (Y55H10B-shorterThanMedian)			36 (ZK849-shorterThanMedian)	15503 (F57G4-shorterThanMedian)	97.24 (F30D4-shorterThanMedian)			251 (Y111B2A-longerThanMedian)
hobo-Activator:				885 chromosomeV	116345 chromosomeV	0.61 chromosomeI			50 (Y75B8A-withoutOverlaps)	5958 (Y75B8A-withoutOverlaps)	11.07 (Y45G12A-withoutOverlaps)			14 (C45G7)	3132 (F56A6)	24.84 (F25A2)			50 (Y75B8A-chromosomeIIIlastQuarter)	5958 (Y75B8A-chromosomeIIIlastQuarter)	11.07 (Y45G12A-chromosomeVfirstQuarter)			14 (C45G7-chromosomeIVfirstQuarter)	3132 (F56A6-chromosomeIfirstQuarter)	24.84 (F25A2-chromosomeVfirstQuarter)			12 (Y73B6BL-chromosomeIVmiddleHalf)	1446 (Y73B6BL-chromosomeIVmiddleHalf)	6.41 (Y1E3A-chromosomeIImiddleHalf)			6 (C18C4-chromosomeVmiddleHalf)	1107 (T23B5-chromosomeIVmiddleHalf)	5.03 (W10C6-chromosomeIImiddleHalf)			4 (Y5H2B-shorterThanMedian, Y43B11AL-shorterThanMedian, Y104H12BL-shorterThanMedian, Y73A3A-shorterThanMedian, Y49G5A-shorterThanMedian, Y39A1C-shorterThanMedian)	743 (Y5H2B-shorterThanMedian)	11.07 (Y45G12A-shorterThanMedian)			9 (C45E1-shorterThanMedian)	1421 (W09G12-shorterThanMedian)	24.84 (F25A2-shorterThanMedian)			50 (Y75B8A-longerThanMedian)
	Tc1-IS630-Pogo:			1472 chromosomeI	397564 chromosomeV	2.05 chromosomeI			41 (Y92C3A-withoutOverlaps)	8245 (Y73F8A-withoutOverlaps)	52.62 (Y51A2C-withoutOverlaps)			33 (R06C1)	6072 (R10F2)	97.24 (F30D4)			41 (Y92C3A-chromosomeIIIfirstQuarter)	8245 (Y73F8A-chromosomeIVlastQuarter)	52.62 (Y51A2C-chromosomeVlastQuarter)			33 (R06C1-chromosomeIlastQuarter)	6072 (R10F2-chromosomeIIIfirstQuarter)	97.24 (F30D4-chromosomeIIfirstQuarter)			24 (Y52B11A-chromosomeImiddleHalf)	4569 (Y73B6BL-chromosomeIVmiddleHalf)	47.59 (Y54C5B-chromosomeIImiddleHalf)			12 (W02D7-chromosomeVmiddleHalf)	4398 (D1086-chromosomeVmiddleHalf)	37.14 (F25F6-chromosomeXmiddleHalf)			7 (Y39F10B-shorterThanMedian)	3107 (Y54C5B-shorterThanMedian)	52.62 (Y51A2C-shorterThanMedian)			26 (ZK849-shorterThanMedian)	3705 (T02G5-shorterThanMedian)	97.24 (F30D4-shorterThanMedian)			41 (Y92C3A-longerThanMedian)
	En-Spm:			0 chromosomeX, chromosomeII, chromosomeIII, chromosomeI, chromosomeIV, chromosomeV	0 chromosomeX, chromosomeII, chromosomeIII, chromosomeI, chromosomeIV, chromosomeV	0.0 chromosomeX, chromosomeII, chromosomeIII, chromosomeI, chromosomeIV, chromosomeV			0 (Y43H11AL-withoutOverlaps, Y34D9B-withoutOverlaps, Y48A5A-withoutOverlaps, Y76G2A-withoutOverlaps, Y1B5A-withoutOverlaps, Y46H3A-withoutOverlaps, Y71H10A-withoutOverlaps, Y48G1C-withoutOverlaps, Y38B5A-withoutOverlaps, Y71G10AR-withoutOverlaps, Y54E2A-withoutOverlaps, Y74C10AR-withoutOverlaps, Y17D7B-withoutOverlaps, Y105C5B-withoutOverlaps, Y106G6D-withoutOverlaps, Y54G11B-withoutOverlaps, Y50…	0 (Y43H11AL-withoutOverlaps, Y34D9B-withoutOverlaps, Y48A5A-withoutOverlaps, Y76G2A-withoutOverlaps, Y1B5A-withoutOverlaps, Y46H3A-withoutOverlaps, Y71H10A-withoutOverlaps, Y48G1C-withoutOverlaps, Y38B5A-withoutOverlaps, Y71G10AR-withoutOverlaps, Y54E2A-withoutOverlaps, Y74C10AR-withoutOverlaps, Y17D7B-withoutOverlaps, Y105C5B-withoutOverlaps, Y106G6D-withoutOverlaps, Y54G11B-withoutOverlaps, Y50…	0.0 (Y43H11AL-withoutOverlaps, Y34D9B-withoutOverlaps, Y48A5A-withoutOverlaps, Y76G2A-withoutOverlaps, Y1B5A-withoutOverlaps, Y46H3A-withoutOverlaps, Y71H10A-withoutOverlaps, Y48G1C-withoutOverlaps, Y38B5A-withoutOverlaps, Y71G10AR-withoutOverlaps, Y54E2A-withoutOverlaps, Y74C10AR-withoutOverlaps, Y17D7B-withoutOverlaps, Y105C5B-withoutOverlaps, Y106G6D-withoutOverlaps, Y54G11B-withoutOverlaps, Y…			0 (K07F5, K11E4, F32D8, F47G9, F09E8, F30A10, F26E4, K02A11, F57B1, T28F4, T07D10, ZK858, C28H8, C46E1, C27D9, W06H3, T11A5, R02F11, C54G7, W03D2, K01F9, B0284, C07A9, F59D12, F38A5, T06D8, R102, M01B2, ZK938, F21D5, F13D2, F02D10, C34E7, F20C5, F16H9, F01G4, F43E12, F39D8, C36H8, T21E8, F13E6, F07C6, F07C3, R12A1, K03B8, F29D11, T04F3, C32H11, C11G10, C54D10, C06A1, F08H9, ZC376, T09E8, C17D12, …	0 (K07F5, K11E4, F32D8, F47G9, F09E8, F30A10, F26E4, K02A11, F57B1, T28F4, T07D10, ZK858, C28H8, C46E1, C27D9, W06H3, T11A5, R02F11, C54G7, W03D2, K01F9, B0284, C07A9, F59D12, F38A5, T06D8, R102, M01B2, ZK938, F21D5, F13D2, F02D10, C34E7, F20C5, F16H9, F01G4, F43E12, F39D8, C36H8, T21E8, F13E6, F07C6, F07C3, R12A1, K03B8, F29D11, T04F3, C32H11, C11G10, C54D10, C06A1, F08H9, ZC376, T09E8, C17D12, …	0.0 (K07F5, K11E4, F32D8, F47G9, F09E8, F30A10, F26E4, K02A11, F57B1, T28F4, T07D10, ZK858, C28H8, C46E1, C27D9, W06H3, T11A5, R02F11, C54G7, W03D2, K01F9, B0284, C07A9, F59D12, F38A5, T06D8, R102, M01B2, ZK938, F21D5, F13D2, F02D10, C34E7, F20C5, F16H9, F01G4, F43E12, F39D8, C36H8, T21E8, F13E6, F07C6, F07C3, R12A1, K03B8, F29D11, T04F3, C32H11, C11G10, C54D10, C06A1, F08H9, ZC376, T09E8, C17D12…			0 (Y65B4BR-chromosomeIfirstQuarter, Y40B10B-chromosomeVfirstQuarter, Y62E10A-chromosomeIVlastQuarter, Y59E1B-chromosomeXfirstQuarter, Y39G8B-chromosomeIIlastQuarter, Y39H10A-chromosomeVfirstQuarter, Y59A8B-chromosomeVlastQuarter, Y58G8A-chromosomeVfirstQuarter, Y55F3BM-chromosomeIVfirstQuarter, Y55H10B-chromosomeIVfirstQuarter, Y55B1BL-chromosomeIIIfirstQuarter, Y54G11A-chromosomeIIlastQuarter, Y…	0 (Y65B4BR-chromosomeIfirstQuarter, Y40B10B-chromosomeVfirstQuarter, Y62E10A-chromosomeIVlastQuarter, Y59E1B-chromosomeXfirstQuarter, Y39G8B-chromosomeIIlastQuarter, Y39H10A-chromosomeVfirstQuarter, Y59A8B-chromosomeVlastQuarter, Y58G8A-chromosomeVfirstQuarter, Y55F3BM-chromosomeIVfirstQuarter, Y55H10B-chromosomeIVfirstQuarter, Y55B1BL-chromosomeIIIfirstQuarter, Y54G11A-chromosomeIIlastQuarter, Y…	0.0 (Y65B4BR-chromosomeIfirstQuarter, Y40B10B-chromosomeVfirstQuarter, Y62E10A-chromosomeIVlastQuarter, Y59E1B-chromosomeXfirstQuarter, Y39G8B-chromosomeIIlastQuarter, Y39H10A-chromosomeVfirstQuarter, Y59A8B-chromosomeVlastQuarter, Y58G8A-chromosomeVfirstQuarter, Y55F3BM-chromosomeIVfirstQuarter, Y55H10B-chromosomeIVfirstQuarter, Y55B1BL-chromosomeIIIfirstQuarter, Y54G11A-chromosomeIIlastQuarter,…			0 (K10E9-chromosomeIfirstQuarter, K09H9-chromosomeIfirstQuarter, K09E3-chromosomeXlastQuarter, C33G3-chromosomeXlastQuarter, K03H6-chromosomeIVfirstQuarter, K03D3-chromosomeIVlastQuarter, K04G11-chromosomeXlastQuarter, C18H7-chromosomeIVfirstQuarter, C23H3-chromosomeIIfirstQuarter, C24A1-chromosomeIIIfirstQuarter, C18D4-chromosomeVlastQuarter, F58E2-chromosomeIVfirstQuarter, K11D2-chromosomeIlast…	0 (K10E9-chromosomeIfirstQuarter, K09H9-chromosomeIfirstQuarter, K09E3-chromosomeXlastQuarter, C33G3-chromosomeXlastQuarter, K03H6-chromosomeIVfirstQuarter, K03D3-chromosomeIVlastQuarter, K04G11-chromosomeXlastQuarter, C18H7-chromosomeIVfirstQuarter, C23H3-chromosomeIIfirstQuarter, C24A1-chromosomeIIIfirstQuarter, C18D4-chromosomeVlastQuarter, F58E2-chromosomeIVfirstQuarter, K11D2-chromosomeIlast…	0.0 (K10E9-chromosomeIfirstQuarter, K09H9-chromosomeIfirstQuarter, K09E3-chromosomeXlastQuarter, C33G3-chromosomeXlastQuarter, K03H6-chromosomeIVfirstQuarter, K03D3-chromosomeIVlastQuarter, K04G11-chromosomeXlastQuarter, C18H7-chromosomeIVfirstQuarter, C23H3-chromosomeIIfirstQuarter, C24A1-chromosomeIIIfirstQuarter, C18D4-chromosomeVlastQuarter, F58E2-chromosomeIVfirstQuarter, K11D2-chromosomeIla…			0 (Y102F5A-chromosomeXmiddleHalf, Y106G6B-chromosomeImiddleHalf, Y106G6C-chromosomeImiddleHalf, Y106G6E-chromosomeImiddleHalf, Y106G6H-chromosomeImiddleHalf, Y119C1A-chromosomeImiddleHalf, Y17G9B-chromosomeIVmiddleHalf, Y19D2B-chromosomeIImiddleHalf, Y22F5B-chromosomeVmiddleHalf, Y23B4A-chromosomeXmiddleHalf, Y76G2A-chromosomeImiddleHalf, Y32H12A-chromosomeIIImiddleHalf, Y34B4A-chromosomeXmiddleH…	0 (Y102F5A-chromosomeXmiddleHalf, Y106G6B-chromosomeImiddleHalf, Y106G6C-chromosomeImiddleHalf, Y106G6E-chromosomeImiddleHalf, Y106G6H-chromosomeImiddleHalf, Y119C1A-chromosomeImiddleHalf, Y17G9B-chromosomeIVmiddleHalf, Y19D2B-chromosomeIImiddleHalf, Y22F5B-chromosomeVmiddleHalf, Y23B4A-chromosomeXmiddleHalf, Y76G2A-chromosomeImiddleHalf, Y32H12A-chromosomeIIImiddleHalf, Y34B4A-chromosomeXmiddleH…	0.0 (Y102F5A-chromosomeXmiddleHalf, Y106G6B-chromosomeImiddleHalf, Y106G6C-chromosomeImiddleHalf, Y106G6E-chromosomeImiddleHalf, Y106G6H-chromosomeImiddleHalf, Y119C1A-chromosomeImiddleHalf, Y17G9B-chromosomeIVmiddleHalf, Y19D2B-chromosomeIImiddleHalf, Y22F5B-chromosomeVmiddleHalf, Y23B4A-chromosomeXmiddleHalf, Y76G2A-chromosomeImiddleHalf, Y32H12A-chromosomeIIImiddleHalf, Y34B4A-chromosomeXmiddl…			0 (R13F6-chromosomeIIImiddleHalf, R01H10-chromosomeIIImiddleHalf, C04F1-chromosomeImiddleHalf, C05C10-chromosomeIImiddleHalf, R01H5-chromosomeXmiddleHalf, C02B8-chromosomeXmiddleHalf, C54F6-chromosomeVmiddleHalf, F56C4-chromosomeIVmiddleHalf, F55D1-chromosomeXmiddleHalf, T10B11-chromosomeImiddleHalf, M88-chromosomeIIImiddleHalf, C41C4-chromosomeIImiddleHalf, M02B1-chromosomeIVmiddleHalf, ZC317-ch…
alf, F09G8-chromosomeIIImiddleHalf, K08E5-chromosomeIIImiddleHalf, F44D12-chromosomeIVmiddleHalf, W02D7-chromosomeVmiddleHalf, T19C4-chromosomeVmiddleHalf, F26H9-chromosomeImiddleHalf, ZC374-chromosomeXmiddleHalf, C07G1-chromosomeIVmiddleHalf, C46G7-chromosomeIVmiddleHalf, F07G11-chromosomeVmiddleHalf, T19B10-chromosomeVmiddleHalf, K08B12-chromosomeVmiddleHalf, B0240-chromosomeVmiddleHalf, ZK652-…	0 (R13F6-chromosomeIIImiddleHalf, R01H10-chromosomeIIImiddleHalf, C04F1-chromosomeImiddleHalf, C05C10-chromosomeIImiddleHalf, R01H5-chromosomeXmiddleHalf, C02B8-chromosomeXmiddleHalf, C54F6-chromosomeVmiddleHalf, F56C4-chromosomeIVmiddleHalf, F55D1-chromosomeXmiddleHalf, T10B11-chromosomeImiddleHalf, M88-chromosomeIIImiddleHalf, C41C4-chromosomeIImiddleHalf, M02B1-chromosomeIVmiddleHalf, ZC317-ch…
alf, F09G8-chromosomeIIImiddleHalf, K08E5-chromosomeIIImiddleHalf, F44D12-chromosomeIVmiddleHalf, W02D7-chromosomeVmiddleHalf, T19C4-chromosomeVmiddleHalf, F26H9-chromosomeImiddleHalf, ZC374-chromosomeXmiddleHalf, C07G1-chromosomeIVmiddleHalf, C46G7-chromosomeIVmiddleHalf, F07G11-chromosomeVmiddleHalf, T19B10-chromosomeVmiddleHalf, K08B12-chromosomeVmiddleHalf, B0240-chromosomeVmiddleHalf, ZK652-…	0.0 (R13F6-chromosomeIIImiddleHalf, R01H10-chromosomeIIImiddleHalf, C04F1-chromosomeImiddleHalf, C05C10-chromosomeIImiddleHalf, R01H5-chromosomeXmiddleHalf, C02B8-chromosomeXmiddleHalf, C54F6-chromosomeVmiddleHalf, F56C4-chromosomeIVmiddleHalf, F55D1-chromosomeXmiddleHalf, T10B11-chromosomeImiddleHalf, M88-chromosomeIIImiddleHalf, C41C4-chromosomeIImiddleHalf, M02B1-chromosomeIVmiddleHalf, ZC317-…
eHalf, F09G8-chromosomeIIImiddleHalf, K08E5-chromosomeIIImiddleHalf, F44D12-chromosomeIVmiddleHalf, W02D7-chromosomeVmiddleHalf, T19C4-chromosomeVmiddleHalf, F26H9-chromosomeImiddleHalf, ZC374-chromosomeXmiddleHalf, C07G1-chromosomeIVmiddleHalf, C46G7-chromosomeIVmiddleHalf, F07G11-chromosomeVmiddleHalf, T19B10-chromosomeVmiddleHalf, K08B12-chromosomeVmiddleHalf, B0240-chromosomeVmiddleHalf, ZK65…			0 (Y40B10B-shorterThanMedian, Y64F11A-shorterThanMedian, Y40A1A-shorterThanMedian, Y47H9B-shorterThanMedian, Y46H3A-shorterThanMedian, Y39G10AL-shorterThanMedian, Y47G7C-shorterThanMedian, Y75B12A-shorterThanMedian, Y39F10A-shorterThanMedian, Y54C5B-shorterThanMedian, Y67D11A-shorterThanMedian, Y39D8A-shorterThanMedian, Y66C5A-shorterThanMedian, Y74C10AR-shorterThanMedian, Y45G12A-shorterThanMedi…	0 (Y40B10B-shorterThanMedian, Y64F11A-shorterThanMedian, Y40A1A-shorterThanMedian, Y47H9B-shorterThanMedian, Y46H3A-shorterThanMedian, Y39G10AL-shorterThanMedian, Y47G7C-shorterThanMedian, Y75B12A-shorterThanMedian, Y39F10A-shorterThanMedian, Y54C5B-shorterThanMedian, Y67D11A-shorterThanMedian, Y39D8A-shorterThanMedian, Y66C5A-shorterThanMedian, Y74C10AR-shorterThanMedian, Y45G12A-shorterThanMedi…	0.0 (Y40B10B-shorterThanMedian, Y64F11A-shorterThanMedian, Y40A1A-shorterThanMedian, Y47H9B-shorterThanMedian, Y46H3A-shorterThanMedian, Y39G10AL-shorterThanMedian, Y47G7C-shorterThanMedian, Y75B12A-shorterThanMedian, Y39F10A-shorterThanMedian, Y54C5B-shorterThanMedian, Y67D11A-shorterThanMedian, Y39D8A-shorterThanMedian, Y66C5A-shorterThanMedian, Y74C10AR-shorterThanMedian, Y45G12A-shorterThanMe…			0 (F35F11-shorterThanMedian, ZK816-shorterThanMedian, T06D8-shorterThanMedian, K01G5-shorterThanMedian, C12C8-shorterThanMedian, F07F6-shorterThanMedian, W07G9-shorterThanMedian, T01C2-shorterThanMedian, T10E10-shorterThanMedian, E03H12-shorterThanMedian, F53B6-shorterThanMedian, T23G5-shorterThanMedian, R07C12-shorterThanMedian, F46A8-shorterThanMedian, F49E7-shorterThanMedian, T12B3-shorterThan…	0 (F35F11-shorterThanMedian, ZK816-shorterThanMedian, T06D8-shorterThanMedian, K01G5-shorterThanMedian, C12C8-shorterThanMedian, F07F6-shorterThanMedian, W07G9-shorterThanMedian, T01C2-shorterThanMedian, T10E10-shorterThanMedian, E03H12-shorterThanMedian, F53B6-shorterThanMedian, T23G5-shorterThanMedian, R07C12-shorterThanMedian, F46A8-shorterThanMedian, F49E7-shorterThanMedian, T12B3-shorterThan…	0.0 (F35F11-shorterThanMedian, ZK816-shorterThanMedian, T06D8-shorterThanMedian, K01G5-shorterThanMedian, C12C8-shorterThanMedian, F07F6-shorterThanMedian, W07G9-shorterThanMedian, T01C2-shorterThanMedian, T10E10-shorterThanMedian, E03H12-shorterThanMedian, F53B6-shorterThanMedian, T23G5-shorterThanMedian, R07C12-shorterThanMedian, F46A8-shorterThanMedian, F49E7-shorterThanMedian, T12B3-shorterTh…			0 (Y71F9B-longerThanMedian, Y75D11A-longerThanMedian, Y67D2-longerThanMedian, Y45G5AM-longerThanMedian, Y41C4A-longerThanMedian, Y48B6A-longerThanMedian, Y17G7B-longerThanMedian, Y97E10B-longerThanMedian, Y45F10A-longerThanMedian, Y73E7A-longerThanMedian, Y54E10BL-longerThanMedian, Y34D9A-longerThanMedian, Y50D7A-longerThanMedian, Y82E9BR-longerThanMedian, Y54E10A-longerThanMedian, Y55F3AM-longer…	0 (Y71F9B-longerThanMedian, Y75D11A-longerThanMedian, Y67D2-longerThanMedian, Y45G5AM-longerThanMedian, Y41C4A-longerThanMedian, Y48B6A-longerThanMedian, Y17G7B-longerThanMedian, Y97E10B-longerThanMedian, Y45F10A-longerThanMedian, Y73E7A-longerThanMedian, Y54E10BL-longerThanMedian, Y34D9A-longerThanMedian, Y50D7A-longerThanMedian, Y82E9BR-longerThanMedian, Y54E10A-longerThanMedian, Y55F3AM-longer…	0.0 (Y71F9B-longerThanMedian, Y75D11A-longerThanMedian, Y67D2-longerThanMedian, Y45G5AM-longerThanMedian, Y41C4A-longerThanMedian, Y48B6A-longerThanMedian, Y17G7B-longerThanMedian, Y97E10B-longerThanMedian, Y45F10A-longerThanMedian, Y73E7A-longerThanMedian, Y54E10BL-longerThanMedian, Y34D9A-longerThanMedian, Y50D7A-longerThanMedian, Y82E9BR-longerThanMedian, Y54E10A-longerThanMedian, Y55F3AM-long…			0 (C10C5-longerThanMedian, F44G3-longerThanMedian, C08G5-longerThanMedian, C08G9-longerThanMedian, F33D11-longerThanMedian, F30A10-longerThanMedian, F29F11-longerThanMedian, C04F5-longerThanMedian, ZK829-longerThanMedian, ZK930-longerThanMedian, F26D12-longerThanMedian, F26D10-longerThanMedian, ZK652-longerThanMedian, F14D2-longerThanMedian, ZK1025-longerThanMedian, ZK1073-longerThanMedian, ZK616…	0 (C10C5-longerThanMedian, F44G3-longerThanMedian, C08G5-longerThanMedian, C08G9-longerThanMedian, F33D11-longerThanMedian, F30A10-longerThanMedian, F29F11-longerThanMedian, C04F5-longerThanMedian, ZK829-longerThanMedian, ZK930-longerThanMedian, F26D12-longerThanMedian, F26D10-longerThanMedian, ZK652-longerThanMedian, F14D2-longerThanMedian, ZK1025-longerThanMedian, ZK1073-longerThanMedian, ZK616…	0.0 (C10C5-longerThanMedian, F44G3-longerThanMedian, C08G5-longerThanMedian, C08G9-longerThanMedian, F33D11-longerThanMedian, F30A10-longerThanMedian, F29F11-longerThanMedian, C04F5-longerThanMedian, ZK829-longerThanMedian, ZK930-longerThanMedian, F26D12-longerThanMedian, F26D10-longerThanMedian, ZK652-longerThanMedian, F14D2-longerThanMedian, ZK1025-longerThanMedian, ZK1073-longerThanMedian, ZK6…			0 (Y116A8B, Y43F4B, Y70C5D, Y105E8A, Y46G5A, Y111B2A, Y106G6B, Y46D2A, Y70C5B, Y48G1A, Y43C5B, Y57A10C, Y66C5A, Y32B12B, Y39A1A, Y102F5A, Y80E2A, Y54E5A, Y17D7C, Y76A2B, Y39H10A, Y48G8AL, Y39G8C, Y55F3C, Y113G7B, Y56A3A, Y32F6A, Y53G8AM, Y55F3AL, Y47H9A, Y79H2A, Y104H12A, Y38F1A, Y37E11AM, Y12A6A, Y46E12A, Y19D2B, Y24E3A, Y52E8A, Y37H2B, Y32B12C, Y102A5A, Y17G7B, Y52B11B, Y55D9A, Y71F9AR, Y70G10A…	0 (Y116A8B, Y43F4B, Y70C5D, Y105E8A, Y46G5A, Y111B2A, Y106G6B, Y46D2A, Y70C5B, Y48G1A, Y43C5B, Y57A10C, Y66C5A, Y32B12B, Y39A1A, Y102F5A, Y80E2A, Y54E5A, Y17D7C, Y76A2B, Y39H10A, Y48G8AL, Y39G8C, Y55F3C, Y113G7B, Y56A3A, Y32F6A, Y53G8AM, Y55F3AL, Y47H9A, Y79H2A, Y104H12A, Y38F1A, Y37E11AM, Y12A6A, Y46E12A, Y19D2B, Y24E3A, Y52E8A, Y37H2B, Y32B12C, Y102A5A, Y17G7B, Y52B11B, Y55D9A, Y71F9AR, Y70G10A…	0.0 (Y116A8B, Y43F4B, Y70C5D, Y105E8A, Y46G5A, Y111B2A, Y106G6B, Y46D2A, Y70C5B, Y48G1A, Y43C5B, Y57A10C, Y66C5A, Y32B12B, Y39A1A, Y102F5A, Y80E2A, Y54E5A, Y17D7C, Y76A2B, Y39H10A, Y48G8AL, Y39G8C, Y55F3C, Y113G7B, Y56A3A, Y32F6A, Y53G8AM, Y55F3AL, Y47H9A, Y79H2A, Y104H12A, Y38F1A, Y37E11AM, Y12A6A, Y46E12A, Y19D2B, Y24E3A, Y52E8A, Y37H2B, Y32B12C, Y102A5A, Y17G7B, Y52B11B, Y55D9A, Y71F9AR, Y70G1…			0 (Y119C1B-endOverlap, Y37E11B-endOverlap, Y102A5D-endOverlap, Y55D9A-endOverlap, Y40B1A-endOverlap, Y25C1A-endOverlap, Y47D7A-endOverlap, Y25C1A-startOverlap, Y92C3B-endOverlap, Y16E11A-startOverlap, Y47C4A-endOverlap, Y76G2A-endOverlap, Y116A8B-startOverlap, Y55F3BR-endOverlap, Y17G9B-endOverlap, Y7A9B-startOverlap, Y59E1A-startOverlap, Y26E6A-startOverlap, Y71H2B-endOverlap, Y73B6A-startOverla…	0 (Y119C1B-endOverlap, Y37E11B-endOverlap, Y102A5D-endOverlap, Y55D9A-endOverlap, Y40B1A-endOverlap, Y25C1A-endOverlap, Y47D7A-endOverlap, Y25C1A-startOverlap, Y92C3B-endOverlap, Y16E11A-startOverlap, Y47C4A-endOverlap, Y76G2A-endOverlap, Y116A8B-startOverlap, Y55F3BR-endOverlap, Y17G9B-endOverlap, Y7A9B-startOverlap, Y59E1A-startOverlap, Y26E6A-startOverlap, Y71H2B-endOverlap, Y73B6A-startOverla…	0.0 (Y119C1B-endOverlap, Y37E11B-endOverlap, Y102A5D-endOverlap, Y55D9A-endOverlap, Y40B1A-endOverlap, Y25C1A-endOverlap, Y47D7A-endOverlap, Y25C1A-startOverlap, Y92C3B-endOverlap, Y16E11A-startOverlap, Y47C4A-endOverlap, Y76G2A-endOverlap, Y116A8B-startOverlap, Y55F3BR-endOverlap, Y17G9B-endOverlap, Y7A9B-startOverlap, Y59E1A-startOverlap, Y26E6A-startOverlap, Y71H2B-endOverlap, Y73B6A-startOver…			0 (chromosomeI-firstQuarter, chromosomeII-firstQuarter, chromosomeIII-firstQuarter, chromosomeIV-firstQuarter, chromosomeV-firstQuarter, chromosomeX-firstQuarter, chromosomeI-lastQuarter, chromosomeII-lastQuarter, chromosomeIII-lastQuarter, chromosomeIV-lastQuarter, chromosomeV-lastQuarter, chromosomeX-lastQuarter)	0 (chromosomeI-firstQuarter, chromosomeII-firstQuarter, chromosomeIII-firstQuarter, chromosomeIV-firstQuarter, chromosomeV-firstQuarter, chromosomeX-firstQuarter, chromosomeI-lastQuarter, chromosomeII-lastQuarter, chromosomeIII-lastQuarter, chromosomeIV-lastQuarter, chromosomeV-lastQuarter, chromosomeX-lastQuarter)	0.0 (chromosomeI-firstQuarter, chromosomeII-firstQuarter, chromosomeIII-firstQuarter, chromosomeIV-firstQuarter, chromosomeV-firstQuarter, chromosomeX-firstQuarter, chromosomeI-lastQuarter, chromosomeII-lastQuarter, chromosomeIII-lastQuarter, chromosomeIV-lastQuarter, chromosomeV-lastQuarter, chromosomeX-lastQuarter)			0 (chromosomeI-middleHalf, chromosomeII-middleHalf, chromosomeIII-middleHalf, chromosomeIV-middleHalf, chromosomeV-middleHalf, chromosomeX-middleHalf)	0 (chromosomeI-middleHalf, chromosomeII-middleHalf, chromosomeIII-middleHalf, chromosomeIV-middleHalf, chromosomeV-middleHalf, chromosomeX-middleHalf)	0.0 (chromosomeI-middleHalf, chromosomeII-middleHalf, chromosomeIII-middleHalf, chromosomeIV-middleHalf, chromosomeV-middleHalf, chromosomeX-middleHalf)			0 (H03A11, H09F14, H25K10, H12D21, H32K16, H25P06, H06A10, H03G16, H19N07, H15M21, H36L18, H39E23, H15N14, H21P03, H13N06, H05L14, H08M01, H12I19, H02I12, H40L08, H05G16, H01G02, H06O01, H37N21, H10D18, H19M22, H24K24, H04M03, H30A04, H20J04, H05O09, H05C05, H16O14, H36N01, H02F09, H11L12, H32C10, H27M09, H17B01, H14N18, H14A12, H07I21, H06I04, H14E04, H01M10, H27O22, H03G13, H12I13, H23L24, H43I…	0 (H03A11, H09F14, H25K10, H12D21, H32K16, H25P06, H06A10, H03G16, H19N07, H15M21, H36L18, H39E23, H15N14, H21P03, H13N06, H05L14, H08M01, H12I19, H02I12, H40L08, H05G16, H01G02, H06O01, H37N21, H10D18, H19M22, H24K24, H04M03, H30A04, H20J04, H05O09, H05C05, H16O14, H36N01, H02F09, H11L12, H32C10, H27M09, H17B01, H14N18, H14A12, H07I21, H06I04, H14E04, H01M10, H27O22, H03G13, H12I13, H23L24, H43I…	0.0 (H03A11, H09F14, H25K10, H12D21, H32K16, H25P06, H06A10, H03G16, H19N07, H15M21, H36L18, H39E23, H15N14, H21P03, H13N06, H05L14, H08M01, H12I19, H02I12, H40L08, H05G16, H01G02, H06O01, H37N21, H10D18, H19M22, H24K24, H04M03, H30A04, H20J04, H05O09, H05C05, H16O14, H36N01, H02F09, H11L12, H32C10, H27M09, H17B01, H14N18, H14A12, H07I21, H06I04, H14E04, H01M10, H27O22, H03G13, H12I13, H23L24, H4…			0 (VF13D12L, VF39H2L, VT22E6R, VZC374L, VM02G9R, VC27A7L, VZK822L, VD1046R, VF54F7L, EGAP3, VK10D6R, VF36H2L, VY10G11R, cTel55X, EGAP1, cTel3X, cTel52S, EGAP1340, EGAP9, EGAP7, cTel33B, VC50H2R, VC5, EGAP2, VM106R, EGAP798, EGAP4, cTel54X, cTel4X, cTel7X, EGAP8, VH15N14R, VT23B5, VK04G11, VT21B10L, VF11C1L, cTel29B, VB0393L, cTel17, cTel5, cTel79B, VW02B12L, VF23B12L)	0 (VF13D12L, VF39H2L, VT22E6R, VZC374L, VM02G9R, VC27A7L, VZK822L, VD1046R, VF54F7L, EGAP3, VK10D6R, VF36H2L, VY10G11R, cTel55X, EGAP1, cTel3X, cTel52S, EGAP1340, EGAP9, EGAP7, cTel33B, VC50H2R, VC5, EGAP2, VM106R, EGAP798, EGAP4, cTel54X, cTel4X, cTel7X, EGAP8, VH15N14R, VT23B5, VK04G11, VT21B10L, VF11C1L, cTel29B, VB0393L, cTel17, cTel5, cTel79B, VW02B12L, VF23B12L)
	MuDR-IS905:			15 chromosomeV	9373 chromosomeV	0.04 chromosomeV			1 (Y53H1A-withoutOverlaps, Y71A12B-withoutOverlaps, Y39A1B-withoutOverlaps, Y53F4B-withoutOverlaps, Y59A8B-withoutOverlaps, Y57G11C-withoutOverlaps, Y71G12A-withoutOverlaps, Y32H12A-withoutOverlaps, Y39B6A-withoutOverlaps, Y73F4A-withoutOverlaps, Y49E10-withoutOverlaps, Y34F4-withoutOverlaps, Y91F4A-withoutOverlaps, Y51A2A-withoutOverlaps, Y69E1A-withoutOverlaps)	1102 (Y71G12A-withoutOverlaps)	16.81 (Y91F4A-withoutOverlaps)			2 (F57G4)	5703 (F57G4)	19.46 (F57G4)			1 (Y59A8B-chromosomeVlastQuarter, Y57G11C-chromosomeIVlastQuarter, Y39A1B-chromosomeIIIlastQuarter, Y71G12A-chromosomeIfirstQuarter, Y34F4-chromosomeIIIfirstQuarter, Y49E10-chromosomeIIIlastQuarter, Y53F4B-chromosomeIIlastQuarter, Y51A2A-chromosomeVlastQuarter, Y91F4A-chromosomeIlastQuarter, Y71A12B-chromosomeIlastQuarter, Y39B6A-chromosomeVlastQuarter)	1102 (Y71G12A-chromosomeIfirstQuarter)	16.81 (Y91F4A-chromosomeIlastQuarter)			2 (F57G4-chromosomeVlastQuarter)	5703 (F57G4-chromosomeVlastQuarter)	19.46 (F57G4-chromosomeVlastQuarter)			1 (Y32H12A-chromosomeIIImiddleHalf, Y73F4A-chromosomeIVmiddleHalf, Y69E1A-chromosomeIVmiddleHalf, Y53H1A-chromosomeImiddleHalf)	605 (Y32H12A-chromosomeIIImiddleHalf)	1.64 (Y73F4A-chromosomeIVmiddleHalf)			1 (ZK994-chromosomeVmiddleHalf, D1046-chromosomeIVmiddleHalf, T09D3-chromosomeVmiddleHalf, C03B8-chromosomeIIImiddleHalf, C34G6-chromosomeImiddleHalf, T08B6-chromosomeIVmiddleHalf, M01F1-chromosomeIIImiddleHalf, F47B8-chromosomeVmiddleHalf, F39H2-chromosomeImiddleHalf, T23B12-chromosomeVmiddleHalf, ZK105-chromosomeVmiddleHalf, R10D12-chromosomeVmiddleHalf, R11D1-chromosomeVmiddleHalf, F21H12-chro…	940 (T08B6-chromosomeIVmiddleHalf)	4.72 (F39H2-chromosomeImiddleHalf)			1 (Y91F4A-shorterThanMedian, Y34F4-shorterThanMedian)	881 (Y91F4A-shorterThanMedian)	16.81 (Y91F4A-shorterThanMedian)			2 (F57G4-shorterThanMedian)	5703 (F57G4-shorterThanMedian)	19.46 (F57G4-shorterThanMedian)			1 (Y51A2A-longerThanMedian, Y71A12B-longerThanMedian, Y69E1A-longerThanMedian, Y39A1B-longerThanMedian, Y39B6A-longerThanMedian, Y53F4B-longerThanMedian, Y49E10-longerThanMedian, Y32H12A-longerThanMedian, Y59A8B-longerThanMedian, Y53H1A-longerThanMedian, Y73F4A-longerThanMedian, Y57G11C-longerThanMedian, Y71G12A-longerThanMedian)
	PiggyBac:			905 chromosomeIV	163354 chromosomeIV	0.98 chromosomeI			60 (Y69A2AR-withoutOverlaps)	11527 (Y92H12A-withoutOverlaps)	19.21 (Y69A2AL-withoutOverlaps)			46 (C54E4)	7148 (C54E4)	17.38 (C54E4)			60 (Y69A2AR-chromosomeIVfirstQuarter)	11527 (Y92H12A-chromosomeIfirstQuarter)	19.21 (Y69A2AL-chromosomeIVfirstQuarter)			46 (C54E4-chromosomeIVfirstQuarter)	7148 (C54E4-chromosomeIVfirstQuarter)	17.38 (C54E4-chromosomeIVfirstQuarter)			6 (Y73B6BL-chromosomeIVmiddleHalf)	1650 (Y73B6BL-chromosomeIVmiddleHalf)	5.04 (Y2H9A-chromosomeVmiddleHalf)			15 (F36D1-chromosomeImiddleHalf)	2012 (F36D1-chromosomeImiddleHalf)	4.98 (F36D1-chromosomeImiddleHalf)			10 (Y54F10AL-shorterThanMedian)	1587 (Y46E12BM-shorterThanMedian)	19.21 (Y69A2AL-shorterThanMedian)			19 (W04B5-shorterThanMedian, T04C4-shorterThanMedian)	3337 (T04C4-shorterThanMedian)	14.47 (T04C4-shorterThanMedian)			60 (Y69A2AR-longerThanMedian)
	Tourist/Harbinger:			6 chromosomeI	6999 chromosomeV	0.04 chromosomeII			1 (Y76G2A-withoutOverlaps, Y71A12B-withoutOverlaps, Y54G2A-withoutOverlaps, Y48G1BL-withoutOverlaps)	925 (Y76G2A-withoutOverlaps)	18.27 (Y76G2A-withoutOverlaps)			2 (C06A5)	6999 (F57G4)	23.88 (F57G4)			1 (Y54G2A-chromosomeIVfirstQuarter, Y48G1BL-chromosomeIfirstQuarter, Y71A12B-chromosomeIlastQuarter)	724 (Y48G1BL-chromosomeIfirstQuarter)	3.68 (Y48G1BL-chromosomeIfirstQuarter)			1 (F14D2-chromosomeIIfirstQuarter, F57G4-chromosomeVlastQuarter)	6999 (F57G4-chromosomeVlastQuarter)	23.88 (F57G4-chromosomeVlastQuarter)			1 (Y76G2A-chromosomeImiddleHalf)	925 (Y76G2A-chromosomeImiddleHalf)	18.27 (Y76G2A-chromosomeImiddleHalf)			2 (C06A5-chromosomeImiddleHalf)	2684 (C06A5-chromosomeImiddleHalf)	6.38 (C06A5-chromosomeImiddleHalf)			1 (Y76G2A-shorterThanMedian, Y48G1BL-shorterThanMedian)	925 (Y76G2A-shorterThanMedian)	18.27 (Y76G2A-shorterThanMedian)			1 (F57G4-shorterThanMedian, R06C7-shorterThanMedian)	6999 (F57G4-shorterThanMedian)	23.88 (F57G4-shorterThanMedian)			1 (Y71A12B-longerThanMedian, Y54G2A-longerThanMedian)
	Other Mirage,:			1 chromosomeV	572 chromosomeV	0.0 chromosomeX, chromosomeII, chromosomeIII, chromosomeI, chromosomeIV, chromosomeV			0 (Y43H11AL-withoutOverlaps, Y34D9B-withoutOverlaps, Y48A5A-withoutOverlaps, Y76G2A-withoutOverlaps, Y1B5A-withoutOverlaps, Y46H3A-withoutOverlaps, Y71H10A-withoutOverlaps, Y48G1C-withoutOverlaps, Y38B5A-withoutOverlaps, Y71G10AR-withoutOverlaps, Y54E2A-withoutOverlaps, Y74C10AR-withoutOverlaps, Y17D7B-withoutOverlaps, Y105C5B-withoutOverlaps, Y106G6D-withoutOverlaps, Y54G11B-withoutOverlaps, Y50…	0 (Y43H11AL-withoutOverlaps, Y34D9B-withoutOverlaps, Y48A5A-withoutOverlaps, Y76G2A-withoutOverlaps, Y1B5A-withoutOverlaps, Y46H3A-withoutOverlaps, Y71H10A-withoutOverlaps, Y48G1C-withoutOverlaps, Y38B5A-withoutOverlaps, Y71G10AR-withoutOverlaps, Y54E2A-withoutOverlaps, Y74C10AR-withoutOverlaps, Y17D7B-withoutOverlaps, Y105C5B-withoutOverlaps, Y106G6D-withoutOverlaps, Y54G11B-withoutOverlaps, Y50…	0.0 (Y43H11AL-withoutOverlaps, Y34D9B-withoutOverlaps, Y48A5A-withoutOverlaps, Y76G2A-withoutOverlaps, Y1B5A-withoutOverlaps, Y46H3A-withoutOverlaps, Y71H10A-withoutOverlaps, Y48G1C-withoutOverlaps, Y38B5A-withoutOverlaps, Y71G10AR-withoutOverlaps, Y54E2A-withoutOverlaps, Y74C10AR-withoutOverlaps, Y17D7B-withoutOverlaps, Y105C5B-withoutOverlaps, Y106G6D-withoutOverlaps, Y54G11B-withoutOverlaps, Y…			0 (K07F5, K11E4, F32D8, F47G9, F09E8, F30A10, F26E4, K02A11, F57B1, T28F4, T07D10, ZK858, C28H8, C46E1, C27D9, W06H3, T11A5, R02F11, C54G7, W03D2, K01F9, B0284, C07A9, F59D12, F38A5, T06D8, R102, M01B2, ZK938, F21D5, F13D2, F02D10, C34E7, F20C5, F16H9, F01G4, F43E12, F39D8, C36H8, T21E8, F13E6, F07C6, F07C3, R12A1, K03B8, F29D11, T04F3, C32H11, C11G10, C54D10, C06A1, F08H9, ZC376, T09E8, C17D12, …	0 (K07F5, K11E4, F32D8, F47G9, F09E8, F30A10, F26E4, K02A11, F57B1, T28F4, T07D10, ZK858, C28H8, C46E1, C27D9, W06H3, T11A5, R02F11, C54G7, W03D2, K01F9, B0284, C07A9, F59D12, F38A5, T06D8, R102, M01B2, ZK938, F21D5, F13D2, F02D10, C34E7, F20C5, F16H9, F01G4, F43E12, F39D8, C36H8, T21E8, F13E6, F07C6, F07C3, R12A1, K03B8, F29D11, T04F3, C32H11, C11G10, C54D10, C06A1, F08H9, ZC376, T09E8, C17D12, …	0.0 (K07F5, K11E4, F32D8, F47G9, F09E8, F30A10, F26E4, K02A11, F57B1, T28F4, T07D10, ZK858, C28H8, C46E1, C27D9, W06H3, T11A5, R02F11, C54G7, W03D2, K01F9, B0284, C07A9, F59D12, F38A5, T06D8, R102, M01B2, ZK938, F21D5, F13D2, F02D10, C34E7, F20C5, F16H9, F01G4, F43E12, F39D8, C36H8, T21E8, F13E6, F07C6, F07C3, R12A1, K03B8, F29D11, T04F3, C32H11, C11G10, C54D10, C06A1, F08H9, ZC376, T09E8, C17D12…			0 (Y65B4BR-chromosomeIfirstQuarter, Y40B10B-chromosomeVfirstQuarter, Y62E10A-chromosomeIVlastQuarter, Y59E1B-chromosomeXfirstQuarter, Y39G8B-chromosomeIIlastQuarter, Y39H10A-chromosomeVfirstQuarter, Y59A8B-chromosomeVlastQuarter, Y58G8A-chromosomeVfirstQuarter, Y55F3BM-chromosomeIVfirstQuarter, Y55H10B-chromosomeIVfirstQuarter, Y55B1BL-chromosomeIIIfirstQuarter, Y54G11A-chromosomeIIlastQuarter, Y…	0 (Y65B4BR-chromosomeIfirstQuarter, Y40B10B-chromosomeVfirstQuarter, Y62E10A-chromosomeIVlastQuarter, Y59E1B-chromosomeXfirstQuarter, Y39G8B-chromosomeIIlastQuarter, Y39H10A-chromosomeVfirstQuarter, Y59A8B-chromosomeVlastQuarter, Y58G8A-chromosomeVfirstQuarter, Y55F3BM-chromosomeIVfirstQuarter, Y55H10B-chromosomeIVfirstQuarter, Y55B1BL-chromosomeIIIfirstQuarter, Y54G11A-chromosomeIIlastQuarter, Y…	0.0 (Y65B4BR-chromosomeIfirstQuarter, Y40B10B-chromosomeVfirstQuarter, Y62E10A-chromosomeIVlastQuarter, Y59E1B-chromosomeXfirstQuarter, Y39G8B-chromosomeIIlastQuarter, Y39H10A-chromosomeVfirstQuarter, Y59A8B-chromosomeVlastQuarter, Y58G8A-chromosomeVfirstQuarter, Y55F3BM-chromosomeIVfirstQuarter, Y55H10B-chromosomeIVfirstQuarter, Y55B1BL-chromosomeIIIfirstQuarter, Y54G11A-chromosomeIIlastQuarter,…			0 (K10E9-chromosomeIfirstQuarter, K09H9-chromosomeIfirstQuarter, K09E3-chromosomeXlastQuarter, C33G3-chromosomeXlastQuarter, K03H6-chromosomeIVfirstQuarter, K03D3-chromosomeIVlastQuarter, K04G11-chromosomeXlastQuarter, C18H7-chromosomeIVfirstQuarter, C23H3-chromosomeIIfirstQuarter, C24A1-chromosomeIIIfirstQuarter, C18D4-chromosomeVlastQuarter, F58E2-chromosomeIVfirstQuarter, K11D2-chromosomeIlast…	0 (K10E9-chromosomeIfirstQuarter, K09H9-chromosomeIfirstQuarter, K09E3-chromosomeXlastQuarter, C33G3-chromosomeXlastQuarter, K03H6-chromosomeIVfirstQuarter, K03D3-chromosomeIVlastQuarter, K04G11-chromosomeXlastQuarter, C18H7-chromosomeIVfirstQuarter, C23H3-chromosomeIIfirstQuarter, C24A1-chromosomeIIIfirstQuarter, C18D4-chromosomeVlastQuarter, F58E2-chromosomeIVfirstQuarter, K11D2-chromosomeIlast…	0.0 (K10E9-chromosomeIfirstQuarter, K09H9-chromosomeIfirstQuarter, K09E3-chromosomeXlastQuarter, C33G3-chromosomeXlastQuarter, K03H6-chromosomeIVfirstQuarter, K03D3-chromosomeIVlastQuarter, K04G11-chromosomeXlastQuarter, C18H7-chromosomeIVfirstQuarter, C23H3-chromosomeIIfirstQuarter, C24A1-chromosomeIIIfirstQuarter, C18D4-chromosomeVlastQuarter, F58E2-chromosomeIVfirstQuarter, K11D2-chromosomeIla…			0 (Y102F5A-chromosomeXmiddleHalf, Y106G6B-chromosomeImiddleHalf, Y106G6C-chromosomeImiddleHalf, Y106G6E-chromosomeImiddleHalf, Y106G6H-chromosomeImiddleHalf, Y119C1A-chromosomeImiddleHalf, Y17G9B-chromosomeIVmiddleHalf, Y19D2B-chromosomeIImiddleHalf, Y22F5B-chromosomeVmiddleHalf, Y23B4A-chromosomeXmiddleHalf, Y76G2A-chromosomeImiddleHalf, Y32H12A-chromosomeIIImiddleHalf, Y34B4A-chromosomeXmiddleH…	0 (Y102F5A-chromosomeXmiddleHalf, Y106G6B-chromosomeImiddleHalf, Y106G6C-chromosomeImiddleHalf, Y106G6E-chromosomeImiddleHalf, Y106G6H-chromosomeImiddleHalf, Y119C1A-chromosomeImiddleHalf, Y17G9B-chromosomeIVmiddleHalf, Y19D2B-chromosomeIImiddleHalf, Y22F5B-chromosomeVmiddleHalf, Y23B4A-chromosomeXmiddleHalf, Y76G2A-chromosomeImiddleHalf, Y32H12A-chromosomeIIImiddleHalf, Y34B4A-chromosomeXmiddleH…	0.0 (Y102F5A-chromosomeXmiddleHalf, Y106G6B-chromosomeImiddleHalf, Y106G6C-chromosomeImiddleHalf, Y106G6E-chromosomeImiddleHalf, Y106G6H-chromosomeImiddleHalf, Y119C1A-chromosomeImiddleHalf, Y17G9B-chromosomeIVmiddleHalf, Y19D2B-chromosomeIImiddleHalf, Y22F5B-chromosomeVmiddleHalf, Y23B4A-chromosomeXmiddleHalf, Y76G2A-chromosomeImiddleHalf, Y32H12A-chromosomeIIImiddleHalf, Y34B4A-chromosomeXmiddl…			0 (R13F6-chromosomeIIImiddleHalf, R01H10-chromosomeIIImiddleHalf, C04F1-chromosomeImiddleHalf, C05C10-chromosomeIImiddleHalf, R01H5-chromosomeXmiddleHalf, C02B8-chromosomeXmiddleHalf, C54F6-chromosomeVmiddleHalf, F56C4-chromosomeIVmiddleHalf, F55D1-chromosomeXmiddleHalf, T10B11-chromosomeImiddleHalf, M88-chromosomeIIImiddleHalf, C41C4-chromosomeIImiddleHalf, M02B1-chromosomeIVmiddleHalf, ZC317-ch…
alf, F09G8-chromosomeIIImiddleHalf, K08E5-chromosomeIIImiddleHalf, F44D12-chromosomeIVmiddleHalf, W02D7-chromosomeVmiddleHalf, T19C4-chromosomeVmiddleHalf, F26H9-chromosomeImiddleHalf, ZC374-chromosomeXmiddleHalf, C07G1-chromosomeIVmiddleHalf, C46G7-chromosomeIVmiddleHalf, F07G11-chromosomeVmiddleHalf, T19B10-chromosomeVmiddleHalf, K08B12-chromosomeVmiddleHalf, B0240-chromosomeVmiddleHalf, ZK652-…	0 (R13F6-chromosomeIIImiddleHalf, R01H10-chromosomeIIImiddleHalf, C04F1-chromosomeImiddleHalf, C05C10-chromosomeIImiddleHalf, R01H5-chromosomeXmiddleHalf, C02B8-chromosomeXmiddleHalf, C54F6-chromosomeVmiddleHalf, F56C4-chromosomeIVmiddleHalf, F55D1-chromosomeXmiddleHalf, T10B11-chromosomeImiddleHalf, M88-chromosomeIIImiddleHalf, C41C4-chromosomeIImiddleHalf, M02B1-chromosomeIVmiddleHalf, ZC317-ch…
alf, F09G8-chromosomeIIImiddleHalf, K08E5-chromosomeIIImiddleHalf, F44D12-chromosomeIVmiddleHalf, W02D7-chromosomeVmiddleHalf, T19C4-chromosomeVmiddleHalf, F26H9-chromosomeImiddleHalf, ZC374-chromosomeXmiddleHalf, C07G1-chromosomeIVmiddleHalf, C46G7-chromosomeIVmiddleHalf, F07G11-chromosomeVmiddleHalf, T19B10-chromosomeVmiddleHalf, K08B12-chromosomeVmiddleHalf, B0240-chromosomeVmiddleHalf, ZK652-…	0.0 (R13F6-chromosomeIIImiddleHalf, R01H10-chromosomeIIImiddleHalf, C04F1-chromosomeImiddleHalf, C05C10-chromosomeIImiddleHalf, R01H5-chromosomeXmiddleHalf, C02B8-chromosomeXmiddleHalf, C54F6-chromosomeVmiddleHalf, F56C4-chromosomeIVmiddleHalf, F55D1-chromosomeXmiddleHalf, T10B11-chromosomeImiddleHalf, M88-chromosomeIIImiddleHalf, C41C4-chromosomeIImiddleHalf, M02B1-chromosomeIVmiddleHalf, ZC317-…
eHalf, F09G8-chromosomeIIImiddleHalf, K08E5-chromosomeIIImiddleHalf, F44D12-chromosomeIVmiddleHalf, W02D7-chromosomeVmiddleHalf, T19C4-chromosomeVmiddleHalf, F26H9-chromosomeImiddleHalf, ZC374-chromosomeXmiddleHalf, C07G1-chromosomeIVmiddleHalf, C46G7-chromosomeIVmiddleHalf, F07G11-chromosomeVmiddleHalf, T19B10-chromosomeVmiddleHalf, K08B12-chromosomeVmiddleHalf, B0240-chromosomeVmiddleHalf, ZK65…			0 (Y40B10B-shorterThanMedian, Y64F11A-shorterThanMedian, Y40A1A-shorterThanMedian, Y47H9B-shorterThanMedian, Y46H3A-shorterThanMedian, Y39G10AL-shorterThanMedian, Y47G7C-shorterThanMedian, Y75B12A-shorterThanMedian, Y39F10A-shorterThanMedian, Y54C5B-shorterThanMedian, Y67D11A-shorterThanMedian, Y39D8A-shorterThanMedian, Y66C5A-shorterThanMedian, Y74C10AR-shorterThanMedian, Y45G12A-shorterThanMedi…	0 (Y40B10B-shorterThanMedian, Y64F11A-shorterThanMedian, Y40A1A-shorterThanMedian, Y47H9B-shorterThanMedian, Y46H3A-shorterThanMedian, Y39G10AL-shorterThanMedian, Y47G7C-shorterThanMedian, Y75B12A-shorterThanMedian, Y39F10A-shorterThanMedian, Y54C5B-shorterThanMedian, Y67D11A-shorterThanMedian, Y39D8A-shorterThanMedian, Y66C5A-shorterThanMedian, Y74C10AR-shorterThanMedian, Y45G12A-shorterThanMedi…	0.0 (Y40B10B-shorterThanMedian, Y64F11A-shorterThanMedian, Y40A1A-shorterThanMedian, Y47H9B-shorterThanMedian, Y46H3A-shorterThanMedian, Y39G10AL-shorterThanMedian, Y47G7C-shorterThanMedian, Y75B12A-shorterThanMedian, Y39F10A-shorterThanMedian, Y54C5B-shorterThanMedian, Y67D11A-shorterThanMedian, Y39D8A-shorterThanMedian, Y66C5A-shorterThanMedian, Y74C10AR-shorterThanMedian, Y45G12A-shorterThanMe…			0 (F35F11-shorterThanMedian, ZK816-shorterThanMedian, T06D8-shorterThanMedian, K01G5-shorterThanMedian, C12C8-shorterThanMedian, F07F6-shorterThanMedian, W07G9-shorterThanMedian, T01C2-shorterThanMedian, T10E10-shorterThanMedian, E03H12-shorterThanMedian, F53B6-shorterThanMedian, T23G5-shorterThanMedian, R07C12-shorterThanMedian, F46A8-shorterThanMedian, F49E7-shorterThanMedian, T12B3-shorterThan…	0 (F35F11-shorterThanMedian, ZK816-shorterThanMedian, T06D8-shorterThanMedian, K01G5-shorterThanMedian, C12C8-shorterThanMedian, F07F6-shorterThanMedian, W07G9-shorterThanMedian, T01C2-shorterThanMedian, T10E10-shorterThanMedian, E03H12-shorterThanMedian, F53B6-shorterThanMedian, T23G5-shorterThanMedian, R07C12-shorterThanMedian, F46A8-shorterThanMedian, F49E7-shorterThanMedian, T12B3-shorterThan…	0.0 (F35F11-shorterThanMedian, ZK816-shorterThanMedian, T06D8-shorterThanMedian, K01G5-shorterThanMedian, C12C8-shorterThanMedian, F07F6-shorterThanMedian, W07G9-shorterThanMedian, T01C2-shorterThanMedian, T10E10-shorterThanMedian, E03H12-shorterThanMedian, F53B6-shorterThanMedian, T23G5-shorterThanMedian, R07C12-shorterThanMedian, F46A8-shorterThanMedian, F49E7-shorterThanMedian, T12B3-shorterTh…			0 (Y71F9B-longerThanMedian, Y75D11A-longerThanMedian, Y67D2-longerThanMedian, Y45G5AM-longerThanMedian, Y41C4A-longerThanMedian, Y48B6A-longerThanMedian, Y17G7B-longerThanMedian, Y97E10B-longerThanMedian, Y45F10A-longerThanMedian, Y73E7A-longerThanMedian, Y54E10BL-longerThanMedian, Y34D9A-longerThanMedian, Y50D7A-longerThanMedian, Y82E9BR-longerThanMedian, Y54E10A-longerThanMedian, Y55F3AM-longer…	0 (Y71F9B-longerThanMedian, Y75D11A-longerThanMedian, Y67D2-longerThanMedian, Y45G5AM-longerThanMedian, Y41C4A-longerThanMedian, Y48B6A-longerThanMedian, Y17G7B-longerThanMedian, Y97E10B-longerThanMedian, Y45F10A-longerThanMedian, Y73E7A-longerThanMedian, Y54E10BL-longerThanMedian, Y34D9A-longerThanMedian, Y50D7A-longerThanMedian, Y82E9BR-longerThanMedian, Y54E10A-longerThanMedian, Y55F3AM-longer…	0.0 (Y71F9B-longerThanMedian, Y75D11A-longerThanMedian, Y67D2-longerThanMedian, Y45G5AM-longerThanMedian, Y41C4A-longerThanMedian, Y48B6A-longerThanMedian, Y17G7B-longerThanMedian, Y97E10B-longerThanMedian, Y45F10A-longerThanMedian, Y73E7A-longerThanMedian, Y54E10BL-longerThanMedian, Y34D9A-longerThanMedian, Y50D7A-longerThanMedian, Y82E9BR-longerThanMedian, Y54E10A-longerThanMedian, Y55F3AM-long…			0 (C10C5-longerThanMedian, F44G3-longerThanMedian, C08G5-longerThanMedian, C08G9-longerThanMedian, F33D11-longerThanMedian, F30A10-longerThanMedian, F29F11-longerThanMedian, C04F5-longerThanMedian, ZK829-longerThanMedian, ZK930-longerThanMedian, F26D12-longerThanMedian, F26D10-longerThanMedian, ZK652-longerThanMedian, F14D2-longerThanMedian, ZK1025-longerThanMedian, ZK1073-longerThanMedian, ZK616…	0 (C10C5-longerThanMedian, F44G3-longerThanMedian, C08G5-longerThanMedian, C08G9-longerThanMedian, F33D11-longerThanMedian, F30A10-longerThanMedian, F29F11-longerThanMedian, C04F5-longerThanMedian, ZK829-longerThanMedian, ZK930-longerThanMedian, F26D12-longerThanMedian, F26D10-longerThanMedian, ZK652-longerThanMedian, F14D2-longerThanMedian, ZK1025-longerThanMedian, ZK1073-longerThanMedian, ZK616…	0.0 (C10C5-longerThanMedian, F44G3-longerThanMedian, C08G5-longerThanMedian, C08G9-longerThanMedian, F33D11-longerThanMedian, F30A10-longerThanMedian, F29F11-longerThanMedian, C04F5-longerThanMedian, ZK829-longerThanMedian, ZK930-longerThanMedian, F26D12-longerThanMedian, F26D10-longerThanMedian, ZK652-longerThanMedian, F14D2-longerThanMedian, ZK1025-longerThanMedian, ZK1073-longerThanMedian, ZK6…			0 (Y116A8B, Y43F4B, Y70C5D, Y105E8A, Y46G5A, Y111B2A, Y106G6B, Y46D2A, Y70C5B, Y48G1A, Y43C5B, Y57A10C, Y66C5A, Y32B12B, Y39A1A, Y102F5A, Y80E2A, Y54E5A, Y17D7C, Y76A2B, Y39H10A, Y48G8AL, Y39G8C, Y55F3C, Y113G7B, Y56A3A, Y32F6A, Y53G8AM, Y55F3AL, Y47H9A, Y79H2A, Y104H12A, Y38F1A, Y37E11AM, Y12A6A, Y46E12A, Y19D2B, Y24E3A, Y52E8A, Y37H2B, Y32B12C, Y102A5A, Y17G7B, Y52B11B, Y55D9A, Y71F9AR, Y70G10A…	0 (Y116A8B, Y43F4B, Y70C5D, Y105E8A, Y46G5A, Y111B2A, Y106G6B, Y46D2A, Y70C5B, Y48G1A, Y43C5B, Y57A10C, Y66C5A, Y32B12B, Y39A1A, Y102F5A, Y80E2A, Y54E5A, Y17D7C, Y76A2B, Y39H10A, Y48G8AL, Y39G8C, Y55F3C, Y113G7B, Y56A3A, Y32F6A, Y53G8AM, Y55F3AL, Y47H9A, Y79H2A, Y104H12A, Y38F1A, Y37E11AM, Y12A6A, Y46E12A, Y19D2B, Y24E3A, Y52E8A, Y37H2B, Y32B12C, Y102A5A, Y17G7B, Y52B11B, Y55D9A, Y71F9AR, Y70G10A…	0.0 (Y116A8B, Y43F4B, Y70C5D, Y105E8A, Y46G5A, Y111B2A, Y106G6B, Y46D2A, Y70C5B, Y48G1A, Y43C5B, Y57A10C, Y66C5A, Y32B12B, Y39A1A, Y102F5A, Y80E2A, Y54E5A, Y17D7C, Y76A2B, Y39H10A, Y48G8AL, Y39G8C, Y55F3C, Y113G7B, Y56A3A, Y32F6A, Y53G8AM, Y55F3AL, Y47H9A, Y79H2A, Y104H12A, Y38F1A, Y37E11AM, Y12A6A, Y46E12A, Y19D2B, Y24E3A, Y52E8A, Y37H2B, Y32B12C, Y102A5A, Y17G7B, Y52B11B, Y55D9A, Y71F9AR, Y70G1…			0 (Y119C1B-endOverlap, Y37E11B-endOverlap, Y102A5D-endOverlap, Y55D9A-endOverlap, Y40B1A-endOverlap, Y25C1A-endOverlap, Y47D7A-endOverlap, Y25C1A-startOverlap, Y92C3B-endOverlap, Y16E11A-startOverlap, Y47C4A-endOverlap, Y76G2A-endOverlap, Y116A8B-startOverlap, Y55F3BR-endOverlap, Y17G9B-endOverlap, Y7A9B-startOverlap, Y59E1A-startOverlap, Y26E6A-startOverlap, Y71H2B-endOverlap, Y73B6A-startOverla…	0 (Y119C1B-endOverlap, Y37E11B-endOverlap, Y102A5D-endOverlap, Y55D9A-endOverlap, Y40B1A-endOverlap, Y25C1A-endOverlap, Y47D7A-endOverlap, Y25C1A-startOverlap, Y92C3B-endOverlap, Y16E11A-startOverlap, Y47C4A-endOverlap, Y76G2A-endOverlap, Y116A8B-startOverlap, Y55F3BR-endOverlap, Y17G9B-endOverlap, Y7A9B-startOverlap, Y59E1A-startOverlap, Y26E6A-startOverlap, Y71H2B-endOverlap, Y73B6A-startOverla…	0.0 (Y119C1B-endOverlap, Y37E11B-endOverlap, Y102A5D-endOverlap, Y55D9A-endOverlap, Y40B1A-endOverlap, Y25C1A-endOverlap, Y47D7A-endOverlap, Y25C1A-startOverlap, Y92C3B-endOverlap, Y16E11A-startOverlap, Y47C4A-endOverlap, Y76G2A-endOverlap, Y116A8B-startOverlap, Y55F3BR-endOverlap, Y17G9B-endOverlap, Y7A9B-startOverlap, Y59E1A-startOverlap, Y26E6A-startOverlap, Y71H2B-endOverlap, Y73B6A-startOver…			0 (chromosomeI-firstQuarter, chromosomeII-firstQuarter, chromosomeIII-firstQuarter, chromosomeIV-firstQuarter, chromosomeV-firstQuarter, chromosomeX-firstQuarter, chromosomeI-lastQuarter, chromosomeII-lastQuarter, chromosomeIII-lastQuarter, chromosomeIV-lastQuarter, chromosomeV-lastQuarter, chromosomeX-lastQuarter)	0 (chromosomeI-firstQuarter, chromosomeII-firstQuarter, chromosomeIII-firstQuarter, chromosomeIV-firstQuarter, chromosomeV-firstQuarter, chromosomeX-firstQuarter, chromosomeI-lastQuarter, chromosomeII-lastQuarter, chromosomeIII-lastQuarter, chromosomeIV-lastQuarter, chromosomeV-lastQuarter, chromosomeX-lastQuarter)	0.0 (chromosomeI-firstQuarter, chromosomeII-firstQuarter, chromosomeIII-firstQuarter, chromosomeIV-firstQuarter, chromosomeV-firstQuarter, chromosomeX-firstQuarter, chromosomeI-lastQuarter, chromosomeII-lastQuarter, chromosomeIII-lastQuarter, chromosomeIV-lastQuarter, chromosomeV-lastQuarter, chromosomeX-lastQuarter)			1 (chromosomeV-middleHalf)	572 (chromosomeV-middleHalf)	0.01 (chromosomeV-middleHalf)			1 (H37A05)	572 (H37A05)	1.83 (H37A05)			0 (VF13D12L, VF39H2L, VT22E6R, VZC374L, VM02G9R, VC27A7L, VZK822L, VD1046R, VF54F7L, EGAP3, VK10D6R, VF36H2L, VY10G11R, cTel55X, EGAP1, cTel3X, cTel52S, EGAP1340, EGAP9, EGAP7, cTel33B, VC50H2R, VC5, EGAP2, VM106R, EGAP798, EGAP4, cTel54X, cTel4X, cTel7X, EGAP8, VH15N14R, VT23B5, VK04G11, VT21B10L, VF11C1L, cTel29B, VB0393L, cTel17, cTel5, cTel79B, VW02B12L, VF23B12L)	0 (VF13D12L, VF39H2L, VT22E6R, VZC374L, VM02G9R, VC27A7L, VZK822L, VD1046R, VF54F7L, EGAP3, VK10D6R, VF36H2L, VY10G11R, cTel55X, EGAP1, cTel3X, cTel52S, EGAP1340, EGAP9, EGAP7, cTel33B, VC50H2R, VC5, EGAP2, VM106R, EGAP798, EGAP4, cTel54X, cTel4X, cTel7X, EGAP8, VH15N14R, VT23B5, VK04G11, VT21B10L, VF11C1L, cTel29B, VB0393L, cTel17, cTel5, cTel79B, VW02B12L, VF23B12L)
	Rolling-circles:			0 chromosomeX, chromosomeII, chromosomeIII, chromosomeI, chromosomeIV, chromosomeV	0 chromosomeX, chromosomeII, chromosomeIII, chromosomeI, chromosomeIV, chromosomeV	0.0 chromosomeX, chromosomeII, chromosomeIII, chromosomeI, chromosomeIV, chromosomeV			0 (Y43H11AL-withoutOverlaps, Y34D9B-withoutOverlaps, Y48A5A-withoutOverlaps, Y76G2A-withoutOverlaps, Y1B5A-withoutOverlaps, Y46H3A-withoutOverlaps, Y71H10A-withoutOverlaps, Y48G1C-withoutOverlaps, Y38B5A-withoutOverlaps, Y71G10AR-withoutOverlaps, Y54E2A-withoutOverlaps, Y74C10AR-withoutOverlaps, Y17D7B-withoutOverlaps, Y105C5B-withoutOverlaps, Y106G6D-withoutOverlaps, Y54G11B-withoutOverlaps, Y50…	0 (Y43H11AL-withoutOverlaps, Y34D9B-withoutOverlaps, Y48A5A-withoutOverlaps, Y76G2A-withoutOverlaps, Y1B5A-withoutOverlaps, Y46H3A-withoutOverlaps, Y71H10A-withoutOverlaps, Y48G1C-withoutOverlaps, Y38B5A-withoutOverlaps, Y71G10AR-withoutOverlaps, Y54E2A-withoutOverlaps, Y74C10AR-withoutOverlaps, Y17D7B-withoutOverlaps, Y105C5B-withoutOverlaps, Y106G6D-withoutOverlaps, Y54G11B-withoutOverlaps, Y50…	0.0 (Y43H11AL-withoutOverlaps, Y34D9B-withoutOverlaps, Y48A5A-withoutOverlaps, Y76G2A-withoutOverlaps, Y1B5A-withoutOverlaps, Y46H3A-withoutOverlaps, Y71H10A-withoutOverlaps, Y48G1C-withoutOverlaps, Y38B5A-withoutOverlaps, Y71G10AR-withoutOverlaps, Y54E2A-withoutOverlaps, Y74C10AR-withoutOverlaps, Y17D7B-withoutOverlaps, Y105C5B-withoutOverlaps, Y106G6D-withoutOverlaps, Y54G11B-withoutOverlaps, Y…			0 (K07F5, K11E4, F32D8, F47G9, F09E8, F30A10, F26E4, K02A11, F57B1, T28F4, T07D10, ZK858, C28H8, C46E1, C27D9, W06H3, T11A5, R02F11, C54G7, W03D2, K01F9, B0284, C07A9, F59D12, F38A5, T06D8, R102, M01B2, ZK938, F21D5, F13D2, F02D10, C34E7, F20C5, F16H9, F01G4, F43E12, F39D8, C36H8, T21E8, F13E6, F07C6, F07C3, R12A1, K03B8, F29D11, T04F3, C32H11, C11G10, C54D10, C06A1, F08H9, ZC376, T09E8, C17D12, …	0 (K07F5, K11E4, F32D8, F47G9, F09E8, F30A10, F26E4, K02A11, F57B1, T28F4, T07D10, ZK858, C28H8, C46E1, C27D9, W06H3, T11A5, R02F11, C54G7, W03D2, K01F9, B0284, C07A9, F59D12, F38A5, T06D8, R102, M01B2, ZK938, F21D5, F13D2, F02D10, C34E7, F20C5, F16H9, F01G4, F43E12, F39D8, C36H8, T21E8, F13E6, F07C6, F07C3, R12A1, K03B8, F29D11, T04F3, C32H11, C11G10, C54D10, C06A1, F08H9, ZC376, T09E8, C17D12, …	0.0 (K07F5, K11E4, F32D8, F47G9, F09E8, F30A10, F26E4, K02A11, F57B1, T28F4, T07D10, ZK858, C28H8, C46E1, C27D9, W06H3, T11A5, R02F11, C54G7, W03D2, K01F9, B0284, C07A9, F59D12, F38A5, T06D8, R102, M01B2, ZK938, F21D5, F13D2, F02D10, C34E7, F20C5, F16H9, F01G4, F43E12, F39D8, C36H8, T21E8, F13E6, F07C6, F07C3, R12A1, K03B8, F29D11, T04F3, C32H11, C11G10, C54D10, C06A1, F08H9, ZC376, T09E8, C17D12…			0 (Y65B4BR-chromosomeIfirstQuarter, Y40B10B-chromosomeVfirstQuarter, Y62E10A-chromosomeIVlastQuarter, Y59E1B-chromosomeXfirstQuarter, Y39G8B-chromosomeIIlastQuarter, Y39H10A-chromosomeVfirstQuarter, Y59A8B-chromosomeVlastQuarter, Y58G8A-chromosomeVfirstQuarter, Y55F3BM-chromosomeIVfirstQuarter, Y55H10B-chromosomeIVfirstQuarter, Y55B1BL-chromosomeIIIfirstQuarter, Y54G11A-chromosomeIIlastQuarter, Y…	0 (Y65B4BR-chromosomeIfirstQuarter, Y40B10B-chromosomeVfirstQuarter, Y62E10A-chromosomeIVlastQuarter, Y59E1B-chromosomeXfirstQuarter, Y39G8B-chromosomeIIlastQuarter, Y39H10A-chromosomeVfirstQuarter, Y59A8B-chromosomeVlastQuarter, Y58G8A-chromosomeVfirstQuarter, Y55F3BM-chromosomeIVfirstQuarter, Y55H10B-chromosomeIVfirstQuarter, Y55B1BL-chromosomeIIIfirstQuarter, Y54G11A-chromosomeIIlastQuarter, Y…	0.0 (Y65B4BR-chromosomeIfirstQuarter, Y40B10B-chromosomeVfirstQuarter, Y62E10A-chromosomeIVlastQuarter, Y59E1B-chromosomeXfirstQuarter, Y39G8B-chromosomeIIlastQuarter, Y39H10A-chromosomeVfirstQuarter, Y59A8B-chromosomeVlastQuarter, Y58G8A-chromosomeVfirstQuarter, Y55F3BM-chromosomeIVfirstQuarter, Y55H10B-chromosomeIVfirstQuarter, Y55B1BL-chromosomeIIIfirstQuarter, Y54G11A-chromosomeIIlastQuarter,…			0 (K10E9-chromosomeIfirstQuarter, K09H9-chromosomeIfirstQuarter, K09E3-chromosomeXlastQuarter, C33G3-chromosomeXlastQuarter, K03H6-chromosomeIVfirstQuarter, K03D3-chromosomeIVlastQuarter, K04G11-chromosomeXlastQuarter, C18H7-chromosomeIVfirstQuarter, C23H3-chromosomeIIfirstQuarter, C24A1-chromosomeIIIfirstQuarter, C18D4-chromosomeVlastQuarter, F58E2-chromosomeIVfirstQuarter, K11D2-chromosomeIlast…	0 (K10E9-chromosomeIfirstQuarter, K09H9-chromosomeIfirstQuarter, K09E3-chromosomeXlastQuarter, C33G3-chromosomeXlastQuarter, K03H6-chromosomeIVfirstQuarter, K03D3-chromosomeIVlastQuarter, K04G11-chromosomeXlastQuarter, C18H7-chromosomeIVfirstQuarter, C23H3-chromosomeIIfirstQuarter, C24A1-chromosomeIIIfirstQuarter, C18D4-chromosomeVlastQuarter, F58E2-chromosomeIVfirstQuarter, K11D2-chromosomeIlast…	0.0 (K10E9-chromosomeIfirstQuarter, K09H9-chromosomeIfirstQuarter, K09E3-chromosomeXlastQuarter, C33G3-chromosomeXlastQuarter, K03H6-chromosomeIVfirstQuarter, K03D3-chromosomeIVlastQuarter, K04G11-chromosomeXlastQuarter, C18H7-chromosomeIVfirstQuarter, C23H3-chromosomeIIfirstQuarter, C24A1-chromosomeIIIfirstQuarter, C18D4-chromosomeVlastQuarter, F58E2-chromosomeIVfirstQuarter, K11D2-chromosomeIla…			0 (Y102F5A-chromosomeXmiddleHalf, Y106G6B-chromosomeImiddleHalf, Y106G6C-chromosomeImiddleHalf, Y106G6E-chromosomeImiddleHalf, Y106G6H-chromosomeImiddleHalf, Y119C1A-chromosomeImiddleHalf, Y17G9B-chromosomeIVmiddleHalf, Y19D2B-chromosomeIImiddleHalf, Y22F5B-chromosomeVmiddleHalf, Y23B4A-chromosomeXmiddleHalf, Y76G2A-chromosomeImiddleHalf, Y32H12A-chromosomeIIImiddleHalf, Y34B4A-chromosomeXmiddleH…	0 (Y102F5A-chromosomeXmiddleHalf, Y106G6B-chromosomeImiddleHalf, Y106G6C-chromosomeImiddleHalf, Y106G6E-chromosomeImiddleHalf, Y106G6H-chromosomeImiddleHalf, Y119C1A-chromosomeImiddleHalf, Y17G9B-chromosomeIVmiddleHalf, Y19D2B-chromosomeIImiddleHalf, Y22F5B-chromosomeVmiddleHalf, Y23B4A-chromosomeXmiddleHalf, Y76G2A-chromosomeImiddleHalf, Y32H12A-chromosomeIIImiddleHalf, Y34B4A-chromosomeXmiddleH…	0.0 (Y102F5A-chromosomeXmiddleHalf, Y106G6B-chromosomeImiddleHalf, Y106G6C-chromosomeImiddleHalf, Y106G6E-chromosomeImiddleHalf, Y106G6H-chromosomeImiddleHalf, Y119C1A-chromosomeImiddleHalf, Y17G9B-chromosomeIVmiddleHalf, Y19D2B-chromosomeIImiddleHalf, Y22F5B-chromosomeVmiddleHalf, Y23B4A-chromosomeXmiddleHalf, Y76G2A-chromosomeImiddleHalf, Y32H12A-chromosomeIIImiddleHalf, Y34B4A-chromosomeXmiddl…			0 (R13F6-chromosomeIIImiddleHalf, R01H10-chromosomeIIImiddleHalf, C04F1-chromosomeImiddleHalf, C05C10-chromosomeIImiddleHalf, R01H5-chromosomeXmiddleHalf, C02B8-chromosomeXmiddleHalf, C54F6-chromosomeVmiddleHalf, F56C4-chromosomeIVmiddleHalf, F55D1-chromosomeXmiddleHalf, T10B11-chromosomeImiddleHalf, M88-chromosomeIIImiddleHalf, C41C4-chromosomeIImiddleHalf, M02B1-chromosomeIVmiddleHalf, ZC317-ch…
alf, F09G8-chromosomeIIImiddleHalf, K08E5-chromosomeIIImiddleHalf, F44D12-chromosomeIVmiddleHalf, W02D7-chromosomeVmiddleHalf, T19C4-chromosomeVmiddleHalf, F26H9-chromosomeImiddleHalf, ZC374-chromosomeXmiddleHalf, C07G1-chromosomeIVmiddleHalf, C46G7-chromosomeIVmiddleHalf, F07G11-chromosomeVmiddleHalf, T19B10-chromosomeVmiddleHalf, K08B12-chromosomeVmiddleHalf, B0240-chromosomeVmiddleHalf, ZK652-…	0 (R13F6-chromosomeIIImiddleHalf, R01H10-chromosomeIIImiddleHalf, C04F1-chromosomeImiddleHalf, C05C10-chromosomeIImiddleHalf, R01H5-chromosomeXmiddleHalf, C02B8-chromosomeXmiddleHalf, C54F6-chromosomeVmiddleHalf, F56C4-chromosomeIVmiddleHalf, F55D1-chromosomeXmiddleHalf, T10B11-chromosomeImiddleHalf, M88-chromosomeIIImiddleHalf, C41C4-chromosomeIImiddleHalf, M02B1-chromosomeIVmiddleHalf, ZC317-ch…
alf, F09G8-chromosomeIIImiddleHalf, K08E5-chromosomeIIImiddleHalf, F44D12-chromosomeIVmiddleHalf, W02D7-chromosomeVmiddleHalf, T19C4-chromosomeVmiddleHalf, F26H9-chromosomeImiddleHalf, ZC374-chromosomeXmiddleHalf, C07G1-chromosomeIVmiddleHalf, C46G7-chromosomeIVmiddleHalf, F07G11-chromosomeVmiddleHalf, T19B10-chromosomeVmiddleHalf, K08B12-chromosomeVmiddleHalf, B0240-chromosomeVmiddleHalf, ZK652-…	0.0 (R13F6-chromosomeIIImiddleHalf, R01H10-chromosomeIIImiddleHalf, C04F1-chromosomeImiddleHalf, C05C10-chromosomeIImiddleHalf, R01H5-chromosomeXmiddleHalf, C02B8-chromosomeXmiddleHalf, C54F6-chromosomeVmiddleHalf, F56C4-chromosomeIVmiddleHalf, F55D1-chromosomeXmiddleHalf, T10B11-chromosomeImiddleHalf, M88-chromosomeIIImiddleHalf, C41C4-chromosomeIImiddleHalf, M02B1-chromosomeIVmiddleHalf, ZC317-…
eHalf, F09G8-chromosomeIIImiddleHalf, K08E5-chromosomeIIImiddleHalf, F44D12-chromosomeIVmiddleHalf, W02D7-chromosomeVmiddleHalf, T19C4-chromosomeVmiddleHalf, F26H9-chromosomeImiddleHalf, ZC374-chromosomeXmiddleHalf, C07G1-chromosomeIVmiddleHalf, C46G7-chromosomeIVmiddleHalf, F07G11-chromosomeVmiddleHalf, T19B10-chromosomeVmiddleHalf, K08B12-chromosomeVmiddleHalf, B0240-chromosomeVmiddleHalf, ZK65…			0 (Y40B10B-shorterThanMedian, Y64F11A-shorterThanMedian, Y40A1A-shorterThanMedian, Y47H9B-shorterThanMedian, Y46H3A-shorterThanMedian, Y39G10AL-shorterThanMedian, Y47G7C-shorterThanMedian, Y75B12A-shorterThanMedian, Y39F10A-shorterThanMedian, Y54C5B-shorterThanMedian, Y67D11A-shorterThanMedian, Y39D8A-shorterThanMedian, Y66C5A-shorterThanMedian, Y74C10AR-shorterThanMedian, Y45G12A-shorterThanMedi…	0 (Y40B10B-shorterThanMedian, Y64F11A-shorterThanMedian, Y40A1A-shorterThanMedian, Y47H9B-shorterThanMedian, Y46H3A-shorterThanMedian, Y39G10AL-shorterThanMedian, Y47G7C-shorterThanMedian, Y75B12A-shorterThanMedian, Y39F10A-shorterThanMedian, Y54C5B-shorterThanMedian, Y67D11A-shorterThanMedian, Y39D8A-shorterThanMedian, Y66C5A-shorterThanMedian, Y74C10AR-shorterThanMedian, Y45G12A-shorterThanMedi…	0.0 (Y40B10B-shorterThanMedian, Y64F11A-shorterThanMedian, Y40A1A-shorterThanMedian, Y47H9B-shorterThanMedian, Y46H3A-shorterThanMedian, Y39G10AL-shorterThanMedian, Y47G7C-shorterThanMedian, Y75B12A-shorterThanMedian, Y39F10A-shorterThanMedian, Y54C5B-shorterThanMedian, Y67D11A-shorterThanMedian, Y39D8A-shorterThanMedian, Y66C5A-shorterThanMedian, Y74C10AR-shorterThanMedian, Y45G12A-shorterThanMe…			0 (F35F11-shorterThanMedian, ZK816-shorterThanMedian, T06D8-shorterThanMedian, K01G5-shorterThanMedian, C12C8-shorterThanMedian, F07F6-shorterThanMedian, W07G9-shorterThanMedian, T01C2-shorterThanMedian, T10E10-shorterThanMedian, E03H12-shorterThanMedian, F53B6-shorterThanMedian, T23G5-shorterThanMedian, R07C12-shorterThanMedian, F46A8-shorterThanMedian, F49E7-shorterThanMedian, T12B3-shorterThan…	0 (F35F11-shorterThanMedian, ZK816-shorterThanMedian, T06D8-shorterThanMedian, K01G5-shorterThanMedian, C12C8-shorterThanMedian, F07F6-shorterThanMedian, W07G9-shorterThanMedian, T01C2-shorterThanMedian, T10E10-shorterThanMedian, E03H12-shorterThanMedian, F53B6-shorterThanMedian, T23G5-shorterThanMedian, R07C12-shorterThanMedian, F46A8-shorterThanMedian, F49E7-shorterThanMedian, T12B3-shorterThan…	0.0 (F35F11-shorterThanMedian, ZK816-shorterThanMedian, T06D8-shorterThanMedian, K01G5-shorterThanMedian, C12C8-shorterThanMedian, F07F6-shorterThanMedian, W07G9-shorterThanMedian, T01C2-shorterThanMedian, T10E10-shorterThanMedian, E03H12-shorterThanMedian, F53B6-shorterThanMedian, T23G5-shorterThanMedian, R07C12-shorterThanMedian, F46A8-shorterThanMedian, F49E7-shorterThanMedian, T12B3-shorterTh…			0 (Y71F9B-longerThanMedian, Y75D11A-longerThanMedian, Y67D2-longerThanMedian, Y45G5AM-longerThanMedian, Y41C4A-longerThanMedian, Y48B6A-longerThanMedian, Y17G7B-longerThanMedian, Y97E10B-longerThanMedian, Y45F10A-longerThanMedian, Y73E7A-longerThanMedian, Y54E10BL-longerThanMedian, Y34D9A-longerThanMedian, Y50D7A-longerThanMedian, Y82E9BR-longerThanMedian, Y54E10A-longerThanMedian, Y55F3AM-longer…	0 (Y71F9B-longerThanMedian, Y75D11A-longerThanMedian, Y67D2-longerThanMedian, Y45G5AM-longerThanMedian, Y41C4A-longerThanMedian, Y48B6A-longerThanMedian, Y17G7B-longerThanMedian, Y97E10B-longerThanMedian, Y45F10A-longerThanMedian, Y73E7A-longerThanMedian, Y54E10BL-longerThanMedian, Y34D9A-longerThanMedian, Y50D7A-longerThanMedian, Y82E9BR-longerThanMedian, Y54E10A-longerThanMedian, Y55F3AM-longer…	0.0 (Y71F9B-longerThanMedian, Y75D11A-longerThanMedian, Y67D2-longerThanMedian, Y45G5AM-longerThanMedian, Y41C4A-longerThanMedian, Y48B6A-longerThanMedian, Y17G7B-longerThanMedian, Y97E10B-longerThanMedian, Y45F10A-longerThanMedian, Y73E7A-longerThanMedian, Y54E10BL-longerThanMedian, Y34D9A-longerThanMedian, Y50D7A-longerThanMedian, Y82E9BR-longerThanMedian, Y54E10A-longerThanMedian, Y55F3AM-long…			0 (C10C5-longerThanMedian, F44G3-longerThanMedian, C08G5-longerThanMedian, C08G9-longerThanMedian, F33D11-longerThanMedian, F30A10-longerThanMedian, F29F11-longerThanMedian, C04F5-longerThanMedian, ZK829-longerThanMedian, ZK930-longerThanMedian, F26D12-longerThanMedian, F26D10-longerThanMedian, ZK652-longerThanMedian, F14D2-longerThanMedian, ZK1025-longerThanMedian, ZK1073-longerThanMedian, ZK616…	0 (C10C5-longerThanMedian, F44G3-longerThanMedian, C08G5-longerThanMedian, C08G9-longerThanMedian, F33D11-longerThanMedian, F30A10-longerThanMedian, F29F11-longerThanMedian, C04F5-longerThanMedian, ZK829-longerThanMedian, ZK930-longerThanMedian, F26D12-longerThanMedian, F26D10-longerThanMedian, ZK652-longerThanMedian, F14D2-longerThanMedian, ZK1025-longerThanMedian, ZK1073-longerThanMedian, ZK616…	0.0 (C10C5-longerThanMedian, F44G3-longerThanMedian, C08G5-longerThanMedian, C08G9-longerThanMedian, F33D11-longerThanMedian, F30A10-longerThanMedian, F29F11-longerThanMedian, C04F5-longerThanMedian, ZK829-longerThanMedian, ZK930-longerThanMedian, F26D12-longerThanMedian, F26D10-longerThanMedian, ZK652-longerThanMedian, F14D2-longerThanMedian, ZK1025-longerThanMedian, ZK1073-longerThanMedian, ZK6…			0 (Y116A8B, Y43F4B, Y70C5D, Y105E8A, Y46G5A, Y111B2A, Y106G6B, Y46D2A, Y70C5B, Y48G1A, Y43C5B, Y57A10C, Y66C5A, Y32B12B, Y39A1A, Y102F5A, Y80E2A, Y54E5A, Y17D7C, Y76A2B, Y39H10A, Y48G8AL, Y39G8C, Y55F3C, Y113G7B, Y56A3A, Y32F6A, Y53G8AM, Y55F3AL, Y47H9A, Y79H2A, Y104H12A, Y38F1A, Y37E11AM, Y12A6A, Y46E12A, Y19D2B, Y24E3A, Y52E8A, Y37H2B, Y32B12C, Y102A5A, Y17G7B, Y52B11B, Y55D9A, Y71F9AR, Y70G10A…	0 (Y116A8B, Y43F4B, Y70C5D, Y105E8A, Y46G5A, Y111B2A, Y106G6B, Y46D2A, Y70C5B, Y48G1A, Y43C5B, Y57A10C, Y66C5A, Y32B12B, Y39A1A, Y102F5A, Y80E2A, Y54E5A, Y17D7C, Y76A2B, Y39H10A, Y48G8AL, Y39G8C, Y55F3C, Y113G7B, Y56A3A, Y32F6A, Y53G8AM, Y55F3AL, Y47H9A, Y79H2A, Y104H12A, Y38F1A, Y37E11AM, Y12A6A, Y46E12A, Y19D2B, Y24E3A, Y52E8A, Y37H2B, Y32B12C, Y102A5A, Y17G7B, Y52B11B, Y55D9A, Y71F9AR, Y70G10A…	0.0 (Y116A8B, Y43F4B, Y70C5D, Y105E8A, Y46G5A, Y111B2A, Y106G6B, Y46D2A, Y70C5B, Y48G1A, Y43C5B, Y57A10C, Y66C5A, Y32B12B, Y39A1A, Y102F5A, Y80E2A, Y54E5A, Y17D7C, Y76A2B, Y39H10A, Y48G8AL, Y39G8C, Y55F3C, Y113G7B, Y56A3A, Y32F6A, Y53G8AM, Y55F3AL, Y47H9A, Y79H2A, Y104H12A, Y38F1A, Y37E11AM, Y12A6A, Y46E12A, Y19D2B, Y24E3A, Y52E8A, Y37H2B, Y32B12C, Y102A5A, Y17G7B, Y52B11B, Y55D9A, Y71F9AR, Y70G1…			0 (Y119C1B-endOverlap, Y37E11B-endOverlap, Y102A5D-endOverlap, Y55D9A-endOverlap, Y40B1A-endOverlap, Y25C1A-endOverlap, Y47D7A-endOverlap, Y25C1A-startOverlap, Y92C3B-endOverlap, Y16E11A-startOverlap, Y47C4A-endOverlap, Y76G2A-endOverlap, Y116A8B-startOverlap, Y55F3BR-endOverlap, Y17G9B-endOverlap, Y7A9B-startOverlap, Y59E1A-startOverlap, Y26E6A-startOverlap, Y71H2B-endOverlap, Y73B6A-startOverla…	0 (Y119C1B-endOverlap, Y37E11B-endOverlap, Y102A5D-endOverlap, Y55D9A-endOverlap, Y40B1A-endOverlap, Y25C1A-endOverlap, Y47D7A-endOverlap, Y25C1A-startOverlap, Y92C3B-endOverlap, Y16E11A-startOverlap, Y47C4A-endOverlap, Y76G2A-endOverlap, Y116A8B-startOverlap, Y55F3BR-endOverlap, Y17G9B-endOverlap, Y7A9B-startOverlap, Y59E1A-startOverlap, Y26E6A-startOverlap, Y71H2B-endOverlap, Y73B6A-startOverla…	0.0 (Y119C1B-endOverlap, Y37E11B-endOverlap, Y102A5D-endOverlap, Y55D9A-endOverlap, Y40B1A-endOverlap, Y25C1A-endOverlap, Y47D7A-endOverlap, Y25C1A-startOverlap, Y92C3B-endOverlap, Y16E11A-startOverlap, Y47C4A-endOverlap, Y76G2A-endOverlap, Y116A8B-startOverlap, Y55F3BR-endOverlap, Y17G9B-endOverlap, Y7A9B-startOverlap, Y59E1A-startOverlap, Y26E6A-startOverlap, Y71H2B-endOverlap, Y73B6A-startOver…			0 (chromosomeI-firstQuarter, chromosomeII-firstQuarter, chromosomeIII-firstQuarter, chromosomeIV-firstQuarter, chromosomeV-firstQuarter, chromosomeX-firstQuarter, chromosomeI-lastQuarter, chromosomeII-lastQuarter, chromosomeIII-lastQuarter, chromosomeIV-lastQuarter, chromosomeV-lastQuarter, chromosomeX-lastQuarter)	0 (chromosomeI-firstQuarter, chromosomeII-firstQuarter, chromosomeIII-firstQuarter, chromosomeIV-firstQuarter, chromosomeV-firstQuarter, chromosomeX-firstQuarter, chromosomeI-lastQuarter, chromosomeII-lastQuarter, chromosomeIII-lastQuarter, chromosomeIV-lastQuarter, chromosomeV-lastQuarter, chromosomeX-lastQuarter)	0.0 (chromosomeI-firstQuarter, chromosomeII-firstQuarter, chromosomeIII-firstQuarter, chromosomeIV-firstQuarter, chromosomeV-firstQuarter, chromosomeX-firstQuarter, chromosomeI-lastQuarter, chromosomeII-lastQuarter, chromosomeIII-lastQuarter, chromosomeIV-lastQuarter, chromosomeV-lastQuarter, chromosomeX-lastQuarter)			0 (chromosomeI-middleHalf, chromosomeII-middleHalf, chromosomeIII-middleHalf, chromosomeIV-middleHalf, chromosomeV-middleHalf, chromosomeX-middleHalf)	0 (chromosomeI-middleHalf, chromosomeII-middleHalf, chromosomeIII-middleHalf, chromosomeIV-middleHalf, chromosomeV-middleHalf, chromosomeX-middleHalf)	0.0 (chromosomeI-middleHalf, chromosomeII-middleHalf, chromosomeIII-middleHalf, chromosomeIV-middleHalf, chromosomeV-middleHalf, chromosomeX-middleHalf)			0 (H03A11, H09F14, H25K10, H12D21, H32K16, H25P06, H06A10, H03G16, H19N07, H15M21, H36L18, H39E23, H15N14, H21P03, H13N06, H05L14, H08M01, H12I19, H02I12, H40L08, H05G16, H01G02, H06O01, H37N21, H10D18, H19M22, H24K24, H04M03, H30A04, H20J04, H05O09, H05C05, H16O14, H36N01, H02F09, H11L12, H32C10, H27M09, H17B01, H14N18, H14A12, H07I21, H06I04, H14E04, H01M10, H27O22, H03G13, H12I13, H23L24, H43I…	0 (H03A11, H09F14, H25K10, H12D21, H32K16, H25P06, H06A10, H03G16, H19N07, H15M21, H36L18, H39E23, H15N14, H21P03, H13N06, H05L14, H08M01, H12I19, H02I12, H40L08, H05G16, H01G02, H06O01, H37N21, H10D18, H19M22, H24K24, H04M03, H30A04, H20J04, H05O09, H05C05, H16O14, H36N01, H02F09, H11L12, H32C10, H27M09, H17B01, H14N18, H14A12, H07I21, H06I04, H14E04, H01M10, H27O22, H03G13, H12I13, H23L24, H43I…	0.0 (H03A11, H09F14, H25K10, H12D21, H32K16, H25P06, H06A10, H03G16, H19N07, H15M21, H36L18, H39E23, H15N14, H21P03, H13N06, H05L14, H08M01, H12I19, H02I12, H40L08, H05G16, H01G02, H06O01, H37N21, H10D18, H19M22, H24K24, H04M03, H30A04, H20J04, H05O09, H05C05, H16O14, H36N01, H02F09, H11L12, H32C10, H27M09, H17B01, H14N18, H14A12, H07I21, H06I04, H14E04, H01M10, H27O22, H03G13, H12I13, H23L24, H4…			0 (VF13D12L, VF39H2L, VT22E6R, VZC374L, VM02G9R, VC27A7L, VZK822L, VD1046R, VF54F7L, EGAP3, VK10D6R, VF36H2L, VY10G11R, cTel55X, EGAP1, cTel3X, cTel52S, EGAP1340, EGAP9, EGAP7, cTel33B, VC50H2R, VC5, EGAP2, VM106R, EGAP798, EGAP4, cTel54X, cTel4X, cTel7X, EGAP8, VH15N14R, VT23B5, VK04G11, VT21B10L, VF11C1L, cTel29B, VB0393L, cTel17, cTel5, cTel79B, VW02B12L, VF23B12L)	0 (VF13D12L, VF39H2L, VT22E6R, VZC374L, VM02G9R, VC27A7L, VZK822L, VD1046R, VF54F7L, EGAP3, VK10D6R, VF36H2L, VY10G11R, cTel55X, EGAP1, cTel3X, cTel52S, EGAP1340, EGAP9, EGAP7, cTel33B, VC50H2R, VC5, EGAP2, VM106R, EGAP798, EGAP4, cTel54X, cTel4X, cTel7X, EGAP8, VH15N14R, VT23B5, VK04G11, VT21B10L, VF11C1L, cTel29B, VB0393L, cTel17, cTel5, cTel79B, VW02B12L, VF23B12L)
Unclassified:				2834 chromosomeV	627662 chromosomeV	3.81 chromosomeIII			151 (Y75B8A-withoutOverlaps)	40839 (Y75B8A-withoutOverlaps)	65.07 (Y16E11A-withoutOverlaps)			48 (F53G2)	14639 (ZK250)	73.51 (T20C4)			151 (Y75B8A-chromosomeIIIlastQuarter)	40839 (Y75B8A-chromosomeIIIlastQuarter)	65.07 (Y16E11A-chromosomeIIfirstQuarter)			48 (F53G2-chromosomeIIfirstQuarter)	14639 (ZK250-chromosomeIIfirstQuarter)	73.51 (T20C4-chromosomeVfirstQuarter)			17 (Y52B11B-chromosomeImiddleHalf)	10883 (Y97E10B-chromosomeVmiddleHalf)	48.2 (Y40D7A-chromosomeIVmiddleHalf)			20 (F28D9-chromosomeImiddleHalf)	7594 (F27B3-chromosomeIIImiddleHalf)	24.68 (F27B3-chromosomeIIImiddleHalf)			20 (Y1H11-shorterThanMedian)	10164 (Y16E11A-shorterThanMedian)	65.07 (Y16E11A-shorterThanMedian)			32 (F54C4-shorterThanMedian)	7594 (F27B3-shorterThanMedian)	73.51 (T20C4-shorterThanMedian)			151 (Y75B8A-longerThanMedian)
Total interspersed repeats:				-1 chromosomeX, chromosomeII, chromosomeIII, chromosomeI, chromosomeIV, chromosomeV	2352745 chromosomeV	12.16 chromosomeI			-1 (Y43H11AL-withoutOverlaps, Y34D9B-withoutOverlaps, Y48A5A-withoutOverlaps, Y76G2A-withoutOverlaps, Y1B5A-withoutOverlaps, Y46H3A-withoutOverlaps, Y71H10A-withoutOverlaps, Y48G1C-withoutOverlaps, Y38B5A-withoutOverlaps, Y71G10AR-withoutOverlaps, Y54E2A-	86725 (Y75B8A-withoutOverlaps)	100.0 (Y51A2C-withoutOverlaps)			-1 (K07F5, K11E4, F32D8, F47G9, F09E8, F30A10, F26E4, K02A11, F57B1, T28F4, T07D10, ZK858, C28H8, C46E1, C27D9, W06H3, T11A5, R02F11, C54G7, W03D2, K01F9, B0284, C07A9, F59D12, F38A5, T06D8, R102, M01B2, ZK938, F21D5, F13D2, F02D10, C34E7, F20C5, F16H9, F	23011 (ZK250)	100.0 (F07C7)			-1 (Y65B4BR-chromosomeIfirstQuarter, Y40B10B-chromosomeVfirstQuarter, Y62E10A-chromosomeIVlastQuarter, Y59E1B-chromosomeXfirstQuarter, Y39G8B-chromosomeIIlastQuarter, Y39H10A-chromosomeVfirstQuarter, Y59A8B-chromosomeVlastQuarter, Y58G8A-chromosomeVfirstQ	86725 (Y75B8A-chromosomeIIIlastQuarter)	100.0 (Y51A2C-chromosomeVlastQuarter)			-1 (K10E9-chromosomeIfirstQuarter, K09H9-chromosomeIfirstQuarter, K09E3-chromosomeXlastQuarter, C33G3-chromosomeXlastQuarter, K03H6-chromosomeIVfirstQuarter, K03D3-chromosomeIVlastQuarter, K04G11-chromosomeXlastQuarter, C18H7-chromosomeIVfirstQuarter, C23	23011 (ZK250-chromosomeIIfirstQuarter)	97.24 (F30D4-chromosomeIIfirstQuarter)			-1 (Y102F5A-chromosomeXmiddleHalf, Y106G6B-chromosomeImiddleHalf, Y106G6C-chromosomeImiddleHalf, Y106G6E-chromosomeImiddleHalf, Y106G6H-chromosomeImiddleHalf, Y119C1A-chromosomeImiddleHalf, Y17G9B-chromosomeIVmiddleHalf, Y19D2B-chromosomeIImiddleHalf, Y22	21845 (Y73B6BL-chromosomeIVmiddleHalf)	62.33 (Y40D7A-chromosomeIVmiddleHalf)			-1 (R13F6-chromosomeIIImiddleHalf, R01H10-chromosomeIIImiddleHalf, C04F1-chromosomeImiddleHalf, C05C10-chromosomeIImiddleHalf, R01H5-chromosomeXmiddleHalf, C02B8-chromosomeXmiddleHalf, C54F6-chromosomeVmiddleHalf, F56C4-chromosomeIVmiddleHalf, F55D1-chrom
Half, F09G8-chromosomeIIImiddleHalf, K08E5-chromosomeIIImiddleHalf, F44D12-chromosomeIVmiddleHalf, W02D7-chromosomeVmiddleHalf, T19C4-chromosomeVmiddleHalf, F26H9-chromosomeImiddleHalf, ZC374-chromosomeXmiddleHalf, C07G1-chromosomeIVmiddleHalf, C46G7-chromosomeIVmiddleHalf, F07G11-chromosomeVmiddleHalf, T19B10-chromosomeVmiddleHalf, K08B12-chromosomeVmiddleHalf, B0240-chromosomeVmiddleHalf, ZK652…	16974 (C07D8-chromosomeXmiddleHalf)	100.0 (F07C7-chromosomeXmiddleHalf)			-1 (Y40B10B-shorterThanMedian, Y64F11A-shorterThanMedian, Y40A1A-shorterThanMedian, Y47H9B-shorterThanMedian, Y46H3A-shorterThanMedian, Y39G10AL-shorterThanMedian, Y47G7C-shorterThanMedian, Y75B12A-shorterThanMedian, Y39F10A-shorterThanMedian, Y54C5B-shor	10999 (Y16E11A-shorterThanMedian)	100.0 (Y51A2C-shorterThanMedian)			-1 (F35F11-shorterThanMedian, ZK816-shorterThanMedian, T06D8-shorterThanMedian, K01G5-shorterThanMedian, C12C8-shorterThanMedian, F07F6-shorterThanMedian, W07G9-shorterThanMedian, T01C2-shorterThanMedian, T10E10-shorterThanMedian, E03H12-shorterThanMedian	16974 (C07D8-shorterThanMedian)	100.0 (F07C7-shorterThanMedian)			-1 (Y71F9B-longerThanMedian, Y75D11A-longerThanMedian, Y67D2-longerThanMedian, Y45G5AM-longerThanMedian, Y41C4A-longerThanMedian, Y48B6A-longerThanMedian, Y17G7B-longerThanMedian, Y97E10B-longerThanMedian, Y45F10A-longerThanMedian, Y73E7A-longerThanMedian	86725 (Y75B8A-longerThanMedian)	66.73 (Y43F4A-longerThanMedian)			-1 (C10C5-longerThanMedian, F44G3-longerThanMedian, C08G5-longerThanMedian, C08G9-longerThanMedian, F33D11-longerThanMedian, F30A10-longerThanMedian, F29F11-longerThanMedian, C04F5-longerThanMedian, ZK829-longerThanMedian, ZK930-longerThanMedian, F26D12-l	23011 (ZK250-longerThanMedian)	53.54 (ZK250-longerThanMedian)			-1 (Y116A8B, Y43F4B, Y70C5D, Y105E8A, Y46G5A, Y111B2A, Y106G6B, Y46D2A, Y70C5B, Y48G1A, Y43C5B, Y57A10C, Y66C5A, Y32B12B, Y39A1A, Y102F5A, Y80E2A, Y54E5A, Y17D7C, Y76A2B, Y39H10A, Y48G8AL, Y39G8C, Y55F3C, Y113G7B, Y56A3A, Y32F6A, Y53G8AM, Y55F3AL, Y47H9A,	86725 (Y75B8A)	100.0 (Y51A2C)			-1 (Y119C1B-endOverlap, Y37E11B-endOverlap, Y102A5D-endOverlap, Y55D9A-endOverlap, Y40B1A-endOverlap, Y25C1A-endOverlap, Y47D7A-endOverlap, Y25C1A-startOverlap, Y92C3B-endOverlap, Y16E11A-startOverlap, Y47C4A-endOverlap, Y76G2A-endOverlap, Y116A8B-startOv	5177 (Y71D11A-startOverlap)	100.0 (Y102A5D-endOverlap, Y16E11A-startOverlap, Y76G2A-endOverlap, Y7A9B-startOverlap, Y26E6A-startOverlap, Y51H7D-endOverlap, Y51A2C-startOverlap, Y37A1C-endOverlap, Y43F8A-startOverlap, Y81B9A-endOverlap, Y39F10A-endOverlap, Y34B4A-endOverlap, Y75D11A-endOverlap, Y38E10A-startOverlap, Y32G9B-endOverlap, Y51B9A-startOverlap, Y51A2C-endOverlap, Y45F10C-endOverlap, Y106G6G-startOverlap, Y75B12A-s…			-1 (chromosomeI-firstQuarter, chromosomeII-firstQuarter, chromosomeIII-firstQuarter, chromosomeIV-firstQuarter, chromosomeV-firstQuarter, chromosomeX-firstQuarter, chromosomeI-lastQuarter, chromosomeII-lastQuarter, chromosomeIII-lastQuarter, chromosomeIV-	932494 (chromosomeV-firstQuarter)	22.82 (chromosomeI-firstQuarter)			-1 (chromosomeI-middleHalf, chromosomeII-middleHalf, chromosomeIII-middleHalf, chromosomeIV-middleHalf, chromosomeV-middleHalf, chromosomeX-middleHalf)	571260 (chromosomeV-middleHalf)	6.04 (chromosomeI-middleHalf)			-1 (H03A11, H09F14, H25K10, H12D21, H32K16, H25P06, H06A10, H03G16, H19N07, H15M21, H36L18, H39E23, H15N14, H21P03, H13N06, H05L14, H08M01, H12I19, H02I12, H40L08, H05G16, H01G02, H06O01, H37N21, H10D18, H19M22, H24K24, H04M03, H30A04, H20J04, H05O09, H05	9578 (H09G03)	99.94 (H11L12)
Small RNA:				245 chromosomeX	19184 chromosomeX	0.11 chromosomeX			5 (Y7A5A-withoutOverlaps, Y53G8B-withoutOverlaps)	421 (Y7A5A-withoutOverlaps)	1.19 (Y97E10C-withoutOverlaps)			6 (K11E4, ZK678, F22F1, F52E10, C48C5, F31C3)	6901 (F31C3)	20.85 (F31C3)			5 (Y7A5A-chromosomeXlastQuarter, Y53G8B-chromosomeIIIfirstQuarter)	421 (Y7A5A-chromosomeXlastQuarter)	0.98 (Y53G8B-chromosomeIIIfirstQuarter)			6 (ZK678-chromosomeXlastQuarter, F31C3-chromosomeIlastQuarter, K11E4-chromosomeXlastQuarter, F52E10-chromosomeXlastQuarter)	6901 (F31C3-chromosomeIlastQuarter)	20.85 (F31C3-chromosomeIlastQuarter)			2 (Y4C6B-chromosomeIVmiddleHalf)	155 (Y4C6B-chromosomeIVmiddleHalf)	1.19 (Y97E10C-chromosomeVmiddleHalf)			6 (C48C5-chromosomeXmiddleHalf, F22F1-chromosomeXmiddleHalf)	501 (C48C5-chromosomeXmiddleHalf, F22F1-chromosomeXmiddleHalf)	3.5 (F25F6-chromosomeXmiddleHalf)			1 (Y39G10AL-shorterThanMedian, Y51H7BR-shorterThanMedian, Y70C5A-shorterThanMedian, Y104H12A-shorterThanMedian, Y97E10C-shorterThanMedian, Y95D11A-shorterThanMedian, Y116F11A-shorterThanMedian, Y26G10-shorterThanMedian, Y37B11A-shorterThanMedian, Y7A9D-shorterThanMedian, Y59E1B-shorterThanMedian)	94 (Y51H7BR-shorterThanMedian)	1.19 (Y97E10C-shorterThanMedian)			6 (F52E10-shorterThanMedian, F22F1-shorterThanMedian)	501 (F22F1-shorterThanMedian)	3.5 (F25F6-shorterThanMedian)			5 (Y53G8B-longerThanMedian, Y7A5A-longerThanMedian)
Satellites:				965 chromosomeV	193692 chromosomeV	1.24 chromosomeIII			66 (Y75B8A-withoutOverlaps)	45629 (Y69F12A-withoutOverlaps)	79.65 (Y69F12A-withoutOverlaps)			15 (W03F11)	4710 (C49F5)	28.36 (T20H12)			66 (Y75B8A-chromosomeIIIlastQuarter)	12683 (Y75B8A-chromosomeIIIlastQuarter)	34.66 (Y64C7A-chromosomeIIfirstQuarter)			15 (W03F11-chromosomeIfirstQuarter)	4538 (W03F11-chromosomeIfirstQuarter)	25.84 (ZC142-chromosomeVfirstQuarter)			10 (Y50E8A-chromosomeVmiddleHalf)	45629 (Y69F12A-chromosomeIIImiddleHalf)	79.65 (Y69F12A-chromosomeIIImiddleHalf)			10 (F37H8-chromosomeIImiddleHalf)	4710 (C49F5-chromosomeXmiddleHalf)	28.36 (T20H12-chromosomeIImiddleHalf)			11 (Y1H11-shorterThanMedian)	11040 (Y64H9A-shorterThanMedian)	70.62 (Y64H9A-shorterThanMedian)			10 (F14F7-shorterThanMedian, W09H1-shorterThanMedian)	4704 (T20H12-shorterThanMedian)	28.36 (T20H12-shorterThanMedian)			66 (Y75B8A-longerThanMedian)
Simple repeats:				4093 chromosomeV	224613 chromosomeV	1.43 chromosomeII			113 (Y54G2A-withoutOverlaps)	25016 (Y80E2A-withoutOverlaps)	78.71 (Y80E2A-withoutOverlaps)			42 (F55A8)	3346 (F59B1)	16.25 (T15G9)			113 (Y54G2A-chromosomeIVfirstQuarter)	25016 (Y80E2A-chromosomeXfirstQuarter)	78.71 (Y80E2A-chromosomeXfirstQuarter)			42 (F55A8-chromosomeIVfirstQuarter)	3346 (F59B1-chromosomeVfirstQuarter)	16.25 (T15G9-chromosomeIIlastQuarter)			64 (Y52B11A-chromosomeImiddleHalf)	9426 (Y59H11AM-chromosomeIVmiddleHalf)	48.72 (Y59H11AM-chromosomeIVmiddleHalf)			35 (ZK39-chromosomeImiddleHalf, K10G6-chromosomeIImiddleHalf)	1765 (K07D4-chromosomeIImiddleHalf)	6.63 (F40H3-chromosomeIImiddleHalf)			18 (Y13C8A-shorterThanMedian)	9426 (Y59H11AM-shorterThanMedian)	48.72 (Y59H11AM-shorterThanMedian)			24 (C30D11-shorterThanMedian)	3282 (T06A4-shorterThanMedian)	16.25 (T15G9-shorterThanMedian)			113 (Y54G2A-longerThanMedian)
Low complexity:				1134 chromosomeIV	54183 chromosomeV	0.34 chromosomeIII, chromosomeI			29 (Y111B2A-withoutOverlaps)	1413 (Y54G9A-withoutOverlaps)	4.36 (Y67A10B-withoutOverlaps)			13 (F52G3)	725 (ZK39)	2.33 (K11E8)			29 (Y111B2A-chromosomeIIIlastQuarter)	1413 (Y54G9A-chromosomeIIlastQuarter)	4.36 (Y67A10B-chromosomeIVlastQuarter)			13 (F52G3-chromosomeXlastQuarter)	552 (F52G3-chromosomeXlastQuarter)	2.22 (F57G9-chromosomeIIlastQuarter)			18 (Y52B11A-chromosomeImiddleHalf)	1011 (Y52B11A-chromosomeImiddleHalf)	3.16 (Y81B9A-chromosomeXmiddleHalf)			11 (T01A4-chromosomeImiddleHalf, F10G8-chromosomeImiddleHalf)	725 (ZK39-chromosomeImiddleHalf)	2.33 (K11E8-chromosomeIVmiddleHalf)			5 (Y43C5B-shorterThanMedian, Y26E6A-shorterThanMedian, Y66A7AL-shorterThanMedian)	656 (Y81B9A-shorterThanMedian)	4.36 (Y67A10B-shorterThanMedian)			9 (C30E1-shorterThanMedian)	517 (E02A10-shorterThanMedian)	2.33 (K11E8-shorterThanMedian)			29 (Y111B2A-longerThanMedian)
[truncated: 26 more columns]
