# Supplementary material for: Examination of exhaustive cloning attempts reveals that C. elegans piRNAs, transposons, and repeat sequences are efficiently cloned in yeast, but not in bacteria
Source: Front Genet. 2014 Aug 28;5:275. doi: 10.3389/fgene.2014.00275 (PMC4148067; doi:10.3389/fgene.2014.00275)
Supplement: Table S7 — RepeatMasker results for the randomly-selected genomic segments with the same size distributions asYACs, cosmids, and fosmids (averaged per segment for each clone type). [file Table_7.XLSX]

## Sheet: RandomCloneAverageResults
				Random segments sized as cosmids					Random segments sized as fosmids					Random segments sized as YACs
				--------					--------					--------
sequences:				1					1					1
total length:				30506.5					19039.7					61184.4
total length excl N/X-runs:				30506.5					19039.7					61184.4
GC level %:				35.4271					35.253					35.4465
bases masked:				3797.2					2312.93					7555.73
bases masked %:				12.4521					12.5153					12.5485
				--------					--------					--------
				number of elements	length occupied (bp)	percentage of sequence (%)			number of elements	length occupied (bp)	percentage of sequence (%)			number of elements	length occupied (bp)	percentage of sequence (%)
Retroelements:				0.43	231.99	0.81			0.28	155.26	0.76			0.86	529.18	1.08
	SINEs:			0.14	23.06	0.08			0.1	19.7	0.12			0.24	40.72	0.07
	Penelope:			0	0.04	0			0	0	0			0	0	0
	LINEs:			0.18	100.17	0.37			0.14	93.98	0.39			0.4	282.53	0.48
CRE/SLACS:				0	0	0			0	0	0			0	0	0
L2/CR1/Rex:				0.13	71.25	0.26			0.13	63.79	0.29			0.28	165.45	0.25
R1/LOA/Jockey:				0.01	6.31	0.02			0	0	0			0.02	10.83	0.02
R2/R4/NeSL:				0.01	1.54	0.01			0	0	0			0.05	31.58	0.1
RTE/Bov-B:				0.02	21.03	0.08			0.01	30.19	0.1			0.05	74.68	0.11
L1/CIN4:				0	0	0			0	0	0			0	0	0
	LTR elements:			0.12	108.76	0.37			0.05	41.58	0.25			0.21	205.92	0.54
BEL/Pao:				0.07	78.69	0.25			0.02	37.65	0.23			0.11	173.78	0.4
Ty1/Copia:				0	0	0			0	0	0			0	0	0
Gypsy/DIRS1:				0.04	28.17	0.11			0.02	3.39	0.01			0.08	30.18	0.13
Retroviral:				0	0	0			0	0	0			0	0	0
DNA transposons:				10.27	2098.36	6.9			5.59	1162.59	6.75			20.47	4199.61	6.98
hobo-Activator:				1.22	168.05	0.55			0.83	117.16	0.57			2.29	302.64	0.49
	Tc1-IS630-Pogo:			2.34	515.51	1.69			1.36	341.69	1.97			4.6	1071.01	1.72
	En-Spm:			0	0	0			0	0	0			0	0	0
	MuDR-IS905:			0.01	4.44	0.01			0	0	0			0.02	8.12	0.02
	PiggyBac:			1.27	250.46	0.83			0.5	87.07	0.41			2.57	496.05	0.82
	Tourist/Harbinger:			0.01	4.92	0.01			0	0	0			0.01	7.6	0.01
	Other Mirage,:			0	0.23	0			0	0	0			0	1.08	0
	Rolling-circles:			0	0	0			0	0	0			0	0	0
Unclassified:				3.27	714.22	2.32			2.14	440.7	1.98			6.09	1369.28	2.27
Total interspersed repeats:				-1	3044.57	10.03			-1	1758.54	9.49			-1	6098.07	10.32
Small RNA:				0.15	11.7	0.04			0.07	5.38	0.08			0.27	21.07	0.04
Satellites:				1.22	275.5	0.89			0.9	224.45	1.45			2.2	559.92	0.8
Simple repeats:				6.81	393.44	1.26			4.26	279.08	1.28			13.12	726.18	1.13
Low complexity:				1.92	92.55	0.3			1.19	63.23	0.31			3.78	183.85	0.31
